# Supplementary material for: Integrating Sensory Evaluation and Metabolomics to Reveal the Metabolic Basis of Taste and Flesh Color in Melon (Cucumis melo L.)
Source: Metabolites. 2026 May 28;16(6):368. doi: 10.3390/metabo16060368 (PMC13302874; doi:10.3390/metabo16060368)
Supplement: Supplementary file 1 [file metabolites-16-00368-s001.zip]

Archive with 12 entries (12 files):
- Figure S1. Cross-sections of twelve melon cultivars.jpg
- Figure S2. Permutation test validation plots of OPLS-DA models for ST vs. AT (a) and OF vs. GF (b) comparisons (n = 200).jpg
- Figure S3. ROC curves of OPLS-DA models for ST vs. AT (a) and OF vs. GF (b).jpg
- Table S1. Sensory evaluation scores.xlsx
- Table S2. Summary of metabolite annotation, classification, and peak areas.xlsx
- Table S3. OPLS-DA model validation results for ST vs. AT.xlsx
- Table S4. OPLS-DA model validation results for OF vs. GF.xlsx
- Table S5. DAMs in the ST vs. AT comparison.xlsx
- Table S6. DAMs in the OF vs. GF comparison.xlsx
- Table S7. KEGG enrichment analysis results of DAMs in the ST vs. AT comparison.xlsx
- Table S8. KEGG enrichment analysis results of DAMs in the OF vs. GF comparison.xlsx
- Table S9. Unannotated metabolic features with associated peak intensities.xlsx
