# Supplementary material for: Integrating Sensory Evaluation and Metabolomics to Reveal the Metabolic Basis of Taste and Flesh Color in Melon (Cucumis melo L.)
Source: Metabolites. 2026 May 28;16(6):368. doi: 10.3390/metabo16060368 (PMC13302874; doi:10.3390/metabo16060368)
Supplement: Supplementary file 1 [file metabolites-16-00368-s001.zip › Table S1. Sensory evaluation scores.xlsx]

## Sheet: Sheet1
Index	Fengwei 4	Fengwei 8	Huangzuixian	Jinyingyindi	Baihe	K11-39	K11-40	Lvbaoshi 2	Jan-86	Junxiu	Qinghuami	Xinxuelihong	ICC
Acidity	6.75±1.16	6.50±0.76	0.00±0.00	0.00±0.00	0.00±0.00	0.00±0.00	0.00±0.00	1.25±0.46	0.00±0.00	0.00±0.00	0.00±0.00	0.00±0.00	0.997
Sweetness	3.75±1.04	3.00±0.93	7.75±1.16	3.75±1.04	8.25±1.16	6.50±1.41	8.00±1.20	3.00±0.53	3.75±0.71	8.50±1.31	5.00±0.53	7.00±1.41	0.97
Firmness	4.50±1.41	4.75±0.46	3.50±0.53	5.25±1.75	4.50±1.31	5.75±1.83	5.00±0.53	5.00±1.07	6.50±0.76	7.25±0.89	5.00±1.51	7.00±0.53	0.863
Aroma Intensity	6.00±1.20	5.75±1.04	7.00±0.53	6.25±0.71	5.50±1.41	7.00±0.93	7.00±0.76	5.00±0.76	5.50±0.93	4.75±1.49	6.00±1.41	5.25±1.16	0.763
