# Supplementary material for: Integrating Sensory Evaluation and Metabolomics to Reveal the Metabolic Basis of Taste and Flesh Color in Melon (Cucumis melo L.)
Source: Metabolites. 2026 May 28;16(6):368. doi: 10.3390/metabo16060368 (PMC13302874; doi:10.3390/metabo16060368)
Supplement: Supplementary file 1 [file metabolites-16-00368-s001.zip › Table S2. Summary of metabolite annotation, classification, and peak areas.xlsx]

## Sheet: Sheet1
	Compound	ID	Score	Fragmentation Score	Description	Classification	Neutral mass (Da)	m/z	Charge	Retention time (min)	Chromatographic peak width (min)	ST						AT						OF						GF						QC
												K11-40-1	K11-40-2	K11-40-3	HZX-1	HZX-2	HZX-3	FW8-1	FW8-2	FW8-3	FW4-1	FW4-2	FW4-3	XXLH-1	XXLH-2	XXLH-3	JX-1	JX-2	JX-3	K11-39-1	K11-39-2	K11-39-3	BH-1	BH-2	BH-3	QC1	QC2	QC3	QC4	QC5	QC6
POS	0.86_144.0422n	VF-NPL-LTQ005665	49.7	50.2	3-hydroxy-4-methoxy-2,3-dihydropyran-6-one	Phenylpropanoids and polyketides	144.042	289.092	1	0.862483	0.501117	2071.31	1541.33	1658.95	1727.65	1518.48	1617.38	915.416	1290.87	1636.31	1262.26	1966.95	1311.44	1149.31	1098.76	1188.06	931.336	951.328	1151.55	2008.63	1569.59	2206.94	1484.66	1658.19	1481.65	774.31	713.556	682.838	759.742	875.106	710.008
	1.19_192.0267n	HMDB0000094	44.4	28.6	Citric acid	Organic acids and derivatives	192.027	215.016	1	1.1875	0.6098	774.347	619.211	527.136	680.35	529.813	636.142	968.305	1185.11	1269.53	877.425	1397.76	858.523	483.911	539.741	529.542	514.008	374.478	509.965	844.912	765.833	606.783	666.633	889.574	687.9	225.613	215.466	169.206	205.383	273.248	217.454
	13.06_446.1206n	HMDB0036630	46.4	46.9	Trifolirhizin	Phenylpropanoids and polyketides	446.121	447.128	1	13.058	0.25865	208.22	211.107	205.233	228.539	212.879	187.53	266.511	225.206	250.423	111.807	234.707	96.3009	110.148	114.864	99.5228	122.042	148.312	123.117	106.581	104.879	78.7871	258.426	253.78	205.248	42.6003	52.8911	45.8214	46.8855	56.0671	48.9774
	12.83_460.1580n	VF-NPL-QTOF008793	39.4	6.51	methyl 2-[(2S,3R,4S,5S,6R)-4,5-dihydroxy-6-(hydroxymethyl)-3-[(2S,3R,4R,5R,6S)-3,4,5-trihydroxy-6-methyloxan-2-yl]oxyoxan-2-yl]oxybenzoate	Benzenoids	460.158	478.192	1	12.8313	0.229867	92.9322	194.022	108.039	144.086	165.531	99.3945	127.835	51.9798	134.815	28.4968	29.9921	31.9059	118.623	116.43	88.7889	121.649	168.453	175.26	63.4495	76.412	90.3581	211.14	161.475	219.482	93.8901	93.4488	94.3201	86.7716	96.0983	100.465
	13.67_344.2201n	PR309102	38.7	1	FA 18:2+4O	Lipids and lipid-like molecules	344.22	362.254	1	13.6661	0.45635	207.343	136.558	133.507	157.264	122.754	196.563	482.923	329.655	361.536	659.451	394.037	125.351	104.935	97.7506	170.536	105.563	89.5827	96.9018	206.47	231.805	246.942	466.795	373.05	323.882	61.6946	64.2846	63.7637	74.8467	68.237	58.2989
	13.50_428.1104n	VF-NPL-LTQ007375	43	20.8	Rutilantinone	Phenylpropanoids and polyketides	428.11	429.118	1	13.4965	0.243017	341.544	301.161	319.772	382.839	334.217	304.449	363.604	330.497	366.379	248.132	380.923	286.401	287.38	302.527	261.497	256.62	312.185	289.033	297.751	282.616	191.693	376.129	385.838	343.57	171.419	173.558	157.353	165.258	203.885	153.673
	0.74_184.0245n	HMDB0030097	37	0.856	5-Hydroxyisourate	Organoheterocyclic compounds	184.024	185.032	1	0.738367	0.145367	97.8688	56.7325	64.537	109.507	46.3197	115.379	96.5289	154.497	115.784	85.9218	170.748	62.7579	85.5295	72.262	41.826	140.503	93.4385	116.715	96.691	70.6474	102.694	133.159	147.87	123.155	50.582	57.814	52.0627	46.8424	61.2387	56.0754
	0.68_216.1473n	HMDB0029140	39.4	5.78	Valylvaline	Organic acids and derivatives	216.147	234.181	1	0.67575	0.187733	42.0215	57.0677	54.3609	32.6073	49.4374	50.2073	26.3181	33.9194	49.945	34.1868	37.9497	40.8276	35.2262	38.9688	35.7842	36.5307	33.0089	33.5937	41.5953	58.317	56.0657	26.5747	23.3786	59.7978	31.3046	18.4349	20.1782	33.6398	28.9846	17.8233
	0.82_132.0420n	HMDB0000661	42	18.1	Glutaric acid	Organic acids and derivatives	132.042	150.076	1	0.821033	0.238083	50.751	35.0395	89.2227	63.3346	40.9567	38.6122	172.866	95.9263	149.528	79.006	107.463	47.6538	53.5786	99.7711	87.8029	94.9669	40.5037	64.7871	98.573	77.7794	104.926	38.8259	54.8321	79.3407	43.5282	44.3167	36.5381	39.5921	49.5322	42.0159
	0.87_138.0428n	HMDB0000301	43.6	24.2	Urocanic acid	Organoheterocyclic compounds	138.043	156.077	1	0.872883	0.287467	348.682	232.38	301.716	208.833	209.805	201.719	272.229	333.175	645.367	205.986	268.177	166.651	175.948	211.39	199.757	247.628	220.568	307.56	280.257	269.219	283.385	413.613	330.702	256.003	125.18	139.521	134.956	146.326	166.524	169.758
	0.86_504.1689n	HMDB0001262	46.6	46.8	Maltotriose	Organic oxygen compounds	504.169	522.203	1	0.862483	0.328767	956.673	637.496	664.345	737.033	592.888	702.237	308.722	346.087	620.498	402.815	825.855	395.011	385.461	390.945	365.886	306.672	313.575	404.376	719.092	517.493	754.734	576.159	626.916	510.549	242.179	242.504	222.942	221.835	312.94	248.761
	1.15_331.1268n	HMDB0246884	42	24.2	5'-O-beta-D-Glucosylpyridoxine	Organoheterocyclic compounds	331.127	332.134	1	1.1463	0.306733	51.6298	38.5788	49.0819	41.9794	12.3013	24.2922	100.468	79.0067	118.242	32.3534	51.9536	11.102	21.6064	52.9575	29.5661	83.6768	26.957	40.9393	62.5238	61.2371	87.1869	48.856	41.6319	63.482	43.7175	39.2884	34.0244	29.5745	38.6651	39.0141
	13.09_268.2756n	HMDB0029632	40.4	10.4	Oleyl alcohol	Lipids and lipid-like molecules	268.276	286.309	1	13.0891	0.31145	191.18	152.618	170.31	158.296	146.087	179.103	192.687	148.918	167.668	128.962	154.616	146.328	148.651	151.815	144.609	145.178	116.684	154.198	156.09	132.443	106.474	171.811	142.695	134.249	81.806	74.2014	75.1011	75.1038	84.8487	73.6112
	13.24_192.1512n	HMDB0036684	47.1	38.9	2,4,5,7alpha-Tetrahydro-1,4,4,7a-tetramethyl-1H-inden-2-ol	Organic oxygen compounds	192.151	193.158	1	13.245	0.365467	721.209	568.584	635.261	668.349	534.988	673.316	1019.64	902.545	1035.95	706.493	1075.92	612.096	603.794	593.756	661.77	560.514	470.142	570.6	774.893	720.453	799.116	1030.2	991.387	911.326	472.301	492.76	485.253	489.006	546.001	456.749
	13.27_594.1401n	HMDB0037345	44.3	49.9	3''-O-Caffeoylcosmosiin	Phenylpropanoids and polyketides	594.14	612.174	1	13.2658	0.2504	118.505	115.27	125.355	130.069	127.586	113.812	150.775	80.3919	93.3567	46.296	98.2255	56.1539	72.9182	71.0435	57.0932	70.8011	89.5102	83.9857	56.9062	52.4591	56.5822	147.703	95.3367	75.48	56.8822	71.344	63.4087	70.6611	73.4214	62.0566
	13.29_210.1619n	HMDB0032052	44.4	24.1	alpha-Terpineol propanoate	Lipids and lipid-like molecules	210.162	228.196	1	13.2867	0.596583	4690.69	3591.44	3921.61	4141.11	3285.64	4359.52	6220.61	4585.41	5234.09	3402.12	5340.08	2969.37	2859.71	2848.11	3190.29	2802.78	2311.96	2917.22	3550.74	3442.69	3874.54	6385.21	4985.48	4536.75	2174.45	2196.17	2196.43	2159.97	2457.15	2049.97
	13.48_414.2042n	HMDB0041407	41.9	11.2	Clausarinol	Phenylpropanoids and polyketides	414.204	415.211	1	13.4756	0.485133	6223.42	7316.47	6173.98	5768.64	4768.13	6608.53	4113.69	5697.53	5737.39	3464.66	3554.9	2401.42	3656.4	2631.22	3905.53	4951.73	3831.15	3640.77	2863.13	3191.47	3753.36	6166.94	5719.59	5264.74	6953.77	6996.75	6878.26	7001.75	6977.19	6857.41
	13.50_250.1567n	HMDB0030917	40.4	14	1-Hydroxyacorenone	Organic oxygen compounds	250.157	251.164	1	13.4965	0.412217	137.464	89.7239	96.7438	118.38	78.681	120.916	182.589	143.502	159.519	103.805	157.94	109.198	91.9719	97.1195	113.782	83.2853	63.2186	87.0569	129.768	124.263	101.077	177.193	157.088	140.464	42.1486	39.5808	36.5959	39.4909	48.9273	33.4562
	13.54_238.1929n	HMDB0035887	47.3	40.2	Germacrenone	Lipids and lipid-like molecules	238.193	256.227	1	13.5389	0.3066	453.633	315.582	349.327	376.821	304.441	415.332	619.38	470.593	506.727	360.414	548.727	338.723	299.583	308.81	335.81	274.661	238.813	303.643	387.92	383.393	382.693	645.268	501.107	460.436	210.143	207.817	201.954	201.213	234.439	193.466
	13.68_164.1192n	HMDB0037294	44.1	40.3	2-Methyl-3-(2-pentenyl)-2-cyclopenten-1-one	Organic oxygen compounds	164.119	165.126	1	13.6767	0.759883	782.299	575.857	593.435	646.748	548.107	717.653	1002.97	766.185	835.318	564.279	846.887	543.458	529.456	510.972	596.229	506.618	400.831	476.454	658.811	679.116	568.133	1047.25	810.683	744.65	333.136	320.913	329.565	321.275	335.355	305.468
	13.71_178.0991n	HMDB0041553	37.4	0.196	Methylisoeugenol	Benzenoids	178.099	357.205	1	13.7088	0.30785	57.3732	38.3436	43.1613	39.7649	33.7273	53.8531	95.8867	70.8332	70.0408	44.9788	81.7434	39.3415	30.9592	33.8861	51.9892	33.0939	18.4189	22.9341	63.9071	59.333	37.4033	85.5057	78.3394	74.2666	16.8734	9.36832	14.7287	11.7455	11.6065	8.4722
	13.75_316.2020n	HMDB0035710	37.6	8.04	Cafestol	Organoheterocyclic compounds	316.202	317.209	1	13.7512	0.763333	176.807	110.947	122.626	136.566	110.057	151.761	286.288	268.316	276.619	169.429	317.27	144.418	139.127	141.547	175.024	135.57	100.334	121.461	237.003	193.19	163.956	289.607	308.158	243.861	101.764	108.85	82.41	85.7011	101.59	93.2882
	13.83_180.1510n	HMDB0032531	42.2	21.7	2-trans-6-cis-Dodecadienal	Organic oxygen compounds	180.151	181.158	1	13.8256	0.615317	316.095	231.231	230.082	229.917	223.391	276.156	330.567	293.555	319.021	226.917	331.505	216.415	250.526	193.719	255.325	213.598	195.283	185.262	236.355	251.866	233.776	379.276	302.648	256.079	122.715	126.756	130.799	135.754	149.473	110.288
	13.82_396.2111n	HMDB0029622	38.6	13.1	Isopetasoside	Lipids and lipid-like molecules	396.211	397.218	1	13.815	0.381817	107.996	69.6574	79.65	74.3225	50.4782	107.504	157.589	149.743	162.059	97.6168	157.045	60.8703	63.243	49.7071	97.0448	61.2504	37.9938	55.8943	106.272	110.485	88.9557	164.893	165.313	146.246	50.8539	48.5837	50.2033	47.6875	51.4923	54.3029
	13.86_270.2188n	HMDB0030978	47.9	44.3	11-Oxohexadecanoic acid	Lipids and lipid-like molecules	270.219	271.226	1	13.8573	0.49825	354.924	218.245	258.457	261.351	199.729	324.123	542.588	289.404	321.49	220.087	331.494	164.156	149.439	153.128	194.136	159.162	110.096	151.604	204.701	226.741	182.902	502.158	333.502	275.006	69.1887	68.5136	66.3895	62.6871	69.0939	59.0331
	13.89_282.2218n	35515	35	0.493	12(S)-hydroxy-16-Heptadecynoic Acid	Lipids and lipid-like molecules	282.222	305.211	1	13.8893	0.509367	81.5249	51.6201	55.0241	62.8304	42.8205	69.8406	146.673	111.458	130.441	82.3861	139.978	63.3828	50.3945	48.1874	71.9339	46.4212	36.2985	45.8152	84.908	80.4669	75.3848	133.819	134.684	114.431	34.2423	29.2638	30.6062	29.0942	33.1611	28.774
	13.82_178.1353n	HMDB0038107	41.6	17.4	Quinceoxepine	Organic oxygen compounds	178.135	179.143	1	13.815	0.551767	284.577	203.271	217.815	225.423	191.665	259.52	362.334	291.469	306.028	193.866	315.974	203.022	205.472	181.933	228.003	194.542	147.251	185.214	248.992	249.084	197.811	371.445	301.454	282.958	101.961	102.078	108.887	100.136	108.411	93.2177
	14.07_194.1664n	HMDB0038216	41.9	18.7	5-Isopropyl-2-(2-methylpropyl)-2-cyclohexen-1-one	Lipids and lipid-like molecules	194.166	195.174	1	14.0695	0.518783	237.319	167.097	180.033	195.992	165.712	218.52	334.734	289.329	324.217	228.701	314.876	184.382	185.243	180.24	205.07	185.338	152.255	171.855	225.443	251.928	201.524	328.292	319.323	255.088	100.679	96.0781	98.7169	90.3636	109.585	96.0034
	14.13_206.1664n	HMDB0303117	40.9	13	Zerumbodienone	Lipids and lipid-like molecules	206.166	207.174	1	14.1331	0.486567	319.026	238.322	251.324	269.725	213.332	290.838	397.149	352.572	365.222	285.929	383.377	266.022	252.606	248.862	278.532	242.07	199.214	238.697	317.41	321.633	246.942	372.547	357.43	321.915	134.001	129.086	129.627	126.725	146.894	129.262
	14.18_280.2399n	HMDB0000673	44	24.5	Linoleic acid	Lipids and lipid-like molecules	280.24	281.247	1	14.1754	1.24203	3981.04	3148.18	3351.99	3475.59	2929.87	3579.86	1741.52	1490.07	1025.64	1931.28	1468.52	2655.85	2662.24	2565.12	2656.3	2648.91	2298.11	2493.8	2697.22	2157.79	1371.63	2154.52	1143.48	1530.42	1643.64	1575.17	1624.9	1478.28	1795.9	1509.56
	14.08_338.2455n	HMDB0035379	41.7	11.6	Sterebin E	Lipids and lipid-like molecules	338.245	356.279	1	14.0801	0.33875	10.7114	10.8585	9.65219	15.3181	10.375	10.8879	16.7402	10.7427	7.42135	5.12708	7.82543	10.7753	9.91196	11.2678	8.95658	9.4039	6.58702	11.0524	10.5339	6.39578	1.57066	15.7891	6.42444	7.43749	64.8927	63.2268	65.7098	63.7531	59.3549	64.1108
	13.97_478.2722n	CCMSLIB00000574561	39.7	5.13	Schweinfurthin F	Phenylpropanoids and polyketides	478.272	496.306	1	13.9741	0.2439	0.63826	0.497032	0.115859	0.00240832	0.298348	0.00551902	0.545338	0.0841642	0.899418	0.915462	0.985508	0	0	0.000347691	0	0	0	0.109386	0.109638	0.0360026	0.019927	0.217892	0.00575217	0	9.38584	10.8779	9.91462	10.3473	9.98693	9.26135
	16.61_100.0638n	HMDB0033952	40.1	4.4	Gyromitrin	Organic nitrogen compounds	100.064	101.071	1	16.6094	0.172733	268.042	260.21	270.955	278.545	289.883	330.737	140.817	146.184	125.659	145.421	124.303	161.106	162.669	187.086	167.983	160.563	186.777	172.651	169.863	160.946	89.2578	191.256	132.015	136.475	123.914	120.509	149.601	127.777	118.553	118.502
	16.66_150.0669n	HMDB0000764	38.3	2.99	Hydrocinnamic acid	Benzenoids	150.067	301.141	1	16.661	0.3257	351.528	404.604	385.592	378.723	404.505	408.587	364.366	408.051	380.887	424.873	419.292	368.959	335.435	365.849	380.053	339.19	356.648	390.654	377.685	438.952	399.147	379.155	474.677	448.937	395.499	384.7	387.37	376.985	347.42	386.882
	13.64_784.4989n	HMDB0039545	36.4	11	Ginsenoside F2	Lipids and lipid-like molecules	784.499	785.506	1	13.6449	0.581233	107.231	94.1151	92.5068	95.4103	73.4094	96.5387	44.7067	78.653	50.8885	4463.77	82.2492	106.812	109.673	88.1413	138.166	92.5361	181.94	117.95	171.477	216.781	228.735	62.9017	57.6964	55.882	103.558	81.6898	76.5715	104.267	101.212	109.588
	13.62_270.2213n	HMDB0030973	42.2	27.8	9-Oxohexadecanoic acid	Lipids and lipid-like molecules	270.221	293.21	1	13.6236	0.30695	632.37	130.412	300.819	113.299	113.485	134.874	174.435	118.686	123.765	73.2265	158.825	90.6532	88.4602	81.9871	84.9131	74.6137	64.5633	69.4313	136.592	186.052	118.48	238.748	132.67	140.315	76.9499	69.9088	75.0859	79.0334	74.7498	72.7206
	9.26_458.2728n	242461	38.8	3.86	Val Ile Leu Asp	Organic acids and derivatives	458.273	476.307	1	9.26292	0.397033	2744.19	2653.23	2534.86	3115.05	2388.53	1936.48	12.2426	14.6102	2.602	51.0477	17.4936	1802.89	1471.65	1526.96	868.031	2235.23	2470.94	2729.5	59.4699	74.686	316.155	10.4008	1.22228	51.0277	1899.03	1565.21	1758.18	1690.87	1541.23	1723.84
	0.85_324.1057n	HMDB0251271	50.4	56.4	Difructose anhydride III	Organic oxygen compounds	324.106	325.113	1	0.8521	0.93745	4587.23	3344.19	3457.49	3491.45	2974.85	3156.33	1769.82	2037.99	2927.49	2246.84	3663.23	2214.54	1958.71	1930.19	1881.24	1646.64	1663.33	2143.37	3625.22	2853.51	3832.66	3158.79	2986.38	2437.07	1196.51	1070.02	1017.61	1069.76	1410.11	1119.29
	0.70_189.1594m/z	HMDB0001325	43.6	25.1	N6,N6,N6-Trimethyl-L-lysine	Organic acids and derivatives		189.159	1	0.69655	0.196833	113.764	89.4041	93.5378	78.029	72.5334	126.096	129.639	87.4187	107.978	72.318	82.9116	79.8094	86.8381	81.1143	67.8279	104.422	66.6008	82.1119	108.407	123.348	118.251	100.659	110.328	125.027	46.6445	45.173	40.8296	56.6061	57.5995	62.497
	0.71_317.1146m/z	HMDB0258715	38.3	0.693	Tanshinone IIA	Lipids and lipid-like molecules		317.115	1	0.706967	0.258883	464.72	426.539	430.109	398.391	360.437	410.324	503.406	367.988	417.688	354.877	473.495	332.711	259.705	294.579	243.186	358.033	268.506	297.603	362.165	363.378	456.093	407.041	352.502	321.693	201.469	177.278	175.07	183.252	211.792	182.825
	0.73_296.0657m/z	HMDB0001235	37.8	0.0355	5-Aminoimidazole ribonucleotide	Organic oxygen compounds		296.066	1	0.727933	0.1557	20.8093	14.5178	13.3863	18.537	11.4614	9.13201	74.1098	89.1586	115.59	96.4299	131.663	56.7079	11.7609	28.9665	25.4782	77.4324	71.5078	85.337	7.85147	8.11495	23.0761	47.5138	81.8293	63.2448	32.8398	28.1727	26.4636	28.239	34.6448	31.7316
	0.75_130.0496m/z	HMDB0000267	44.7	29	Pyroglutamic acid	Organic acids and derivatives		130.05	1	0.748783	0.4226	571.753	310.512	461.783	489.501	297.796	562.242	898.792	1163.51	873.466	869.766	1166.87	473.396	384.441	483.561	376.049	1461.59	525.592	887.014	616.68	586.578	833.849	1020.79	998.881	736.116	223.996	179.856	165.219	180.571	217.865	180.69
	0.76_113.0711m/z	HMDB0036057	39.5	4.76	1H-Pyrrole-2-carboxaldehyde	Organic oxygen compounds		113.071	1	0.759167	0.360833	216.718	137.035	134.511	190.433	94.2101	171.24	460.625	455.478	233.442	178.904	392.287	234.123	257.625	318.917	284.719	343.271	138.945	256.983	259.132	262.04	222.389	245.145	228.947	200.846	142.649	108.714	94.6702	187.321	186.845	119.43
	0.76_159.0762m/z	HMDB0001280	47.5	41.3	2-Aminomuconic acid semialdehyde	Organic acids and derivatives		159.076	1	0.759167	0.5015	997.893	724.754	875.522	1316.89	641.56	1121.36	2589.83	2408.3	1599.39	1394.09	2002.09	1242.93	1224.78	1511.13	1347.66	2119.01	963.077	1443.03	1262.09	1123.88	1312.28	1365.4	1299.78	930.076	558.455	389.076	367.332	442.822	590.41	496.304
	0.80_134.0440m/z	HMDB0006483	47.9	51.7	D-Aspartic acid	Organic acids and derivatives		134.044	1	0.800433	0.381	179.896	223.754	262.041	119.998	213.801	276.113	247.966	257.616	263.501	282.496	284.374	286.796	192.412	162.924	151.097	108.811	138.509	192.484	325.252	302.661	222.485	261.344	252.286	197.912	142.884	168.556	101.633	149.266	128.281	115.144
	0.80_184.0730m/z	CCMSLIB00000577975	42.8	22.6	PHOSPHOCHOLINE	Lipids and lipid-like molecules		184.073	1	0.800433	0.3814	136.028	44.5746	93.0449	129.764	152.526	151.799	35.1452	163.601	57.68	228.969	247.494	302.183	80.4018	95.5095	131.309	103.278	83.5637	142.458	185.057	93.0014	122.087	212.263	99.4028	164.587	119.072	74.8968	87.7961	85.4706	109.758	84.1136
	0.80_475.1763m/z	HMDB0037848	38	2.17	N-(1-Deoxy-1-fructosyl)glycine	Organic oxygen compounds		475.176	1	0.800433	0.257767	34.189	43.0317	41.2152	50.6744	21.549	43.9805	69.0786	27.2494	42.3691	19.4218	23.1708	17.4159	20.8804	14.1658	9.13821	32.5764	12.3595	17.83	18.1772	22.8651	26.5251	81.1184	49.8145	56.981	10.6535	4.79477	8.32188	7.08694	8.18552	8.34612
	0.81_270.1186m/z	HMDB0029956	53	80.6	Nebularine	Nucleosides, nucleotides, and analogues		270.119	1	0.810733	0.257817	200.21	444.126	345.477	290.222	223.186	290.078	269.481	288.976	380.186	302.443	179.639	265.839	174.561	193.07	136.983	213.379	259.941	287.977	253.468	506.622	398.916	609.5	287.854	210.305	191.59	140.25	133.561	170.765	116.333	155.263
	0.82_104.0702m/z	HMDB0003911	48.9	53.1	3-Aminoisobutanoic acid	Organic acids and derivatives		104.07	1	0.821033	0.28865	396.624	208.522	323.787	279.502	221.212	295.704	39.5257	177.879	134.041	233.6	202.866	85.0348	198.66	174.938	173.083	114.18	160.046	251.265	289.052	341.777	295.421	204.809	245.125	243.158	96.3758	125.906	97.2334	128.264	108.697	86.2382
	0.82_490.1773m/z	HMDB0039742	43.8	32.3	4-O-Methyl-a-D-glucosyl-(1->2)-b-D-xylosyl-(1->4)-D-xylose	Organic oxygen compounds		490.177	1	0.821033	0.3296	556.796	18.7579	373.722	306.064	330.266	167.515	244.837	183.968	222.548	123.338	157.185	71.3142	76.3973	98.9753	89.986	147.877	43.3909	102.971	441.511	545.64	472.077	482.335	240.32	444.097	111.57	98.6411	84.6449	109.266	89.226	101.601
	0.86_127.0386m/z	HMDB0034355	51.2	63.9	5-Hydroxymethyl-2-furancarboxaldehyde	Organic oxygen compounds		127.039	1	0.862483	0.4808	770.43	444.94	441.151	582.24	485.246	485.268	367.597	426.042	600.051	490.942	695.381	473.483	451.486	400.999	404.22	337.669	400.617	382.237	784.615	657.441	709.717	448.055	571.234	556.211	329.725	320.006	251.225	288.66	364.494	297.454
	0.86_163.0597m/z	HMDB0000321	43.6	23.4	2-Hydroxyadipic acid	Lipids and lipid-like molecules		163.06	1	0.862483	0.87735	1651.22	1231.67	1311.08	1274.72	1086.41	1138.41	618.819	926.542	1214.99	932.864	1488.14	924.921	781.863	786.625	757.993	672.968	647.539	841.247	1511.01	1167.61	1593.12	1087.33	1219.34	1005.55	487.035	403.815	380.829	430.476	546.503	440.779
	0.86_219.0970m/z	HMDB0003764	47	46.9	Glutamylalanine	Organic acids and derivatives		219.097	1	0.862483	0.246417	27.7047	30.8151	38.7756	83.6572	44.5622	28.527	65.5273	70.2234	83.7144	9.05421	18.0077	5.34474	29.1475	22.3043	19.2293	43.4842	32.0442	45.5546	44.9857	46.8842	39.1144	60.5009	42.5544	49.8866	26.0053	19.2766	19.3133	25.8167	26.4481	24.8879
	0.86_441.1001m/z	HMDB0038423	36.5	9.46	Gluconasturtiin	Organic oxygen compounds		441.1	1	0.862483	0.297933	10.7407	13.3232	12.8157	14.1454	23.6822	17.323	47.0667	42.0623	30.4033	70.6184	52.2835	44.7502	22.9258	49.3744	48.9658	32.8898	23.9282	46.3221	18.6475	24.9665	18.7907	35.8541	15.6956	29.4036	13.9561	10.9025	11.0325	13.3975	8.15343	14.216
	0.88_343.1235m/z	HMDB0000258	52.4	69.7	Sucrose	Organic oxygen compounds		343.124	1	0.883333	0.602283	1242.09	935.872	1052.52	1023.51	834.365	955.122	520.356	688.068	839.091	726.236	1010.75	662.977	633.778	627.266	517.716	592.897	531.093	740.836	938.68	831.235	1068.69	848.507	855.017	794.393	393.415	362.499	343.041	384.644	500.545	401.422
	0.89_118.0862m/z	HMDB0003355	50.4	57.9	5-Aminopentanoic acid	Organic acids and derivatives		118.086	1	0.8937	0.256517	257.209	250.255	289.097	296.194	150.353	172.941	186.838	324.441	311.335	239.648	202.278	356.051	316.637	258.243	235.024	257.55	273.909	393.03	226.917	214.336	317.29	304.591	266.365	239.422	168.099	228.401	201.05	209.1	232.447	266.245
	0.92_305.1452m/z	HMDB0000508	40.6	12	Ribitol	Organic oxygen compounds		305.145	1	0.9245	0.277183	21.7093	10.8493	19.3568	66.829	52.4894	21.1449	14.9961	24.9032	6.65347	0.528123	1.15398	0	36.4993	35.2925	33.1422	58.3513	27.3408	39.6085	27.7478	22.5723	21.1669	39.5021	34.479	33.2844	15.3335	11.7833	11.1803	13.8741	15.5906	11.4199
	0.98_312.1286m/z	HMDB0004824	37.2	4.96	N2,N2-Dimethylguanosine	Nucleosides, nucleotides, and analogues		312.129	1	0.975717	0.142633	24.5109	12.8754	15.5609	50.987	53.2204	34.0887	13.6035	7.87515	4.9565	16.898	7.32663	3.95061	64.508	67.2589	76.6059	75.735	52.4071	51.4966	0.538757	3.55412	5.64987	20.0998	16.31	17.2233	28.7214	39.2395	30.0695	22.3487	24.0126	26.3275
	1.04_573.0984m/z	HMDB0005801	36	1.52	Kaempferol	Phenylpropanoids and polyketides		573.098	1	1.03657	0.640383	287.632	272.179	255.019	276.958	218.771	291.732	134.652	473.491	481.63	387.282	415.812	390.975	417.59	394.806	383.325	366.716	430.887	392.062	462.217	443.179	99.7492	247.993	466.13	375.418	21.7321	15.5696	10.3781	14.1653	20.6701	16.1683
	1.14_664.1183m/z	HMDB0000902	42.2	38.4	NAD	Nucleosides, nucleotides, and analogues		664.118	1	1.13665	0.263033	52.2032	2.75079	8.74002	37.046	14.2286	21.18	44.3382	72.5468	22.6986	46.7878	111.583	40.8818	41.6674	52.8717	32.1804	47.0316	48.4514	45.1578	101.076	89.0964	60.9914	21.6892	28.5443	37.5652	66.7018	52.6515	38.0656	35.8757	60.9307	52.6095
	1.18_256.1287m/z	HMDB0028853	38.6	7.63	Glycyltyrosine	Organic acids and derivatives		256.129	1	1.17723	0.316517	86.5476	40.0804	36.2662	28.5463	15.0703	37.402	17.0163	99.3844	27.2288	44.7518	78.6312	27.615	49.7827	39.2879	46.9877	32.0807	27.1325	36.6536	42.2889	48.8031	54.3396	52.6267	53.6669	28.5126	33.1832	34.3337	19.0048	31.6874	30.3769	34.1627
	1.19_157.0127m/z	HMDB0004812	49.6	57.8	2,5-Furandicarboxylic acid	Organoheterocyclic compounds		157.013	1	1.1875	0.600617	190.707	149.309	143.306	153.145	98.4437	123.75	211.673	283.349	289.02	205.14	320.977	181.572	63.2026	102.44	69.0578	92.9659	42.5061	108.935	209.177	178.877	250.875	173.818	196.284	137.439	27.1803	22.0771	18.8767	22.7838	39.2191	24.742
	1.19_274.0921m/z	HMDB0001983	49.1	58.8	5'-Deoxyadenosine	Nucleosides, nucleotides, and analogues		274.092	1	1.1875	0.366483	65.509	122.097	82.8608	131.519	24.2767	56.5568	238.652	61.3057	211.604	26.1205	43.8868	13.7977	91.6474	85.8342	86.7852	266.055	167.403	212.408	88.3456	56.1765	75.1574	139.216	176.99	250.594	87.7912	74.7324	109.29	54.9423	90.0809	95.9447
	1.20_129.0178m/z	HMDB0059784	45.6	37.2	5-Hydroxy-2-furoic acid	Organoheterocyclic compounds		129.018	1	1.19795	0.549533	230.812	184.46	164.26	158.829	156.94	151.867	336.54	474.251	487.062	277.887	500.925	291.489	56.4584	125.025	82.3519	112.424	32.7998	118.567	274.535	244.705	357.991	223.87	261.051	184.052	20.28	18.4093	15.8391	17.5519	31.6669	23.6984
	1.26_294.1001m/z	HMDB0304386	35.1	1.74	indole-3-acetyl-proline	Organic acids and derivatives		294.1	1	1.25903	0.297183	18.6467	21.7491	12.3637	38.282	0	0.279465	34.3203	5.7534	40.602	0.391083	4.6228	0.544754	10.5044	17.1262	12.7564	44.2223	29.8428	39.6088	28.0588	17.7953	11.9043	24.84	38.9302	39.3334	11.9345	16.358	13.5062	6.04221	14.9157	11.1642
	1.29_130.0496m/z	HMDB0000617	41.2	9.97	2-Furoic acid	Organoheterocyclic compounds		130.05	1	1.28938	0.507383	546.106	654.408	641.474	763.825	270.792	668.715	1847.29	1246.14	1310.46	475.952	699.924	257.42	622.745	884.323	638.734	2192.97	770.398	1698.67	703.737	693.256	770.115	1310.22	1617.81	1632.83	348.322	273.509	244.817	273.192	398.609	296.273
	1.30_113.0341m/z	HMDB0000300	43	24.9	Uracil	Organoheterocyclic compounds		113.034	1	1.29972	0.215383	57.6217	30.8074	42.3819	28.3074	49.7803	34.5388	12.0245	36.6371	27.3475	75.1485	9.40067	58.1261	51.8694	52.3605	38.8574	29.5397	23.706	31.0188	8.13498	42.7746	28.522	27.0742	26.0068	23.4721	11.5137	24.4548	18.5262	21.148	13.4438	16.3118
	1.35_268.1039m/z	HMDB0000050	47.6	42.1	Adenosine	Nucleosides, nucleotides, and analogues		268.104	1	1.34967	0.659683	1493.95	1407.56	1032.67	1885.84	1417.56	946.825	468.866	1382.46	631.561	1058.02	2374.55	1256.51	499.833	455.077	424.336	488.842	746.582	691.472	940.309	800.33	862.654	842.633	693.081	700.244	594.84	656.732	597.574	567.969	713.086	593.243
	1.51_119.0487m/z	HMDB0032929	43.5	29.4	Benzofuran	Organoheterocyclic compounds		119.049	1	1.5144	0.2646	0	55.0389	45.431	31.7424	14.1173	8.09996	0.687241	19.4906	7.31466	73.9128	0.329247	1.86196	75.1174	80.5574	31.327	99.1606	112.937	85.9345	0	0.882492	3.92172	0	0.977715	0.416222	60.3391	84.7157	104.742	84.382	50.8562	104.642
	1.51_136.0750m/z	HMDB0032628	41.5	18.9	2-Aminoacetophenone	Organic oxygen compounds		136.075	1	1.5144	0.570717	233.512	310.663	220.147	286.769	53.5841	147.547	331.819	379.224	342.684	244.204	190.612	182.271	338.163	273.983	306.158	383.369	352.83	362.087	201.726	278.517	252.05	330.01	300.562	260.482	207.213	193.753	225.353	177.065	197.126	217.671
	1.51_165.0543m/z	HMDB0001713	43.8	25.4	m-Coumaric acid	Phenylpropanoids and polyketides		165.054	1	1.5144	0.625533	354.839	483.082	325.512	411.864	109.284	196.829	472.335	525.19	570.677	317.688	294.334	184.874	398.853	342.601	319.012	522.846	446.395	605.718	284.049	393.165	468.313	486.381	467.154	329.489	226.233	219.199	209.314	176.418	193.183	208.66
	1.55_170.0443m/z	HMDB0012247	43.2	26.7	L-2,3-Dihydrodipicolinate	Organic acids and derivatives		170.044	1	1.55485	0.16735	22.0998	18.074	31.908	29.0872	105.425	103.519	59.221	52.8439	79.4724	56.0601	34.5677	29.6077	16.8534	12.6176	15.5938	16.2263	14.3752	26.5584	17.9872	56.2446	31.5293	44.5222	45.4919	44.2573	10.8995	7.08199	5.57648	5.03552	8.29844	7.53999
	5.10_188.0705m/z	HMDB0000734	47.1	38	Indoleacrylic acid	Organoheterocyclic compounds		188.07	1	5.1016	0.375267	0	308.4	0	0	789.841	0	0	0	0	0	0	0	0	0	0	0	1955.11	0	0	0	0	0	0	0	1812.92	1707.09	1679.75	1905.6	1126.66	1838.32
	5.39_237.1229m/z	HMDB0028988	48.4	49.8	Phenylalanylalanine	Organic acids and derivatives		237.123	1	5.3867	0.3683	0.984624	226.601	297.121	47.6084	91.1924	0	0	0	0	0.304693	0	0	0.789139	15.0262	0.905947	42.0305	78.4719	101.989	0.33243	0	0	0	0	1.36467	157.621	192.563	177.337	197.353	110.555	197.394
	7.53_372.2588m/z	16458	38.1	0.696	Lys Pro Lys	Organic acids and derivatives		372.259	1	7.53327	0.194433	3.3663	138.174	130.953	167.727	114.354	0	0	0	0	6.75666	0	0	0	0	0	8.50575	93.7641	73.8165	0	2.71214	10.981	0	0	0	41.8392	37.984	43.8377	49.295	39.9916	44.6877
	7.93_412.1602m/z	HMDB0035734	45.5	38.9	Aloesone 7-O-glucoside	Organic oxygen compounds		412.16	1	7.93485	0.38535	60.6533	135.917	89.3039	185.34	119.642	97.4049	0	0	0	0	0	92.7866	104.771	118.008	17.235	248.551	172.979	154.642	0	0	23.0011	0.743973	0	0	328.457	292.665	296.518	321.502	315.042	271.903
	8.11_432.2593m/z	HMDB0030895	40.1	18.2	(4R,5S,7R,11x)-11,12-Dihydroxy-1(10)-spirovetiven-2-one 12-glucoside	Lipids and lipid-like molecules		432.259	1	8.11455	0.212817	3.33008	87.3448	63.1161	81.3339	48.0649	0.54184	0	0.396423	0	0	0	0	0	3.59047	0	19.7832	28.9555	37.0101	0	0	0	0	0	0	74.9109	45.0908	64.5262	64.1137	47.9073	41.0021
	8.15_265.1434m/z	HMDB0036130	47.8	54.4	Vulgarin	Lipids and lipid-like molecules		265.143	1	8.15477	0.20965	2.36693	54.2893	37.1374	40.5966	16.271	0	0	0	0	0	0	0	0	1.2523	0	2.2665	21.8551	25.4417	0	0	0	0	0	0	17.7933	13.8013	16.5438	18.072	16.4383	18.6553
	8.36_388.2541m/z	22499	47.4	46.7	Gln Ile Lys	Organic acids and derivatives		388.254	1	8.36455	0.370783	1271.53	1797.58	1563.82	2165.41	1725.78	1302.41	2.59311	0	0	69.9003	0	878.267	765.947	782.86	454.729	1052.7	1258.43	1320.58	0	0	786.871	0	0	0	765.345	637.187	705.722	647.476	672.141	688.349
	10.36_193.0491m/z	HMDB0034344	44.1	34.1	Scopoletin	Phenylpropanoids and polyketides		193.049	1	10.3572	1.08393	288.243	156.814	229.738	258.202	153.798	236.134	181.606	171.578	145.636	211.449	202.038	172.996	171.315	212.554	172.662	184.15	169.241	200.097	230.142	185.061	116.796	154.974	144.165	168.177	62.2051	41.3587	54.399	65.3817	72.0265	66.7959
	10.53_250.1079m/z	HMDB0030813	38.4	6.07	Cassiachromone	Organoheterocyclic compounds		250.108	1	10.526	0.211133	253.938	224.336	253.569	339.894	142.265	113.938	0	0	0	0	0	8.73923	58.3917	58.5356	0	170.02	19.855	163.006	0	0	0	0	0	0	151.95	169.261	156.504	107.441	124.027	128.351
	12.73_724.3541m/z	HMDB0039693	48.2	54.9	Physagulin E	Lipids and lipid-like molecules		724.354	1	12.727	0.247033	26.9522	132.721	56.4608	151.11	141.035	99.0604	0	0.846344	0	4.77196	0.644744	2.87634	35.0383	67.276	59.0937	25.2638	24.055	32.0043	23.7144	33.0218	59.1818	6.11465	0.124496	21.3123	51.0725	69.3593	60.6467	53.9489	59.8608	69.684
	12.73_679.2973m/z	HMDB0039005	44.4	32.2	Hv-NCC-1	Organoheterocyclic compounds		679.297	1	12.7295	0.292117	116.273	463.592	180.775	466.897	481.289	298.2	105.953	47.5841	46.1251	33.7918	34.3866	24.7397	164.177	334.976	268.374	125.907	125.307	136.717	135.047	151.737	402.757	153.975	128.927	204.058	243.011	265.066	230.022	189.379	262.238	262.335
	12.76_262.2377m/z	HMDB0002261	39.7	1.61	2-Hydroxymyristic acid	Lipids and lipid-like molecules		262.238	1	12.7591	0.346117	136.309	166.424	153.349	183.828	203.502	191.023	211.359	114.253	174.407	127.641	146.797	132.807	132.215	120.786	109.246	144.484	200.901	102.287	115.718	142.96	141.931	183.78	137.015	103.347	159.795	128.846	121.724	78.3637	121.663	111.708
	12.76_440.2487m/z	HMDB0032960	41.1	23.5	1-Octen-3-yl primeveroside	Lipids and lipid-like molecules		440.249	1	12.7591	0.205433	3.12273	0.729446	3.06884	19.3077	14.5247	14.2756	78.2585	42.9849	50.8966	7.35345	7.14935	0	6.56695	4.34629	1.88338	14.6092	14.0325	16.084	5.99785	4.15486	9.32089	10.1918	9.20685	6.06447	11.9363	9.57366	7.72368	11.1612	12.8392	8.50542
	12.83_339.1432m/z	HMDB0035136	37.4	9.88	Glucosyl (E)-2,6-Dimethyl-2,5-heptadienoate	Organic oxygen compounds		339.143	1	12.8313	0.197233	7.75195	17.5538	8.88514	15.0783	18.52	11.2485	7.01265	1.2135	9.62299	0	0.278885	0.923342	17.3013	12.7033	12.7662	18.2245	27.6387	27.3778	11.4686	7.19507	12.067	16.0798	18.3919	27.0935	9.79898	8.02254	10.183	12.4879	13.5655	16.911
	12.83_506.2233m/z	264825	38.4	26.3	Val Met Gly Ala Glu	Organic acids and derivatives		506.223	1	12.8313	0.185167	11.6776	30.1555	17.7233	20.5408	22.3248	17.0774	0.266355	0	0	0	0	0.4776	14.0782	14.8315	10.1643	13.8628	16.2554	19.7819	4.21715	9.50183	10.2044	9.2184	0.290695	12.0027	24.0645	22.0456	26.4719	24.011	21.9491	23.6499
	12.89_246.2424m/z	HMDB0000806	41.8	18	Myristic acid	Lipids and lipid-like molecules		246.242	1	12.8934	0.257467	389.456	384.827	408.697	379.181	365.559	357.077	445.479	310.349	411.734	309.652	351.678	298.9	319.628	288.582	317.561	305.189	292.068	273.936	251.939	348.701	352.503	517.709	363.857	262.76	210.941	194.816	204.344	213.727	234.395	209.557
	12.93_334.2949m/z	HMDB0031008	38.5	7.29	(+)-15,16-Dihydroxyoctadecanoic acid	Lipids and lipid-like molecules		334.295	1	12.9345	0.2991	112.404	85.7253	85.9951	123.669	68.2136	95.9455	105.676	81.8277	83.8534	65.9978	76.7385	88.6258	66.8632	51.2464	69.6756	75.081	58.115	50.9238	57.0204	76.961	60.9282	109.264	56.0325	54.6506	53.5838	66.8398	56.3747	60.4719	57.7647	57.1969
	12.99_249.2208m/z	HMDB0031078	40.7	18.3	Pentadecanal	Lipids and lipid-like molecules		249.221	1	12.986	0.299283	198.845	141.964	169.328	188.527	110.151	193.898	227.821	210.94	195.081	193.657	229.8	172.413	147.798	154.872	172.18	141.747	88.2301	144.48	223.594	205.932	155.436	260.01	209.988	207.771	54.1895	52.6443	69.9767	54.7883	65.8173	52.0934
	13.01_230.2475m/z	HMDB0030924	39.6	1.64	2-Tetradecanone	Organic oxygen compounds		230.247	1	13.0065	0.309617	1441.94	1425.72	1428.35	1414.29	1413.84	1444.82	2112.3	1647.54	1414.64	1328.98	1568.98	1153.19	1320.8	1340	1141.59	1524.41	1273.63	1451.85	1191.87	1162.59	1096	1544.12	1228.54	1398.53	818.438	799.044	831.342	843.15	879.219	830.907
	13.01_362.3262m/z	HMDB0031923	45.9	32.9	10,20-Dihydroxyeicosanoic acid	Lipids and lipid-like molecules		362.326	1	13.0065	0.288933	1811.2	1481.53	1817.32	1515.68	1514.86	1658.94	1786.66	1052.05	1376.28	1061.69	1303.06	1272.19	1150.18	910.367	1442.45	1178.31	907.427	1007.98	1015.04	1273.2	1074.34	1861.85	1221.48	959.937	949.5	892.147	942.599	960.608	1011.75	922.048
	13.03_272.2580m/z	HMDB0003229	48.5	47.2	Palmitoleic acid	Lipids and lipid-like molecules		272.258	1	13.027	0.278583	287.537	249.408	244.115	269.138	259.429	289.31	416.032	310.042	259.858	229.8	301.458	242.517	216.144	236.766	203.193	283.21	218.582	274.914	238.436	209.416	175.095	285.612	224.803	270.998	144.414	144.663	146.189	145.203	153.212	145.397
	13.04_200.2369m/z	HMDB0030930	39.2	5.5	1-Tridecene	Hydrocarbons		200.237	1	13.0374	0.2372	106.889	75.053	71.2909	98.5335	97.9086	109.691	121.372	90.1202	95.9928	96.9817	96.3428	75.6324	85.5628	66.6443	97.0676	82.5782	60.3948	71.2026	71.052	58.9397	48.8433	112.195	73.2356	72.1611	46.3065	48.1125	49.9378	44.829	41.4243	35.1245
	13.04_288.2536m/z	HMDB0030972	39.8	2.52	8-Oxohexadecanoic acid	Lipids and lipid-like molecules		288.254	1	13.0374	0.289317	130.298	124.675	139.292	63.7815	124.206	80.5591	156.825	139.337	158.753	50.8801	241.358	105.384	162.797	104.184	91.0851	96.8152	35.1082	104.319	98.5475	62.9428	43.8039	244.892	108.761	94.7792	52.8836	54.6996	52.6709	58.6391	54.7269	53.3081
	13.06_286.2740m/z	HMDB0031046	40.8	9.91	9E-Heptadecenoic acid	Lipids and lipid-like molecules		286.274	1	13.058	0.2479	141.699	81.9043	94.4778	96.1878	68.7095	126.048	203.239	185.137	189.272	149.027	211.827	107.26	97.3121	98.4831	127.643	94.574	56.3539	93.2109	165.095	152.316	129.413	207.532	195.575	184.3	34.9551	37.6052	37.6085	37.1154	39.931	33.8401
	13.07_374.2899m/z	VF-NPL-LTQ007601	39.3	0.107	Lagochilin	Phenylpropanoids and polyketides		374.29	1	13.0684	0.268717	227.932	122.358	149.03	142.679	110.568	199.513	384.262	389.609	427.266	287.247	443.962	189.95	166.898	170.214	249.159	153.726	97.4422	143.807	314.857	299.329	275.498	372.238	422.17	388.446	69.5467	69.6106	66.894	67.6311	80.6111	63.8634
	13.07_429.1178m/z	HMDB0041265	44.5	29.7	Edulisin VI	Phenylpropanoids and polyketides		429.118	1	13.0684	0.362967	647.278	615.787	615.363	670.058	673.227	568.558	639.972	605.549	653.906	454.653	712.934	459.873	483.873	497.154	460.613	513.176	573.041	500.432	528.211	479.024	288.967	666.12	640.291	597.908	254.176	269.576	262.946	267.041	310.428	281.733
	13.09_330.2642m/z	HMDB0242602	41.9	13.3	9-Hpode	Lipids and lipid-like molecules		330.264	1	13.0891	0.217067	297.768	167.029	192.819	199.156	139.953	271.332	537.234	555.421	646.244	398.851	628.295	257.666	219.681	222.123	314.755	202.899	125.836	199.421	408.505	412.777	385.874	535.515	621.061	550.631	103.412	102.046	97.4167	101.729	115.827	98.3705
	13.10_258.2782m/z	HMDB0001551	39.4	3.9	Palmitaldehyde	Lipids and lipid-like molecules		258.278	1	13.0994	0.320617	166.095	148.702	156.21	155.635	104.325	132.906	130.276	138.777	118.426	119.86	109.722	158.215	158.249	162.002	142.184	160.621	129.925	151.469	129.739	112.353	88.0882	117.642	98.409	107.08	63.3044	61.0879	84.4762	68.6346	66.5643	59.7725
	13.11_316.2842m/z	HMDB0038057	42.1	16.1	Dehydrophytosphingosine	Organic nitrogen compounds		316.284	1	13.1098	0.237917	65.0922	57.9015	71.5941	28.8219	53.8077	34.199	82.7728	70.9865	93.3452	27.4751	129.58	54.4602	87.1946	58.9271	49.5	49.6813	18.2747	53.1244	43.9618	27.3144	21.8421	114.842	56.1311	43.1332	13.9356	16.1493	21.4146	14.232	14.2596	12.0064
	13.12_214.1799m/z	HMDB0032901	45.6	39.2	Yuzu lactone	Phenylpropanoids and polyketides		214.18	1	13.1202	0.238683	45.7225	40.5991	39.7452	44.3407	41.2739	47.832	51.2964	44.3987	50.3201	31.6702	51.4285	31.6994	27.2542	29.5627	31.0418	30.5157	19.3956	31.1777	33.541	31.0698	40.5648	56.1318	46.2878	44.752	23.4779	20.0284	20.2953	21.5921	25.8289	26.489
	13.12_374.3253m/z	HMDB0011566	40.1	12.2	MG(18:1(11Z)/0:0/0:0)	Lipids and lipid-like molecules		374.325	1	13.1202	0.134717	49.7099	36.2473	44.0492	43.768	34.2991	44.2854	14.609	21.5648	13.6159	30.3946	19.325	44.3498	41.9461	42.2058	38.9041	41.7689	31.1151	41.1668	43.2067	27.9646	15.145	26.2778	9.87843	20.0223	17.9225	20.4776	19.1471	18.447	23.0692	17.719
	13.17_374.3619m/z	HMDB0302963	44.9	31.3	22-Hydroxydocosanoic acid	Lipids and lipid-like molecules		374.362	1	13.172	0.281367	92.322	91.6034	111.492	89.6562	84.2815	91.4343	128.577	78.8717	96.0552	64.7717	86.4872	50.8236	75.3079	56.9648	64.4118	54.302	44.1473	65.0148	78.1185	62.5131	64.5139	98.5148	91.776	81.7938	47.1286	45.2671	62.2575	40.6414	61.0018	65.4146
	13.21_402.3569m/z	HMDB0036344	38.9	9.03	Tetrahydropersin	Lipids and lipid-like molecules		402.357	1	13.2136	0.15625	36.3039	28.5129	31.3989	36.8205	33.8581	31.9897	32.0938	36.5984	36.4792	29.272	42.4495	25.3819	35.058	29.763	28.6914	25.4046	21.8377	27.0638	35.7812	31.5584	31.737	33.5756	31.528	29.9506	17.2969	19.8181	18.3032	19.9067	23.8852	20.8338
	13.23_184.1693m/z	HMDB0031565	40.3	15	Dihydrojasmone	Organic oxygen compounds		184.169	1	13.2346	0.208417	0	4.10575	0	4.8059	6.78268	5.96568	12.4888	0.822487	4.13209	0.81675	6.9943	4.28078	4.95619	0.222359	0	0.296889	5.20956	0	3.7961	0.46254	5.47665	0.299515	1.97967	1.03287	2.33441	2.72527	3.7986	2.43092	3.73324	3.06293
	13.23_342.3364m/z	HMDB0035570	36	0.0258	6,8-Heneicosanedione	Organic oxygen compounds		342.336	1	13.2346	0.146067	14.4464	12.461	13.5363	15.68	14.9034	10.8914	8.33488	6.80166	8.69996	6.93337	9.47643	9.24874	11.0382	9.90781	7.8864	11.5327	10.7312	11.3531	9.1171	7.47068	4.37026	9.11877	7.4157	6.27942	5.6699	6.83185	6.78394	5.92318	8.00838	6.81674
	13.23_451.3567m/z	HMDB0003555	39.7	13	Vitamin K1	Phenylpropanoids and polyketides		451.357	1	13.2346	0.15645	76.2186	46.4068	59.4507	56.8107	39.1401	66.8938	40.3036	34.5658	15.1528	50.9687	38.3937	36.7999	36.0934	36.5406	43.8744	32.2932	21.4658	33.0752	50.7254	39.5917	39.922	58.2625	23.7766	37.8542	25.4096	51.79	30.9114	33.7125	33.1651	32.0988
	13.24_311.2211m/z	HMDB0033505	37.1	6.41	(9Z,11R,12S,13S,15Z)-12,13-Epoxy-11-hydroxy-9,15-octadecadienoic acid	Lipids and lipid-like molecules		311.221	1	13.245	0.208233	0.377579	0	0.437943	21.3969	5.40564	13.817	0.381086	0	0.842855	0.154465	1.02376	0	2.18413	0.392715	0.447449	2.86212	2.41733	0.271029	0	0.820147	0.413804	4.51382	4.36633	1.42498	4.30528	3.32854	2.68835	3.64816	2.22079	3.21432
	13.26_151.1476m/z	HMDB0030944	40	14.2	Cystophorene	Hydrocarbons		151.148	1	13.2554	0.271383	37.7875	26.6506	35.521	39.1861	27.7011	33.4487	60.0638	45.4284	51.1883	38.0699	54.4252	32.1528	33.115	29.5277	34.9801	31.6874	22.9899	27.5695	40.8147	37.971	41.1861	49.7337	51.207	44.4848	29.4223	31.3649	24.8232	26.3002	29.0948	26.4851
	13.27_137.0960m/z	HMDB0032441	42.2	21.3	Nona-2,4,6-trienal	Organic oxygen compounds		137.096	1	13.2658	0.33415	14.5844	11.7674	13.7902	11.0069	13.1627	14.638	24.3104	19.6035	25.3365	14.1859	25.4284	11.8198	11.8117	12.2005	13.3523	10.918	8.01127	11.2118	17.3207	15.573	15.8029	23.6843	23.2371	18.9148	6.80562	6.37768	8.18647	8.18873	9.68099	8.62303
	13.28_279.0931m/z	HMDB0011648	37.9	3.35	1-(beta-D-Ribofuranosyl)-1,4-dihydronicotinamide	Organic oxygen compounds		279.093	1	13.2762	0.32445	66.7623	69.8974	71.9284	78.0504	74.0236	65.3234	53.6885	57.1656	59.6136	53.2316	60.7146	67.7701	65.012	64.2318	58.537	67.3311	70.4544	66.6257	61.4257	61.7702	64.8416	56.3378	60.8557	58.297	68.927	71.0592	72.0639	69.6965	71.1528	65.5723
	13.28_380.2459m/z	HMDB0030026	34.1	0.636	Isohumulone A	Lipids and lipid-like molecules		380.246	1	13.2762	0.198667	13.1208	5.38518	8.99992	7.87814	4.47592	8.81575	24.1721	18.4428	22.3231	13.1741	24.7627	8.96886	7.86035	6.82106	9.49005	7.27825	4.05835	6.73572	12.8707	13.7266	16.577	23.132	21.2826	18.2867	5.06244	4.60377	4.6067	4.52608	4.79918	4.75371
	13.28_626.1509m/z	HMDB0036336	37.6	19.2	Prodelphinidin A1	Phenylpropanoids and polyketides		626.151	1	13.2762	0.166967	11.8843	18.1754	16.3132	17.4558	12.0754	10.2987	10.6601	9.97776	9.48416	0	11.8574	4.93164	8.71951	7.77539	1.77536	12.4486	13.5989	7.38611	0.287476	1.11697	4.47253	12.9789	10.1545	5.98044	6.4235	6.73108	5.81216	5.72815	9.89167	4.67316
	13.29_149.1320m/z	HMDB0059834	37.4	1.25	Pentylbenzene	Benzenoids		149.132	1	13.2867	0.0942333	3.13859	1.28146	2.05767	3.37285	3.13693	1.50835	4.05896	5.20364	7.28219	3.74602	5.9136	3.11068	4.05192	2.49218	2.74052	3.44755	2.30764	4.0902	2.73613	4.55161	4.80504	3.10022	5.92449	3.98301	5.18429	3.95755	2.55601	3.22973	5.0998	3.42434
	13.30_147.1164m/z	HMDB0302269	41.4	20.7	Pentenylbenzene	Benzenoids		147.116	1	13.2972	0.2502	35.5021	38.6834	40.2175	36.5038	30.6215	43.0594	62.4931	58.3247	72.0609	41.787	67.3235	32.8994	34.3274	31.004	33.301	28.0416	24.3771	28.599	53.5023	37.2928	43.3751	77.0435	65.2831	59.2613	27.9936	23.7837	32.6712	27.968	34.3041	22.704
	13.34_237.1482m/z	HMDB0040778	40	12.7	Eremopetasidione	Lipids and lipid-like molecules		237.148	1	13.339	0.481883	106.88	71.4662	83.5656	88.1944	67.0139	95.3178	135.445	108.418	125.261	82.677	136.591	78.7744	69.3182	72.5811	81.0316	68.6629	56.6419	70.6164	99.5391	90.4119	77.8848	135.379	119.778	111.234	40.5544	40.4151	39.4311	39.7371	46.3414	34.8906
	13.36_239.2108m/z	HMDB0030188	39.2	15.8	N-Isobutyl-2,4,8-decatrienamide	Lipids and lipid-like molecules		239.211	1	13.36	0.136233	1.79246	0	0	1.27147	0	0.455536	4.1382	0.892616	1.4458	0	0.496277	0	0	0	0	0	0.476776	0	0.471298	0.492317	0.553406	2.02363	1.86977	0.946655	4.53083	4.23203	3.60334	5.16975	4.36806	5.92066
	13.36_255.1584m/z	VF-NPL-QEHF021520	41.2	22.5	(2R,3R,6R)-5-[(1E,3E)-hepta-1,3-dienyl]-2,3-dihydroxy-6-(hydroxymethyl)cyclohexan-1-one	Phenylpropanoids and polyketides		255.158	1	13.36	0.230283	42.3033	42.9096	46.5604	48.4486	43.8874	39.6066	40.3161	28.3459	31.7699	28.5451	40.5502	29.6255	25.2116	28.6737	24.8053	28.385	35.2716	29.1324	30.2951	25.798	16.6522	46.4697	34.2643	30.9112	22.3616	22.2204	24.5028	21.551	25.465	20.4951
	13.37_242.2111m/z	VF-NPL-QEHF025072	45.8	35.1	tetradec-5-ynoic acid	Lipids and lipid-like molecules		242.211	1	13.3705	0.273067	69.6484	53.3474	56.4394	66.4361	60.7098	67.2016	99.7027	75.7236	74.6615	60.1533	83.5265	49.4779	47.4158	51.7312	49.7971	43.9478	38.0647	46.2457	55.3403	58.0626	79.554	96.9763	94.197	82.9143	53.178	53.5024	45.3909	47.1549	56.3113	50.8679
	13.38_226.1224m/z	HMDB0003066	41	7.94	Chalcone	Phenylpropanoids and polyketides		226.122	1	13.381	0.231183	23.1157	150.238	42.9379	129.394	166.812	137.054	316.04	47.0219	157.445	73.4261	215.243	129.925	102.475	65.4116	14.4084	56.5474	156.708	56.852	108.289	40.847	108.809	21.0468	154.928	68.0668	98.7477	100.609	103.663	102.985	103.487	98.4231
	13.42_335.2575m/z	HMDB0029583	38.7	0.789	Lycopersiconol	Lipids and lipid-like molecules		335.258	1	13.4231	0.2525	77.9221	51.4189	85.1542	19.6826	90.8046	47.6743	74.5619	54.8938	79.3493	67.1785	78.6697	71.5804	13.0796	23.9971	21.0903	15.0115	13.4173	14.6795	26.6281	28.8615	39.9015	51.7638	18.3053	18.0717	36.7329	34.864	36.5467	39.9335	37.1131	35.5201
	13.44_469.3626m/z	HMDB0034408	35.3	8.43	alpha-Tocopherolquinone	Lipids and lipid-like molecules		469.363	1	13.4441	0.157817	20.5027	18.3126	17.3565	20.6229	19.6389	18.3288	0.436584	2.31345	0	6.52254	1.11742	17.8509	17.6934	16.698	10.4682	13.962	12.9685	17.052	11.3103	7.01814	2.07907	5.98319	1.48395	4.12024	12.4299	12.2625	12.2751	13.456	15.2871	10.7572
	13.45_387.1924m/z	HMDB0030730	41.3	22.1	3-(1,1-Dimethyl-2-propenyl)-8-(3-methyl-2-butenyl)xanthyletin	Phenylpropanoids and polyketides		387.192	1	13.4546	0.252917	27.8642	23.1701	18.308	15.6763	16.4571	34.0381	25.6889	31.342	35.2972	18.5721	22.1372	12.1334	11.226	6.9938	14.1219	20.4229	13.7774	12.442	13.9569	13.1115	17.0264	26.6945	33.6409	24.0505	42.5391	42.2937	43.4913	44.4382	42.3351	47.975
	13.47_418.2210m/z	HMDB0035689	35.8	6.39	Melleolide	Lipids and lipid-like molecules		418.221	1	13.4651	0.232167	26.9145	27.3471	22.8028	23.3454	17.6025	27.1311	14.5838	20.2341	22.2445	10.8004	12.6885	5.6963	11.2632	8.93269	13.5942	19.0436	12.7284	12.0135	9.36867	10.4933	11.4967	26.8384	21.2554	20.2855	23.2648	24.9676	22.8694	23.3508	24.5774	22.8169
	13.47_460.2693m/z	HMDB0031958	49.4	48.1	3-O-Acetylepisamarcandin	Phenylpropanoids and polyketides		460.269	1	13.4651	0.4642	4243.99	5033.41	4368.01	4013.41	3335.59	4500.93	544.577	1421.72	593.327	2207.39	557.767	1877.45	2925.57	2198.26	2773.89	3615.89	2699.13	2939.6	1821.19	2154.79	1816.13	1696.27	793.859	1777.37	4757.33	4742.7	4659.85	4716.55	4699.07	4515.44
	13.47_514.3154m/z	HMDB0035742	36.2	0.0125	Absinthin	Lipids and lipid-like molecules		514.315	1	13.4651	0.252883	15.0116	51.6794	21.2271	17.9513	19.3855	20.2976	19.2155	33.228	43.3989	24.0816	35.3664	7.28841	7.22354	4.07391	9.83652	9.74845	9.19797	6.6156	3.99969	8.64467	24.518	36.565	33.9099	29.4331	19.6592	22.1402	20.8391	19.6947	18.1693	18.0018
	13.48_163.1119m/z	HMDB0031208	38.9	6.06	1-Phenyl-1-pentanone	Organic oxygen compounds		163.112	1	13.4756	0.1577	26.3416	19.7006	22.7607	21.0412	15.0678	23.6129	37.5215	28.307	36.9078	25.8466	38.1277	24.6223	21.0149	23.5631	24.4964	18.4997	14.7784	17.0662	29.7087	29.1346	17.854	36.5904	38.191	29.22	10.6416	7.77671	7.76733	7.98113	8.75357	6.31782
	13.48_285.1482m/z	HMDB0038995	36.5	1.95	(S)-17-Hydroxy-9,11,13,15-octadecatetraynoic acid	Lipids and lipid-like molecules		285.148	1	13.4756	0.285033	23.3014	12.9815	14.2233	19.225	9.82115	20.2854	33.1293	24.9363	26.6822	19.5774	33.207	19.1182	16.3398	16.043	21.0009	14.7309	12.2288	14.644	26.6239	21.9495	15.8335	30.7189	27.4088	28.3085	6.03975	4.91398	5.18108	3.68141	7.51976	5.01114
	13.49_195.1366m/z	HMDB0034450	40.1	18	Neocnidilide	Organoheterocyclic compounds		195.137	1	13.486	0.441183	154.787	129.858	141.102	143.8	134.836	143.662	151.629	95.8686	114.051	100.839	120.174	97.5809	95.3533	94.51	91.3943	87.1983	81.2107	91.1888	105.033	102.537	73.4848	152.993	104.583	103.437	70.3406	66.0324	66.4167	66.1669	73.2651	61.6744
	13.49_295.1170m/z	HMDB0039825	37.3	0.22	Cyclocalopin F	Organoheterocyclic compounds		295.117	1	13.486	0.337183	67.9421	76.4833	63.5655	62.0647	47.2118	73.8818	28.7931	58.4336	57.2625	37.1921	31.9301	31.0872	48.2441	37.0115	55.4353	59.5942	45.3389	47.076	41.8339	44.2561	36.6767	46.2222	54.2854	51.6424	81.0769	86.4771	80.6409	84.3296	81.9429	78.7252
	13.49_502.2799m/z	VF-NPL-LTQ006921	36	7.59	Dihydrogedunin	Phenylpropanoids and polyketides		502.28	1	13.486	0.147517	9.98765	10.6315	10.0073	8.8957	2.41962	10.1013	0	0.310913	0	0.525146	0	0.584473	4.90823	1.91162	6.15076	4.27859	3.33325	3.85674	0.287842	2.09819	0.496582	2.41876	0.380264	1.61125	8.94413	8.25766	10.1862	10.284	8.26255	8.28718
	13.50_437.1933m/z	HMDB0030849	35.2	1.38	Artocarpin	Phenylpropanoids and polyketides		437.193	1	13.4965	0.3172	27.7233	23.9522	17.3395	18.5676	14.1732	28.3231	43.2099	111.242	119.457	28.2551	59.5349	13.5788	22.1181	15.8466	33.6227	39.9458	22.1874	23.5579	26.3885	31.125	13.0426	57.8094	140.013	105.282	10.9233	10.4945	8.37827	10.8042	9.41004	7.2829
	13.50_453.1671m/z	HMDB0035068	33.9	0.00981	Melleolide M	Lipids and lipid-like molecules		453.167	1	13.4965	0.3061	25.6863	34.7894	26.9827	16.1313	13.2908	20.5221	161.002	176.968	228.361	24.6302	102.184	9.59821	16.4551	9.81747	18.9883	31.7139	20.0003	19.636	15.0531	15.5921	61.798	166.525	190.972	95.8648	31.9549	32.4121	31.1342	36.8534	22.6266	34.9405
	13.51_397.2007m/z	HMDB0039042	37.8	0.332	(3'x,5'a,9'x,10'b)-O-(3-Hydroxy-6-oxo-7-drimen-11-yl)umbelliferone	Phenylpropanoids and polyketides		397.201	1	13.507	0.379883	97.3817	105.223	87.7727	89.1874	63.9041	99.115	76.2363	103.764	105.467	57.7562	73.3497	38.3304	59.3967	40.9508	65.0113	85.1739	57.1096	54.6378	49.7423	58.5525	58.9099	107.03	106.058	101.797	102.621	105.569	101.261	107.567	104.312	96.8502
	13.52_183.1374m/z	HMDB0059816	37.7	2.07	Methyl geranate	Lipids and lipid-like molecules		183.137	1	13.5177	0.4018	61.886	44.2975	47.9723	52.1856	40.9613	54.2679	83.6748	63.8189	68.8732	40.3632	72.9971	42.6318	41.6063	41.8359	45.8674	35.7978	30.6805	39.2843	54.9167	54.0081	43.9467	82.446	69.8881	64.5099	21.9035	20.8316	21.9256	21.295	23.3841	19.853
	13.54_494.3238m/z	HMDB0010383	42.6	15	LysoPC(16:1(9Z)/0:0)	Lipids and lipid-like molecules		494.324	1	13.5389	0.476883	2092.02	1176.83	2189.07	522.173	5838.04	3033.73	5019.78	2940.18	6968.81	4397.84	6763.12	3483.78	955.587	1193.94	952.17	819.889	1460.85	1375.41	886.109	1023.25	1253.26	2603.18	818.877	1262.04	1181.75	1188.2	1239.25	1216.23	1217.13	1181.9
	13.55_183.0801m/z	HMDB0032049	45.7	38.2	Benzophenone	Benzenoids		183.08	1	13.5495	0.31785	301.465	205.437	229.524	242.192	209.178	281.625	417.845	248.264	296.326	221.969	278.793	211.412	179.421	186.681	212.007	169.727	140.925	181.645	219.189	245.111	190.366	421.727	221.562	236.852	110.453	124.825	112.791	120.64	130.186	111.892
	13.57_167.1060m/z	HMDB0031085	38.2	6.42	6-Pentyl-2H-pyran-2-one	Organoheterocyclic compounds		167.106	1	13.5708	1.02097	75.617	52.3021	61.3239	66.3603	53.3256	73.628	97.6187	70.4167	78.3189	52.3195	81.0601	54.2202	51.4834	49.0587	54.8689	46.7865	34.175	46.9131	67.1825	64.5539	49.9453	102.188	74.9315	71.8039	19.6843	22.8173	23.7352	22.7475	23.4682	17.398
	13.59_269.1533m/z	HMDB0033716	44.1	25.7	3-Phenylpropanal	Benzenoids		269.153	1	13.5919	0.18055	42.3179	28.0266	30.8835	31.9229	25.4022	36.6466	53.7453	41.8801	40.4454	23.875	46.871	31.2857	27.2008	26.6718	34.0149	25.582	16.7086	23.9607	40.1831	36.5309	24.6418	50.0119	44.6678	41.7412	12.1172	11.5613	12.7043	13.3416	14.2829	11.7314
	13.61_305.1751m/z	HMDB0032599	39.2	6.43	3-(4-Hydroxyphenyl)-1-propanol	Benzenoids		305.175	1	13.613	0.14865	21.8764	12.1241	14.0825	20.9708	14.1908	16.4033	36.3086	25.2046	29.5057	11.8781	28.0785	14.3611	18.822	11.3943	15.9595	16.4718	13.8357	17.7095	16.377	21.0695	19.357	31.5593	24.9798	22.4078	6.64531	11.9494	8.62922	9.71406	10.6512	12.2249
	13.62_295.2261m/z	HMDB0010203	45.1	32	13-HOTE	Lipids and lipid-like molecules		295.226	1	13.6236	1.00477	817.736	531.424	616.51	574.047	486.281	603.383	1009.09	750.374	795.004	527.791	849.057	458.994	452.359	427.01	491.459	432.941	375.4	415.994	556.195	586.419	558.204	1036.72	805.882	739.286	317.138	313.275	311.961	304.981	333.205	294.069
	13.64_172.1147m/z	HMDB0040240	37.1	5.31	2-Pentylthiophene	Organoheterocyclic compounds		172.115	1	13.6449	0.191083	0.911995	21.3291	1.30201	9.68875	10.3027	4.92489	19.9251	4.04664	10.5568	6.70537	14.5395	9.48025	8.41047	4.24845	0.682617	4.69026	18.9395	3.98345	11.6556	2.87133	0	0	12.0175	0	9.43177	8.61824	8.86134	7.85347	7.91019	7.59435
	13.64_237.1483m/z	HMDB0302978	42	23.9	Oxyglutinosone	Organic oxygen compounds		237.148	1	13.6449	0.191183	42.2718	35.2689	35.0261	46.2673	36.581	35.3342	35.1699	38.0222	39.2154	19.4228	41.005	32.1116	32.8873	32.1226	35.635	33.874	34.3943	32.7754	35.3585	29.4338	9.52601	39.4689	37.3738	32.6954	9.98947	8.40735	9.69832	8.1308	10.918	9.77093
	13.66_265.1794m/z	HMDB0032090	42.5	20	12-Oxo-2,3-dinor-10,15-phytodienoic acid	Lipids and lipid-like molecules		265.179	1	13.6555	0.645233	354.297	250.711	265.863	294.965	220.984	311.899	424.973	378.292	385.059	243.928	424.675	277.034	266.068	262.997	306.515	251.198	193.985	245.749	346.596	317.928	277.847	438.446	387.246	368.721	162.11	154.284	161.213	156.579	172.243	147.023
	13.68_353.2682m/z	HMDB0011570	37.6	11	MG(18:3(9Z,12Z,15Z)/0:0/0:0)	Lipids and lipid-like molecules		353.268	1	13.6767	0.276167	18.3542	91.9072	19.7542	16.1378	28.1151	17.1873	63.3021	14.696	45.9967	23.0501	33.985	34.86	3.95023	0	2.01741	5.93904	6.93413	2.75311	24.3354	18.3304	72.9734	32.9087	26.1794	37.3941	17.9801	16.4674	18.794	18.5424	18.629	19.1913
	13.69_297.2416m/z	HMDB0004667	41.5	15	13-HODE	Lipids and lipid-like molecules		297.242	1	13.6876	0.560933	354.998	254.91	277.924	275.05	241.48	305.642	634.683	489.737	517.483	318.152	587.111	234.409	210.71	204.128	257.174	203.94	178.054	197.522	319.31	327.354	341.263	600.897	529.676	477.215	156.021	145.607	159.559	149.103	158.476	140.465
	13.69_360.2736m/z	HMDB0040901	46.9	46.2	13-Hydroxy-9-methoxy-10-oxo-11-octadecenoic acid	Lipids and lipid-like molecules		360.274	1	13.6876	0.488283	221.492	144.339	157.889	159.824	122.78	204.385	458.343	307.875	316.325	201.34	352.643	122.375	103.277	95.4011	147.459	101.526	77.1535	102.068	175.889	198.723	211	452.328	328.083	296.532	60.0894	60.2604	57.3152	55.9975	64.5821	54.2245
	13.69_388.3045m/z	HMDB0252857	37	0.0253	Glycerylmonooleate	Organic oxygen compounds		388.305	1	13.6876	0.275883	139.416	104.553	115.129	112.265	99.3086	135.379	58.8656	96.9284	40.8702	120.707	65.7943	92.4619	84.1078	87.1945	103.185	88.1052	74.6644	83.5028	111.265	127.215	124.309	124.798	61.2142	125.557	73.9402	68.225	74.7958	67.4327	73.9098	60.2734
	13.70_425.2449m/z	CCMSLIB00000848090	41.5	16.3	1,5-dihydroxy-3-methoxy-10-methyl-2,4-bis(3-methylbut-2-enyl)acridin-9-one	Organoheterocyclic compounds		425.245	1	13.6982	0.223033	0	0	0	0	0	0	0.423794	3.52308	0.484685	0	2.262	0	0	0	0.630082	0	0	0	0	0	0	0	2.85257	0	6.44241	6.38913	7.78976	7.61231	6.00275	6.26923
	13.74_332.2936m/z	HMDB0032740	37.6	4.64	N-Hexadecanoylpyrrolidine	Organoheterocyclic compounds		332.294	1	13.7405	0.127633	9.16966	9.91704	5.24426	9.08569	5.40865	7.22187	2.47552	0	0	0	0	2.64207	5.6825	5.34177	2.05191	5.19729	4.66508	2.50323	2.02445	0	0	0.337204	0	0	6.05726	6.58076	4.51947	5.03388	6.65374	5.98385
	13.75_325.2364m/z	HMDB0031007	44.2	29	1-Acetoxy-2-hydroxy-16-heptadecyn-4-one	Lipids and lipid-like molecules		325.236	1	13.7512	0.6788	613.074	455.652	476.458	506.52	417.16	557.38	818.488	732.186	614.875	553.851	798.245	435.085	396.085	390.518	464.41	401.713	332.356	391.837	535.684	527.694	541.823	929.674	704.644	706.689	271.874	260.197	265.829	259.812	273.481	242.823
	13.77_334.3095m/z	HMDB0032033	37	7.83	2,4,12-Octadecatrienoic acid isobutylamide	Lipids and lipid-like molecules		334.31	1	13.7724	0.201783	47.9147	48.825	46.6506	44.6608	46.3246	36.3616	31.7805	21.0035	21.1736	22.3736	24.1178	37.6853	35.7758	38.031	27.462	42.4901	47.2633	35.2755	28.0845	19.4596	24.0277	31.3117	20.9528	21.6539	43.5707	40.3694	49.0525	40.8035	42.8788	40.1588
	13.77_594.1603m/z	HMDB0037655	42.3	29.7	Proanthocyanidin A2	Phenylpropanoids and polyketides		594.16	1	13.7724	0.22305	78.3524	55.4202	57.3987	56.8375	64.6939	59.4202	83.1913	42.348	53.5985	47.2497	50.0905	28.9132	32.4663	27.9097	28.3033	35.8247	40.3459	32.324	33.8954	37.3487	29.4115	80.8066	55.8746	46.329	21.721	27.0388	25.4049	22.1254	25.5925	31.0495
	13.79_315.1951m/z	VF-NPL-LTQ000773	43.2	28.4	8-[3-oxo-2-[(E)-pent-2-enyl]cyclopenten-1-yl]octanoic acid	Lipids and lipid-like molecules		315.195	1	13.7937	0.541217	302.482	199.308	214.851	235.072	178.395	273.056	402.195	344.896	358.02	256.178	384.801	235.6	222.948	219.964	270.46	205.529	153.349	204.907	317.917	290.999	239.61	409.613	367.951	337.069	125.806	123.787	121.356	114.938	133.269	110.778
	13.80_200.2003m/z	HMDB0031341	41.4	13.5	Cyclododecanone	Organic oxygen compounds		200.2	1	13.8043	0.276067	118.819	107.423	110.166	104.113	115.194	119.939	156.197	114.261	116.667	87.3059	117.43	107.438	95.2366	100.307	98.212	101.137	68.3571	84.1481	104.309	106.274	100.483	145.959	109.479	110.103	97.3346	89.648	94.6225	88.9985	86.5082	85.1165
	13.80_284.2582m/z	HMDB0302693	37	3.63	Heptadecadienoic acid	Lipids and lipid-like molecules		284.258	1	13.8043	0.222933	13.8328	12.1138	14.8334	13.625	10.7074	14.9796	16.7488	7.85483	4.21154	5.60068	8.27607	5.82238	5.22376	3.79301	8.28704	5.17852	3.4931	4.14284	7.43569	6.85472	7.13331	18.3097	7.66526	7.21253	4.36229	5.36694	5.29709	5.90434	4.98592	5.24547
	13.80_610.1837m/z	HMDB0041753	36.6	2.44	Isopeonidin 3-rutinoside	Phenylpropanoids and polyketides		610.184	1	13.8043	0.896583	324.26	307.001	309.503	305.096	302.741	297.243	286.295	276.595	284.75	98.1807	303.887	259.673	244.038	242.753	240.198	233.769	264.585	246.288	239.373	172.386	242.487	284.315	273.962	271.198	220.078	244.69	235.654	225.807	221.334	221.457
	13.84_255.1738m/z	HMDB0029704	35.8	4.08	1-(2,6,6-Trimethyl-2-cyclohexen-1-yl)-1,6-heptadien-3-one	Lipids and lipid-like molecules		255.174	1	13.8361	0.286617	15.2752	11.7745	11.5456	11.4907	8.24541	14.1231	25.1733	28.4152	27.4552	17.3001	33.8237	18.1483	13.8722	14.3135	20.1016	13.5805	8.70959	12.3067	24.1553	23.6834	20.0214	26.7588	31.5535	25.4879	5.39038	4.46183	4.16894	2.97891	5.43878	4.16904
	13.84_335.2210m/z	HMDB0041055	45	33	Phytocassane B	Lipids and lipid-like molecules		335.221	1	13.8361	0.445917	136.086	82.2669	94.4111	106.588	71.5532	121.44	216.748	201.523	205.503	116.049	224.822	98.1462	88.3069	87.5319	113.238	88.6135	59.8646	85.4674	137.32	132.403	103.696	222.129	215.743	197.489	41.1922	38.4589	37.2052	36.067	40.7847	30.6046
	13.84_386.1605m/z	HMDB0029486	35.8	2.78	Integrin	Phenylpropanoids and polyketides		386.16	1	13.8361	0.106167	4.09299	3.80781	1.80759	3.06894	1.72455	3.85323	0	0	0	0	0	3.07861	4.49665	5.5686	3.89259	3.6715	3.12813	3.31218	2.05379	0	0	0	0	0	2.86397	2.79132	2.74548	2.97583	2.9827	1.6752
	13.85_225.2208m/z	HMDB0031111	38.2	4.93	5,10-Pentadecadien-1-ol	Lipids and lipid-like molecules		225.221	1	13.8467	0.254783	99.02	68.9404	72.9863	85.0536	70.0382	103.698	136.895	113.027	112.291	82.9614	127.785	87.1892	81.1293	72.9256	81.0751	77.1509	60.9597	71.1494	91.9449	101.018	99.2034	124.939	118.315	105.84	54.6613	63.8324	55.7009	50.5082	55.7729	41.2072
	13.86_192.0837m/z	HMDB0040031	42.5	31.1	2-Butylbenzothiazole	Organoheterocyclic compounds		192.084	1	13.8573	0.116833	17.642	16.764	18.7309	14.3666	15.9643	17.2905	25.0231	16.4877	15.2683	14.9533	18.4849	17.5282	11.4398	14.8534	14.725	13.0443	9.84827	11.0185	15.4835	15.0874	13.5197	20.4905	16.3147	16.7829	14.847	10.7816	14.2515	10.865	11.5484	14.4524
	13.86_299.2573m/z	HMDB0031127	37.7	5.76	5-Hexyltetrahydro-2-furanoctanoic acid	Lipids and lipid-like molecules		299.257	1	13.8573	0.22295	55.0189	33.1841	33.7533	38.1419	27.0848	49.269	32.4286	48.782	28.1282	19.8061	45.032	18.2424	17.0137	16.1063	20.8258	19.7406	26.4422	18.9435	25.6741	20.9265	11.7928	42.2896	34.8998	45.6366	4.87901	8.28498	6.86742	5.25699	7.39207	4.09779
	13.86_309.2410m/z	HMDB0031042	39.6	7	Avocadene	Lipids and lipid-like molecules		309.241	1	13.8573	0.27595	32.6227	18.338	22.4162	21.6556	14.8519	34.7725	23.6948	27.0539	14.446	23.7074	32.1394	16.1544	14.4681	15.0901	22.9562	12.1658	9.34557	10.5574	28.8696	24.3858	17.1878	39.7625	20.3139	28.461	6.34661	4.64542	4.58171	6.23338	7.7603	3.16286
	13.87_480.3517m/z	HMDB0039086	33.5	2.75	Hydroxysintaxanthin 5,6-epoxide	Lipids and lipid-like molecules		480.352	1	13.8679	0.191033	43.0435	31.1757	36.8741	40.2098	30.2743	36.1719	5.11783	4.74311	0.0679694	29.247	3.64164	36.7968	33.7042	34.1284	34.8927	34.8464	24.0224	33.6737	28.5331	27.5848	14.5789	13.0384	0.151645	11.8128	21.9695	21.4288	22.8221	23.1741	24.7273	22.2818
	13.88_191.1426m/z	HMDB0059906	42	17.5	Megastigmatrienone	Organic oxygen compounds		191.143	1	13.8785	0.509317	212.301	145.448	162.823	165.467	134.269	188.122	269.907	222.951	240.961	178.341	242.066	161.753	158.554	152.593	180.233	156.261	113.92	146.75	195.461	212.399	178.561	267.301	235.6	203.981	87.6231	86.6143	86.7264	86.8083	87.448	81.5775
	13.89_180.0807m/z	HMDB0035400	37	6.86	1-Tridecene-3,5,7,9,11-pentayne	Hydrocarbons		180.081	1	13.8893	0.371567	41.9687	40.3246	40.8101	40.166	39.3505	37.6203	36.03	39.5321	42.0779	13.1559	41.1945	32.9132	33.5207	32.3593	34.2468	31.4725	34.7409	28.3266	32.8599	28.1918	32.7292	43.0205	40.661	37.4404	28.3898	29.2075	30.0377	28.2395	28.3519	27.3677
	13.89_221.1169m/z	HMDB0032589	41	19.9	1-(5-Acetyl-2-hydroxyphenyl)-3-methyl-1-butanone	Organic oxygen compounds		221.117	1	13.8893	0.15915	8.27259	12.6201	10.203	2.49876	6.76997	14.6741	13.1653	6.16745	9.55821	3.47413	8.79903	12.5845	4.50868	4.76649	4.46546	3.24405	5.25519	3.03649	11.4024	6.0832	7.14537	10.8185	10.0989	15.1351	7.55985	9.10146	9.47406	8.95311	7.93549	8.08238
	13.89_277.2155m/z	HMDB0006547	39.8	7.29	Stearidonic acid	Lipids and lipid-like molecules		277.215	1	13.8893	0.46625	507.963	339.009	393.529	344.986	312.12	359.9	624.246	507.418	524.142	382.885	537.611	349.279	362.434	316.747	354.87	333.673	268.054	306.587	411.147	410.239	382.532	636.592	522.391	494.915	231.672	234.115	228.681	226.399	238.33	229.951
	13.89_327.2518m/z	HMDB0031049	37.8	0.447	Avocadyne 4-acetate	Lipids and lipid-like molecules		327.252	1	13.8893	0.43475	228.963	138.225	156.628	170.445	130.811	201.93	96.4902	124.587	52.3401	167.291	113.68	158.207	144.998	139.695	176.725	142.59	108.702	134.668	191.322	170.244	109.255	174.549	72.2636	123.525	93.0176	99.8143	95.1246	95.6299	103.442	87.0868
	13.89_355.2473m/z	HMDB0302290	36.1	5.07	Trihydroxystearic acid	Lipids and lipid-like molecules		355.247	1	13.8893	0.1698	30.2115	18.5232	24.2457	26.8714	17.7408	28.1924	0	4.5779	0.164703	18.7766	1.40364	26.9225	21.1809	25.4166	30.5568	23.2785	10.6269	21.0958	29.5361	18.5862	5.32713	2.97624	0.0123381	2.84891	14.5759	15.9136	17.4013	15.4946	16.6806	11.4426
	13.90_214.2159m/z	HMDB0041404	38.3	7.82	2-Methylcyclododecanone	Organic oxygen compounds		214.216	1	13.8998	0.1805	30.2629	24.0898	27.4188	22.7697	20.7625	28.7018	45.7181	28.7399	28.7777	20.1373	32.8883	23.9471	11.667	14.4055	18.3147	12.1062	10.6974	11.0106	24.258	22.5587	18.4285	35.2884	28.3028	31.8398	10.0982	7.85539	10.9377	8.38292	8.03327	9.12498
	13.90_449.3272m/z	HMDB0032783	34.9	1.2	Porrigenin A	Lipids and lipid-like molecules		449.327	1	13.8998	0.191083	69.0326	72.2994	66.2206	61.6848	54.1879	58.7575	35.7661	15.9627	7.12354	46.9344	11.2412	35.0408	34.8072	43.3905	25.8731	45.1704	37.2289	48.1076	22.7123	21.5078	6.17888	32.602	8.66483	15.6814	19.6074	24.441	23.1848	21.5141	25.2234	27.9726
	13.91_209.1532m/z	HMDB0034672	45.2	32.1	(5alpha,8beta,9beta)-5,9-Epoxy-3,6-megastigmadien-8-ol	Organoheterocyclic compounds		209.153	1	13.9105	0.38145	339.385	275.774	290.694	342.239	282.436	301.236	340.952	303.846	315.528	245.041	342.555	268.471	261.84	259.925	256.997	289.44	284.122	273.388	281.746	275.019	148.519	336.744	308.633	276.017	114.074	127.714	122.441	123.577	129.053	115.775
	13.91_253.1434m/z	HMDB0033629	40.8	6.29	xi-4-Hydroxy-4-methyl-2-cyclohexen-1-one	Organic oxygen compounds		253.143	1	13.9105	0.159233	16.7016	13.186	11.3464	19.3339	11.6172	15.8248	17.3417	15.2048	17.5154	9.28489	19.7011	11.2915	10.7845	10.8541	11.5483	14.4051	13.0684	14.2121	13.3312	10.2252	16.0016	15.5559	17.061	10.653	9.32294	12.127	12.0848	10.0362	12.2299	10.2383
	13.92_397.2898m/z	HMDB0036648	38.6	2.97	7-Isopropyl-1,4-dimethylazulene	Lipids and lipid-like molecules		397.29	1	13.9211	0.148633	19.4812	15.9269	16.7545	18.1875	14.2089	14.1809	2.0456	0.0572553	0.00626857	8.29681	0.248472	15.9629	14.5532	16.005	11.1099	16.3163	11.8688	14.6887	8.12692	4.64287	0.559508	2.65146	0.47168	2.92273	9.82165	9.98857	8.40281	9.00919	8.28215	8.73924
	13.93_207.2100m/z	HMDB0302996	36.8	0.984	beta-Muurolene	Lipids and lipid-like molecules		207.21	1	13.9317	0.360667	51.3055	31.7569	34.5416	38.6167	29.3212	43.153	78.8263	66.7099	60.7076	45.4194	72.8914	36.6378	35.1479	36.2672	45.6699	34.5268	26.9128	29.8289	52.0822	54.507	44.8138	74.9985	68.1163	55.2485	22.4717	22.8424	22.156	21.4865	23.1005	17.9858
	13.94_287.2001m/z	HMDB0253100	42.5	30.1	Heptadeca-2,4,6-trienoic acid	Lipids and lipid-like molecules		287.2	1	13.9423	0.4873	135.037	89.0455	98.3077	108.465	77.6684	118.315	182.396	153.53	163.208	116.457	173.179	103.576	93.9554	96.9473	116.38	89.6877	71.6499	87.3264	133.462	133.257	105.538	174.824	167.268	146.34	47.9868	53.1427	48.5186	48.4333	53.1509	44.9191
	13.95_225.1845m/z	HMDB0040339	39.3	2.17	2,5-Heptadien-1-ol	Lipids and lipid-like molecules		225.184	1	13.9529	0.191033	35.8869	27.7826	29.9273	27.9055	24.0977	31.7717	54.9775	41.5119	40.8078	33.8792	49.2844	30.2146	23.5113	25.7146	29.3334	22.964	19.014	19.5218	34.7075	30.2468	28.9224	47.1312	42.6115	39.9131	17.034	13.3518	15.5059	14.3635	14.6561	13.7822
	13.95_265.2154m/z	HMDB0000826	38.4	13.6	Pentadecanoic acid	Lipids and lipid-like molecules		265.215	1	13.9529	0.33955	58.5615	42.3818	46.3754	51.459	39.3935	55.5436	91.4662	82.402	85.4481	56.3485	94.9852	50.5317	43.4073	41.3972	55.5179	39.853	37.0114	41.4138	62.3325	66.6125	56.7388	86.6933	80.1597	76.9731	26.8826	26.3298	23.2148	24.8856	28.7007	24.9857
	13.96_286.2371m/z	NGA00249	44	32	8-Hydroxy-13,14,15,16-tetranor-12-labdanoic acid	Phenylpropanoids and polyketides		286.237	1	13.9635	0.328633	91.5172	56.2326	62.7042	70.5756	55.0202	81.856	106.007	188.216	165.33	127.857	218.863	76.1997	68.0327	68.6965	83.9669	76.674	60.5468	69.8116	102.249	114.677	104.352	125.34	207.173	163.503	55.6685	51.146	54.1788	51.6884	55.165	48.918
	13.96_512.3429m/z	264881	35.8	0.203	Leu Leu Leu Pro Gly	Organic acids and derivatives		512.343	1	13.9635	0.211983	105.75	86.8731	91.4407	97.1242	82.6378	98.2369	99.9272	58.2945	61.5554	439.788	66.0262	53.0294	46.0044	50.926	66.103	55.154	61.2943	48.3696	73.1598	92.3238	44.8461	102.661	66.6003	54.5421	12.287	15.034	14.3439	11.5089	15.7326	11.83
	13.96_584.3580m/z	HMDB0041367	46.2	35.2	25-Cinnamoyl-vulgaroside	Lipids and lipid-like molecules		584.358	1	13.9635	0.27585	0	0	0	0	0	0	0	0.182016	0	1.81491	0	0	0	0	0	0	0	0	0	0	0	0	0	0	7.12488	8.56143	7.35062	7.17288	7.53391	8.23313
	13.97_302.2682m/z	HMDB0035473	42.9	23.1	Avocadyne	Lipids and lipid-like molecules		302.268	1	13.9741	0.25435	168.516	106.036	153.382	166.905	150.056	176.416	222.837	129.929	117.261	79.2771	163.776	136.811	82.789	98.577	113.954	109.368	92.5964	98.3192	106.702	126.385	90.365	147.483	118.763	125.291	80.5833	80.8247	79.9046	76.373	71.2503	75.5613
	13.97_366.2993m/z	HMDB0036801	42.1	28.8	ent-16b,19-Kauranediol 19-acetate	Lipids and lipid-like molecules		366.299	1	13.9741	0.27585	95.8952	73.2458	81.9166	88.4448	79.7679	82.1845	34.4176	30.5813	19.1289	36.0828	28.7314	65.8617	70.1446	69.97	61.8143	75.1353	66.3078	71.8113	60.834	40.3321	30.3363	54.9233	21.546	27.5637	60.6383	65.5306	59.6295	55.9768	67.5951	58.3987
	13.97_616.4626m/z	HMDB0039139	42.4	32.5	Hericenone D	Lipids and lipid-like molecules		616.463	1	13.9741	0.328633	1723.47	1188.8	1342.78	1439.31	1092.69	1432.21	520.852	643.413	299.649	1145.51	596.827	1484.65	1445.44	1479.8	1436.55	1429.94	1073.02	1397.6	1425.61	745.207	495.217	818.295	404.312	665.082	660.176	649.352	652.094	622.962	708.48	596.625
	13.98_185.1167m/z	HMDB0036117	40.1	14.7	(1'R)-Nepetalic acid	Lipids and lipid-like molecules		185.117	1	13.9848	0.18015	20.529	16.8538	18.4886	16.6516	35.9953	18.6886	29.1876	16.521	22.659	12.9902	19.5614	10.4355	9.30013	10.2398	10.3524	11.4656	13.0106	9.98609	11.2137	14.3488	11.9669	23.6279	19.759	15.9391	8.95107	9.40447	8.0515	7.11661	9.19893	7.66567
	14.01_580.4410m/z	HMDB0036284	38.1	30.3	Campesteryl caffeate	Lipids and lipid-like molecules		580.441	1	14.006	0.222567	70.2113	20.358	69.2465	15.7702	24.8331	18.0063	104.726	56.9561	43.3567	1.92304	43.8027	63.0781	88.3593	30.3108	19.7778	42.2346	12.0986	28.4894	24.3817	26.4507	16.9624	42.8693	27.7857	42.8571	12.8482	13.2716	11.5564	9.29416	7.79792	9.95164
	14.02_205.0856m/z	HMDB0033303	47.7	47.3	Anofinic acid	Organoheterocyclic compounds		205.086	1	14.0166	0.328033	434.419	377.753	380.205	402.696	370.164	448.278	600.494	350.986	383.908	250.804	329.312	233.755	227.321	204.63	266.652	258.3	224.692	442.989	296.116	274.341	270.809	578.374	358.036	381.106	196.532	209.568	177.115	193.592	179.02	183.06
	14.03_141.1637m/z	HMDB0243987	39.6	3.5	1-Pentene	Hydrocarbons		141.164	1	14.0272	0.137683	28.5356	1.15187	7.93304	35.5165	20.8462	1.78769	0	1.14533	0.979852	10.2708	15.1984	36.3769	9.08704	22.2682	20.1461	11.1759	11.0793	37.7152	13.37	9.18845	11.4728	0	1.10694	1.62566	2.6267	1.52164	2.21088	2.23594	3.0022	1.65067
	14.06_219.2099m/z	HMDB0037740	37.7	8.25	1,2-Dimethyl-4-(6-methyl-4-heptenyl)-1,3-cyclohexadiene	Hydrocarbons		219.21	1	14.0588	0.2117	29.5358	19.4666	28.0799	28.5228	22.1775	30.1804	13.6511	20.0931	7.47946	32.3343	14.3099	29.1949	28.4264	32.7589	31.6502	29.2908	22.7364	28.8254	37.9845	36.942	23.9184	25.9174	13.5674	20.0411	20.1382	20.5155	15.9079	16.0453	21.9032	17.2014
	14.07_311.2007m/z	HMDB0249590	41.2	36.9	Cannabinol	Organoheterocyclic compounds		311.201	1	14.0695	0.2333	26.552	19.1264	17.3671	23.2827	14.0986	27.9195	51.342	51.6194	49.2374	44.0227	52.04	33.3672	26.4764	26.548	37.063	22.2231	16.4766	20.2919	39.8395	39.4921	35.8458	47.8547	45.8228	42.0817	12.1849	8.19731	11.466	11.1037	12.5424	8.24147
	14.10_205.1581m/z	HMDB0036170	39.5	5.99	2-Benzylidene-1-heptanol	Phenylpropanoids and polyketides		205.158	1	14.1013	0.763367	274.396	187.247	205.484	209.861	176.578	248.144	369.254	321.108	356.193	253.47	356.354	219.466	203.795	207.835	249.967	195.24	149.321	175.524	279.122	294.937	237.713	355.177	352.441	296.863	115.049	108.022	112.654	109.243	113.708	103.583
	14.12_570.4208m/z	HMDB0033632	40.5	28.4	Furohyperforin	Lipids and lipid-like molecules		570.421	1	14.1225	0.2115	119.372	100.15	111.802	94.5012	103.262	104.664	131.846	93.4999	98.3016	81.9734	100.4	103.041	127.686	82.8495	94.2081	91.9321	70.7885	84.2945	86.4977	81.445	79.6225	111.408	75.2705	99.322	48.0535	48.9447	45.8188	40.8751	44.2662	47.2379
	14.13_323.2571m/z	HMDB0036802	36.4	5.8	Austroinulin	Lipids and lipid-like molecules		323.257	1	14.1331	0.444833	23.8916	21.002	23.5118	24.0071	20.5895	23.2111	19.3409	19.2035	6.59125	26.6791	26.6206	15.4711	14.9625	16.435	18.1957	15.1866	10.9252	12.8633	22.2725	19.8901	7.81976	27.8563	14.9897	21.0811	3.01985	3.33781	3.29358	2.55936	3.90056	1.92695
	14.14_275.2361m/z	HMDB0303012	42.8	22.4	Androsterol	Lipids and lipid-like molecules		275.236	1	14.1436	0.179767	95.7316	56.1275	62.7206	66.2164	47.8378	85.933	168.506	150.751	174.843	111.933	177.806	77.4603	68.0552	66.2523	96.9239	63.244	41.7372	63.3084	129.273	128.563	104.217	149.454	161.121	148.923	37.701	35.2276	35.7663	31.5512	40.1034	32.7631
	14.18_209.1912m/z	HMDB0035862	39.4	11.7	(E)-6,10-Dimethyl-9-methylene-5-undecen-2-one	Organic oxygen compounds		209.191	1	14.1754	0.5891	267.409	196.161	190.932	225.14	210.344	250.73	386.299	269.152	404.576	255.378	340.586	296.354	262.539	215.635	323.508	248.176	227.37	233.335	399.432	316.411	259.991	316.979	349.757	305.783	147.964	178.004	169.557	213.426	198.303	174.767
	14.18_239.1998m/z	HMDB0031383	40.3	16.7	(3S,4S,6R,7S)-1,10-Bisaboladiene-3,4-diol	Lipids and lipid-like molecules		239.2	1	14.1754	0.306383	76.3552	56.1049	59.5528	61.4814	51.7693	64.5237	80.5433	73.8204	78.4442	59.5004	82.4827	64.48	54.0345	57.8982	67.4454	56.3503	47.3283	53.2847	75.9712	72.0535	52.927	83.4087	79.0411	74.4773	31.2964	29.1472	29.656	24.5053	31.4055	26.1921
	14.18_263.2363m/z	265036	45.8	37.2	Farnesyl acetone	Phenylpropanoids and polyketides		263.236	1	14.1754	0.67965	787.479	601.928	636.518	697.942	598.019	655.799	396.889	399.177	278.427	550.512	411.807	677.865	701.038	673.534	673.488	679.518	615.666	636.046	727.854	559.018	395.368	492.039	317.506	407.748	514.232	482.003	485.838	481.945	587.904	491.148
	14.19_245.2256m/z	HMDB0038140	40	4.52	Santene	Hydrocarbons		245.226	1	14.186	0.638933	225.65	196.015	199.571	213.85	176.829	190.047	73.1168	95.9222	54.0562	153.601	95.1577	235.268	252.38	229.325	238.552	233.183	209.882	215.933	239.847	175.074	102.286	104.1	64.3926	104.965	201.112	176.205	186.853	175.597	234.772	187.144
	14.19_299.2573m/z	HMDB0034297	47	40.5	Ricinoleic acid	Lipids and lipid-like molecules		299.257	1	14.186	0.3168	677.933	532.216	583.857	557.016	488.76	619.411	197.192	132.877	66.6897	205.483	118.743	317.48	291.949	296.217	312.881	319.218	274.709	292.585	281.254	227.319	124.669	279.103	90.8262	143.448	181.326	158.878	167.444	144.745	185.438	152.312
	14.20_163.1484m/z	HMDB0061815	38.2	5.48	Hexylbenzene	Benzenoids		163.148	1	14.1966	0.264283	72.4864	22.3493	29.2027	84.0437	48.4367	60.403	11.8418	15.3348	4.19518	30.9061	12.7325	52.9337	73.4972	46.7805	47.8298	54.471	71.4713	67.3039	72.4582	14.9754	16.7916	27.6082	6.21099	25.1473	38.9345	46.869	62.3735	35.5965	48.2545	53.1927
	14.20_360.2873m/z	HMDB0249669	34.8	0.635	Cardenolide	Lipids and lipid-like molecules		360.287	1	14.1966	0.158267	37.5428	22.925	24.0353	28.5117	16.7401	31.1609	18.4732	19.8583	15.338	16.0212	27.6495	21.4338	25.3546	23.1873	23.9216	25.9483	15.6913	24.0399	27.8816	21.574	15.8797	23.4165	25.2317	20.9375	12.1719	9.06151	9.2977	10.7854	12.0485	12.7213
	14.21_299.2008m/z	HMDB0040644	39.8	9.56	Juvocimene 2	Benzenoids		299.201	1	14.2071	0.792533	323.058	209.829	232.368	256.789	191.273	286.052	428.32	374.629	418.628	287.791	424.407	254.841	248.886	239.058	292.766	237.71	172.9	228.055	331.012	325.936	268.982	435.145	430.604	359.177	126.209	127.509	118.136	112.425	137.574	117.857
	14.23_305.2472m/z	HMDB0003634	43.1	17.7	Perillyl alcohol	Lipids and lipid-like molecules		305.247	1	14.2281	0.454567	199.465	149.47	162.933	165.28	138.22	170.303	177.301	157.336	143.725	133.452	163.416	161.324	135.191	140.036	160.846	134.806	110.39	131.901	173.256	157.059	115.901	193.156	142.31	149.482	81.9927	77.92	79.439	71.6122	84.4947	75.2282
	14.24_326.2685m/z	HMDB0030960	39.8	3.9	Obtusilactone A	Organoheterocyclic compounds		326.269	1	14.2388	0.220583	7.12426	1.81369	2.7926	4.12046	3.53579	9.4729	0.219545	0.101394	0	0	0.00048572	0.162971	0.433943	0.221373	0.17627	0.592772	8.71878	0.361887	0.142334	0.0232289	3.99012e-05	0.000920298	0	0.0561363	18.6311	34.4973	20.8509	23.0936	32.083	24.7602
	14.24_634.4524m/z	HMDB0037795	41.6	38.5	(3S,3'S,5R,5'R,6R)-3,6-Epoxy-5,6-dihydro-3',5,8'-trihydroxy-beta,kappa-caroten-6'-one	Lipids and lipid-like molecules		634.452	1	14.2388	0.3161	7.64313	10.593	6.24167	8.71249	8.59064	7.6192	1.17755	0.952759	0.553772	1.14243	0	3.45114	6.15823	2.90521	1.76538	8.45032	6.58032	5.5838	1.89508	1.27856	0	2.9317	0.755737	0	35.8727	32.2785	35.522	24.967	32.2602	29.1015
	14.26_227.1277m/z	HMDB0303749	45.5	29.4	7-Epi-12-hydroxyjasmonic acid	Lipids and lipid-like molecules		227.128	1	14.2599	0.871733	7.92471	6.25514	1.3627	14.0514	7.69013	2.1967	15.0174	9.69574	3.75267	3.33187	13.8758	7.56418	5.17835	4.47829	2.51624	4.21485	4.14154	3.28402	8.77192	3.98945	7.92518	4.29137	7.79619	2.90959	327.857	345.901	326.31	327.558	326.274	342.574
	14.28_397.2947m/z	VF-NPL-LTQ005987	41.6	10.3	(2Z)-2-[(E)-6-(hydroxymethyl)-2,4,8,10-tetramethyldodec-2-enylidene]-4-methylpentanedioic acid	Phenylpropanoids and polyketides		397.295	1	14.2809	0.262217	2.24297	2.48014	2.22903	4.54191	2.23088	2.57993	0	0	0	0	0	0.772091	3.61555	1.98948	0.208571	4.14619	4.35707	6.07828	0.467697	0	0	0.0648695	0	0	200.745	413.429	221.503	294.96	363.514	293.637
	14.30_179.0912m/z	HMDB0033789	40.5	6.09	2-O-Methyl-L-fucose	Organic oxygen compounds		179.091	1	14.302	0.231083	94.5905	68.417	74.6696	73.5383	63.6325	82.7291	106.231	129.116	120.195	122.564	151.397	100.766	85.7589	86.9505	115.636	83.1229	66.5668	79.5376	135.714	125.894	100.561	109.382	120.429	129.018	53.1439	54.9203	49.0664	50.3567	54.2796	53.2044
	14.31_185.1889m/z	HMDB0031019	36.4	1.31	2-Dodecanone	Organic oxygen compounds		185.189	1	14.3125	0.1889	8.17843	3.9297	4.54436	5.09118	1.92521	3.88255	4.5108	22.7854	13.4319	34.201	29.8369	17.148	10.4777	10.019	11.8434	8.40022	2.74273	8.19063	48.9931	38.2454	16.4459	4.93083	30.476	12.8928	4.12421	5.02226	4.52909	3.28142	5.68421	5.07881
	14.34_245.1531m/z	HMDB0036791	40.8	28.3	Isokobusone	Organic oxygen compounds		245.153	1	14.344	0.188683	15.0748	10.0154	9.75781	11.5832	8.10562	11.8377	10.1794	19.3875	14.0142	16.9806	21.9095	19.9879	16.6442	19.9735	22.2412	15.9317	11.6845	14.9157	26.8844	22.7046	15.0113	9.71585	18.1509	19.4935	9.02807	7.74686	7.60947	8.34735	12.0536	7.98815
	14.35_325.2164m/z	HMDB0001999	36.7	7.6	Eicosapentaenoic acid	Lipids and lipid-like molecules		325.216	1	14.3545	0.2518	76.7631	46.0959	55.3564	62.4949	39.2593	64.3868	53.8444	55.9824	43.6972	54.4173	56.9483	55.3371	60.3583	54.2839	60.1366	57.5328	41.3862	57.8973	63.9356	55.3404	44.2332	63.3495	46.9605	55.5044	21.2552	24.8562	21.2316	19.3606	25.1799	20.4257
	14.39_387.2527m/z	HMDB0303109	35.7	5.84	Methyl-[10]-gingerol	Benzenoids		387.253	1	14.3857	0.167767	10.3641	10.7173	7.65728	9.54916	9.39555	10.9186	4.68466	8.93465	6.65904	10.6513	9.55673	10.0732	8.28377	9.96317	16.8501	10.6556	7.68393	11.1195	12.0855	8.71833	9.28939	5.88165	6.23492	9.02429	3.33841	2.5264	2.00156	2.84322	3.95114	2.40845
	14.40_243.1738m/z	HMDB0032674	45.7	42.3	(Z,Z)-2,9,16-Heptadecatriene-4,6-diyn-8-ol	Lipids and lipid-like molecules		243.174	1	14.3963	0.3456	84.5653	56.888	61.8817	71.3976	47.4304	69.2315	64.5209	88.1755	74.4782	70.022	83.2834	69.4415	81.707	72.407	71.4889	74.0974	49.9564	78.07	88.4606	71.3639	59.44	77.0784	70.3023	74.5458	29.607	33.7797	31.305	26.9604	33.4995	29.4635
	14.42_311.2568m/z	HMDB0031060	42.5	23.7	(R)-2-Hydroxysterculic acid	Lipids and lipid-like molecules		311.257	1	14.4171	0.26145	132.677	82.2739	112.906	102.367	69.7808	126.242	156.029	124.209	114.34	111.509	140.979	89.6684	89.2724	80.1993	105.89	77.9039	59.5925	82.5215	119.559	109.297	84.4494	149.476	128.543	120.232	30.9874	32.0582	31.2024	31.5734	34.5987	32.1932
	14.45_245.1897m/z	HMDB0038213	37.4	9	Humulol	Lipids and lipid-like molecules		245.19	1	14.4487	0.374383	111.15	62.8179	70.5706	74.4736	52.5722	94.3258	120.224	112.676	115.13	100.988	131.75	80.9533	75.5467	72.3425	99.2198	67.9303	45.7952	70.0054	122.288	104.816	69.8099	126.826	112.658	114.389	20.6953	19.9632	21.307	21.0086	23.4498	18.3725
	14.47_185.1530m/z	HMDB0304702	39.4	12.4	Linalool oxide (cis-pyran)	Organoheterocyclic compounds		185.153	1	14.4696	0.250933	20.4665	15.166	16.2278	18.683	9.48992	18.3718	17.0879	15.1317	12.2089	15.8314	15.2328	13.178	13.8478	11.6181	16.0437	11.684	11.033	13.2578	16.7871	15.9024	12.1733	15.4618	12.3746	12.891	5.28035	7.33644	7.51719	7.46786	9.3139	6.6377
	14.49_228.2311m/z	HMDB0032525	36.1	0.77	Tetradec-2-enal	Lipids and lipid-like molecules		228.231	1	14.4906	0.1154	14.6742	19.5434	20.1803	13.1333	22.9043	15.4313	16.3761	17.6735	17.6792	14.5346	17.1367	21.6086	8.78197	13.9348	16.36	12.1401	14.2885	11.118	14.6444	15.661	17.2607	17.0893	13.2376	20.0696	11.7132	8.49852	13.3788	10.4978	10.0014	9.5344
	14.50_329.2470m/z	HMDB0031454	41.8	11.9	trans-Jasmone	Organic oxygen compounds		329.247	1	14.501	0.3433	107.918	62.0361	72.3495	75.4712	55.8534	89.3127	73.5734	86.7259	43.5302	93.7233	92.3387	81.3578	69.1073	65.6555	96.018	66.0476	47.2718	69.5354	110.788	89.3037	57.2801	103.468	60.1019	86.2323	25.4571	23.1578	26.7941	23.7927	29.0139	20.799
	14.51_213.1843m/z	HMDB0037907	36.9	1.65	2,6,10,10-Tetramethyl-1-oxaspiro[4.5]decan-6-ol	Organoheterocyclic compounds		213.184	1	14.5115	0.250933	12.3558	8.29672	10.4872	12.2305	9.27888	10.4863	12.3945	10.8998	12.0963	13.7059	13.9326	9.84589	8.94593	6.73552	10.2677	10.2838	7.77815	7.25394	11.4458	11.59	7.84453	10.0184	9.8581	9.67816	4.60069	4.55167	4.11156	5.34005	4.95657	4.73139
	14.52_232.0752m/z	HMDB0032757	37.2	10.6	3-Methyl-9H-carbazole-9-carboxaldehyde	Organoheterocyclic compounds		232.075	1	14.522	0.135833	3.04931	1.54994	1.75397	2.11461	1.91184	1.99743	3.13236	5.14873	6.32036	6.46921	8.15276	6.83841	5.09599	5.88822	6.88782	5.27337	4.94989	6.73048	7.88905	6.27215	4.46774	1.89827	3.79876	4.70169	2.93443	3.95384	3.10483	5.21469	5.35443	4.69055
	14.59_293.2472m/z	HMDB0002259	44.6	34.3	Heptadecanoic acid	Lipids and lipid-like molecules		293.247	1	14.595	0.6628	2334.8	1561.75	1683.86	1828.18	1361.98	2137.18	2617.27	2374.71	2295.95	2183.09	2734.31	2045.15	1886.92	1659.26	2207.89	1613.56	1237.59	1732.11	2510.79	2281.92	1757.75	2709.46	2367.92	2373.1	885.316	869.835	882.827	957.258	976.172	783.61
	14.63_283.2048m/z	HMDB0040643	38.6	12.2	Juvocimene 1	Lipids and lipid-like molecules		283.205	1	14.6263	0.486017	89.853	43.442	61.6667	60.708	34.9689	79.7441	85.3377	103.366	72.3408	91.9731	109.075	87.4829	75.8925	67.7894	97.7028	65.4462	42.0457	62.0691	113.471	99.9908	68.3147	103.937	89.4566	97.5742	18.6608	21.4224	23.6117	23.1065	28.9794	17.6583
	14.70_247.2052m/z	HMDB0040373	41.1	16.5	Ginsenoyne J	Lipids and lipid-like molecules		247.205	1	14.6978	0.731467	269.067	167.84	184.106	193.086	140.342	237.45	262.699	269.965	225.129	236.086	293.822	219.141	207.994	189.7	244.319	180.084	124.495	184.768	296.113	258.157	182.362	305.428	251.388	255.371	82.2177	78.3189	80.1837	78.434	87.6414	73.4396
	14.70_356.3516m/z	HMDB0002068	52.6	73	Erucic acid	Lipids and lipid-like molecules		356.352	1	14.6978	0.385983	525.888	416.213	406.7	481.216	392.107	477.22	452.94	327.353	356.295	380.506	373.072	295.497	304.527	315.158	342	307.721	313.796	301.498	358.605	341.408	269.041	455.03	358.032	317.525	179.154	186.547	204.779	195.512	209.765	192.746
	14.71_343.2626m/z	HMDB0031009	43.9	30.4	Adipostatin A	Benzenoids		343.263	1	14.7078	0.428917	460.782	333.706	375.67	405.213	299.942	420.947	148.085	120.609	97.3504	180.316	120.379	342.591	347.27	336.351	329.231	329.952	281.542	337.04	334.346	218.029	115.085	185.092	112.102	130.725	189.858	190.841	200.806	186.537	205.56	181.714
	14.72_256.2629m/z	HMDB0012273	41.7	12.8	Palmitic amide	Lipids and lipid-like molecules		256.263	1	14.7178	0.448217	440.845	360.881	395.519	416.315	365.084	433.285	541.523	453.538	511.024	425.721	495.348	386.577	446.996	374.444	419.267	359.96	393.028	376.713	508.848	466.081	373.367	459.832	470.346	448.533	266.013	274.003	285.642	275.087	315.927	298.221
	14.77_315.2517m/z	HMDB0302107	41.7	26.1	9,10-Epoxy-18-hydroxy-octadecanoic acid	Lipids and lipid-like molecules		315.252	1	14.7688	0.275817	113.91	79.51	79.88	106.443	64.1813	103.747	91.6914	74.3699	73.647	64.6847	82.1472	63.1949	59.4869	59.3733	76.1194	59.7613	52.3168	64.333	93.6618	77.9662	50.9658	89.999	76.4425	73.2396	32.1465	28.7189	28.0519	30.865	35.4378	29.7328
	14.77_452.3559m/z	HMDB0035685	37.7	12.3	beta-Citraurol	Lipids and lipid-like molecules		452.356	1	14.7688	0.3367	255.611	149.152	165.036	186.769	122.189	235.699	148.525	181.803	93.9743	243.99	173.936	204.057	185.693	170.27	245.273	153.948	112.568	168.953	279.713	227.395	136.796	215.934	132.651	192.758	86.1759	91.8741	88.2403	91.0856	102.095	89.1072
	14.80_241.1794m/z	HMDB0032369	37.1	2.67	L-Menthyl acetoacetate	Lipids and lipid-like molecules		241.179	1	14.7994	0.412117	26.0557	21.7615	20.7378	23.0763	19.0675	21.5531	26.6199	24.556	27.2776	21.2232	29.1135	22.5273	22.6372	22.3092	25.5725	18.9445	19.0881	19.9001	29.0012	25.8112	18.0838	25.1439	25.9394	24.2093	16.3299	13.7868	14.5995	13.603	16.0298	13.2315
	14.86_307.2626m/z	265078	47.5	52.5	Incensole	Phenylpropanoids and polyketides		307.263	1	14.8606	0.41725	146.116	104.053	111.368	114.587	96.5335	129.121	81.517	91.0319	61.832	110	94.5657	113.469	118.166	105.086	123.169	100.012	96.9115	120.63	142.113	144.147	94.2611	112.183	81.7136	92.8949	75.3565	61.2196	61.4385	75.2875	65.4612	67.596
	14.97_357.2783m/z	HMDB0032579	40.7	14.9	2,5-Diisopropylphenol	Lipids and lipid-like molecules		357.278	1	14.971	0.270017	51.8619	41.4954	45.7568	50.1802	42.6017	43.7979	39.2116	28.9405	31.1199	36.403	35.5614	33.2402	33.4044	32.0739	30.5366	33.2031	35.3658	32.3374	36.0856	34.4371	24.071	42.7149	27.0995	28.5423	25.3561	19.5878	20.5828	25.7998	26.3629	24.7944
	15.04_774.5965m/z	HMDB0008941	36.3	23.4	PE(16:0/22:1(13Z))	Lipids and lipid-like molecules		774.596	1	15.0441	0.22985	108.577	132.923	148.47	105.452	146.62	140.868	154.918	89.8815	120.087	138.833	134.982	100.217	158.199	137.789	140.633	155.336	118.758	139.706	160.993	151.284	118.068	122.362	142.815	141.948	100.717	63.6384	95.9784	95.0486	108.077	119.637
	15.15_321.2785m/z	HMDB0036741	40.6	16	1-Hydroxy-2,12,15-heneicosatrien-4-one	Lipids and lipid-like molecules		321.279	1	15.1507	0.327667	118.597	109.72	102.039	119.81	96.3195	100.505	56.8355	45.8865	53.8336	12.6976	56.4302	79.5214	91.9493	92.4454	87.2281	103.183	90.8433	96.0496	78.6086	58.8644	39.432	62.0513	46.5427	49.1805	61.834	61.9446	69.622	58.472	79.9146	61.2164
	15.20_391.3409m/z	HMDB0240596	36.6	0.919	Oleoylcholine	Organic nitrogen compounds		391.341	1	15.2017	0.510983	164.518	156.482	145.049	164.452	247.918	157.337	194.546	90.6672	80.6546	99.619	85.1952	61.5165	104.851	90.3591	93.0189	58.026	131.711	46.9325	89.9824	58.0851	116.057	166.184	82.7044	148.201	84.9664	81.6836	110.088	90.1623	81.1761	74.3293
	15.32_265.2533m/z	HMDB0247717	40.5	23.6	Octadeca-9,12-dienal	Lipids and lipid-like molecules		265.253	1	15.3223	0.3007	49.4591	48.4858	41.3548	55.1137	50.1508	41.9209	48.3396	81.7962	105.713	89.6645	81.5842	84.5678	106.782	102.697	62.6641	119.335	69.889	88.8293	90.8339	88.6733	51.0651	43.8564	69.455	82.7385	80.7675	71.4457	76.9558	90.6872	67.6844	77.5463
	15.41_564.4447m/z	HMDB0006816	38.8	20.8	3-Hexaprenyl-4-hydroxybenzoic acid	Lipids and lipid-like molecules		564.445	1	15.4122	0.280733	238.865	150.516	230.485	100.082	125.89	101.133	185.953	163.142	122.318	112.069	153.819	153.747	299.757	144.4	114.933	167.475	92.1682	160.964	110.587	84.8095	64.5057	117.847	98.2144	102.159	58.2997	60.259	51.0698	50.0821	50.2729	39.465
	15.43_357.2786m/z	HMDB0036681	38.8	3.4	7-Isopropyl-5-methylbicyclo[2.2.2]oct-5-en-2-one	Organic oxygen compounds		357.279	1	15.4323	0.15035	39.9216	37.2302	36.6278	42.8675	36.5317	45.6857	20.6659	9.6743	5.73683	20.1762	8.42529	42.3196	24.5216	41.5727	28.3867	36.2272	33.2601	43.164	31.2703	20.97	7.21587	13.4178	10.9124	12.787	24.6208	24.0735	25.8712	39.8928	27.0395	29.1615
	15.47_249.1843m/z	HMDB0031686	40.3	5.12	(E,E)-2,4-Octadienal	Organic oxygen compounds		249.184	1	15.4724	0.325017	21.805	22.6519	19.1646	22.693	22.3533	21.2893	26.1875	20.0813	21.9996	15.9877	22.9025	20.5274	16.802	17.6286	22.6299	17.6968	18.5063	22.4458	20.1855	16.6323	18.1868	22.7962	23.2625	17.374	10.8109	12.2167	14.399	13.8521	12.7885	12.2933
	15.52_788.6095m/z	HMDB0007978	32	0.00473	PC(16:0/20:1(11Z))	Lipids and lipid-like molecules		788.609	1	15.522	0.34805	226.548	198.335	173.768	213.913	192.212	200.05	247.729	212.959	243.335	152.023	188.163	179.998	239.391	192.755	162.16	186.465	199.106	214.935	195.325	179.284	222.748	262.09	212.172	175.235	179.911	188.468	190.697	178.761	229.675	168.002
	15.59_347.2943m/z	HMDB0038527	41.5	23.5	5-(12-Heptadecenyl)-1,3-benzenediol	Benzenoids		347.294	1	15.5903	0.3387	172.955	153.775	150.339	189.591	148.727	161.082	118.63	106.943	115.478	115.22	151.489	153.112	140.182	148.118	140.172	137.648	132.055	179.039	149.247	105.499	104.47	137.283	139.851	107.136	100.841	117.477	127.884	114.317	126.371	109.208
	15.62_317.3046m/z	HMDB0032112	36.4	2.73	1,2,4-Nonadecanetriol	Lipids and lipid-like molecules		317.305	1	15.6153	0.271433	30.2588	40.3465	45.2729	48.8485	49.3217	50.8108	32.0781	0	0	0	0	0	0	0	0	0	0	0	0	0	1.82176	28.8089	0	0	1.38101	1.86327	1.90958	2.72511	3.132	2.5067
	15.71_168.0764m/z	HMDB0029873	43.7	26.5	(S)-Spinacine	Organic acids and derivatives		168.076	1	15.7099	1.9837	931.635	961.563	961.737	933.186	938.253	963.193	930.197	996.626	1027.45	803.371	1007.89	913.866	873.474	853.844	960.548	850.346	945.155	895.123	936.222	991.817	934.501	985.803	1025.63	963.278	980.245	1088.02	1061.83	1054.26	997.169	1007.37
	15.72_130.0646m/z	HMDB0034244	42.3	21.2	Isoquinoline	Organoheterocyclic compounds		130.065	1	15.7198	1.83045	952.873	1061.48	1016.83	1043.06	1026	1040.11	1050.37	1047.46	1113.44	896.89	1075.69	934.203	929.337	966.821	936.743	806.639	1094.47	911.861	965.581	859.633	1100.98	928.759	1045.28	1007.56	1240.73	1284.5	1253.09	1383.85	1240.77	1271.3
	15.72_549.4185m/z	HMDB0037992	36	2.5	Cyanidin 3-(diferuloylsophoroside) 5-glucoside	Organoheterocyclic compounds		549.419	1	15.7198	0.347383	83.692	69.5684	102.406	55.7242	64.2885	58.6981	71.6819	74.9456	57.8164	54.1243	61.7045	76.5007	63.1794	52.2561	67.9779	81.6749	41.7485	87.1976	52.1997	58.2203	34.6229	82.1948	54.322	51.3096	12.3599	22.2059	16.5005	19.1885	11.7969	14.9385
	16.06_391.2840m/z	HMDB0041454	43.7	37.6	D8'-Merulinic acid A	Benzenoids		391.284	1	16.0588	0.7122	221.815	192.811	197.429	203.317	211.691	198.008	237.771	180.538	241.66	224.333	216.159	244.229	182.681	163.768	220.226	229.378	172.345	226.14	196.292	225.508	149.944	247.016	268.511	179.593	126.501	158.818	157.962	147.138	114.326	121.646
	16.14_371.3148m/z	HMDB0242127	36.3	1.47	Docosanedioic acid	Lipids and lipid-like molecules		371.315	1	16.1445	0.688	295.071	250.045	254.161	242.775	238.779	272.533	339.699	255.982	276.758	236.47	239.711	260.386	193.918	185.122	261.061	207.303	223.13	223.916	245.349	242.067	218.176	314.029	259.503	220.362	169.822	214.901	232.313	230.722	154.643	192.074
	16.58_194.1281m/z	HMDB0001046	39.2	11.7	Cotinine	Organoheterocyclic compounds		194.128	1	16.5788	0.113467	2.74137	2.7363	2.1395	2.23387	2.70756	3.026	1.23568	0	0	0	0	0.849442	0.307571	1.38775	0.686287	0.312317	0.730789	1.07479	0.803787	0	0	0.346275	0	0	3.57519	4.21335	4.18363	2.99691	3.72909	3.45387
	16.59_102.1272m/z	HMDB0032323	43.4	29.2	Hexylamine	Organic nitrogen compounds		102.127	1	16.5888	0.187017	16.8686	15.5111	22.5206	15.6062	13.7054	17.2817	18.518	21.8362	16.0185	17.1083	15.6977	15.1174	21.7378	15.1199	18.104	15.9974	14.9309	16.5548	17.453	16.0881	16.3331	21.4314	17.2692	22.5613	10.1385	12.1464	12.2123	11.8871	11.3837	13.5641
	16.59_138.1019m/z	HMDB0037282	38.5	6.59	2-Methyl-5-vinylpyrazine	Organoheterocyclic compounds		138.102	1	16.5888	0.1011	1.77066	1.81206	2.5331	1.43196	2.04508	1.76413	0.936228	3.17856	1.90765	1.12845	1.26451	2.66215	2.45082	2.10149	1.19875	2.81387	2.56128	2.48854	2.03729	1.27174	0.354401	1.11877	1.69316	1.5174	1.68791	1.46569	1.51298	1.69968	1.82174	1.39423
	16.61_126.0922m/z	HMDB0037866	38.5	7.76	4-Ethyl-2,5-dimethyloxazole	Organoheterocyclic compounds		126.092	1	16.6094	0.132167	4.72704	4.51809	3.59187	3.35925	4.51248	4.22104	5.97649	3.68608	4.12643	3.54471	4.40075	3.6626	3.13944	3.31442	3.30774	3.91972	3.44373	3.39789	2.82825	3.1654	3.9462	4.25273	4.00073	4.44331	3.20191	2.82274	3.7919	2.71221	3.23103	3.29287
	16.63_122.0961m/z	HMDB0001020	42	16.1	N,N-Dimethylaniline	Organic nitrogen compounds		122.096	1	16.6299	1.52277	300.588	317.59	303.643	338.219	201.994	314.191	247.862	193.935	188.139	82.3417	191.331	204.198	175.972	178.18	121.316	180.255	122.902	175.059	125.867	135.406	147.033	204.919	225.643	231.686	89.7189	121.42	75.9118	96.213	100.781	79.5078
	16.63_272.1502m/z	HMDB0011654	37.4	0.569	2-(3-Carboxy-3-(methylammonio)propyl)-L-histidine	Organic acids and derivatives		272.15	1	16.6299	0.143283	40.024	38.6809	39.938	40.6838	35.6047	47.401	42.6723	42.8888	40.1934	40.8408	39.1159	39.6215	38.6207	38.2166	44.0553	41.666	34.6137	39.5937	40.367	39.1664	38.7327	51.0912	43.1896	39.8743	29.8962	30.2881	28.498	29.1293	30.0451	28.7746
	16.64_152.0815m/z	HMDB0304376	37.4	1.21	heptanoate	Lipids and lipid-like molecules		152.081	1	16.6403	0.0926833	7.86413	6.04732	7.31425	6.74689	4.66189	7.86082	11.2748	8.44003	9.12657	7.57897	9.12339	6.25569	6.24553	5.55387	4.46914	5.20953	5.27274	5.89638	6.53599	7.31864	6.02197	12.4075	9.24808	7.98527	3.27577	2.96775	3.69809	2.5808	2.95142	3.84634
	16.64_319.1663m/z	MoNA016956	36	2.34	Crinamine	Organoheterocyclic compounds		319.166	1	16.6403	0.0825667	2.43732	1.98119	2.5103	2.23585	4.94549	2.73984	3.57864	2.13039	2.2984	1.78317	1.77342	2.91761	2.02505	2.15878	3.07387	2.08711	1.99527	3.38275	2.99608	1.81432	2.22845	2.88213	2.63163	2.13439	1.9375	1.3378	0.965073	1.2455	0.938507	1.13744
	16.64_365.1055m/z	HMDB0000055	42.5	15.6	Cellobiose	Organic oxygen compounds		365.105	1	16.6403	0.15385	189.53	244.48	309.565	205.997	255.747	184.641	103.874	197.346	206.852	256.124	208.538	251.403	329.714	240.433	252.353	235.34	302.536	332.249	220.15	240.497	379.698	322.951	284.111	198.221	265.6	202.609	186.918	225.166	163.188	258.129
	16.65_213.1130m/z	HMDB0303343	41	8.66	Vinylpyrazine	Organoheterocyclic compounds		213.113	1	16.6506	0.15385	29.9127	29.6721	30.0764	29.8336	24.7134	32.9192	37.902	36.0281	38.009	33.8777	34.1725	29.7848	32.5064	29.0626	29.143	27.1366	24.293	26.3194	31.1238	32.0497	28.0694	42.1562	35.1491	35.1042	18.1263	24.6116	19.0849	19.5254	16.9219	31.4355
	16.65_357.1466m/z	HMDB0304175	38.1	0.0954	4-hydroxy-2-nonenal-[Cys-Gly] conjugate	Organic acids and derivatives		357.147	1	16.6506	0.133317	87.172	69.2982	64.1193	73.1218	69.8269	76.4168	80.7803	32.8105	28.791	37.9187	34.0253	39.2271	34.1659	31.2812	37.5221	30.6301	28.4968	35.8291	41.0849	33.3385	10.3805	92.9774	31.3108	31.7541	15.2414	13.1703	14.3964	13.8042	15.4744	11.352
	16.66_125.0710m/z	HMDB0031852	41.2	12.5	2-Methoxy-3-methylpyrazine	Organoheterocyclic compounds		125.071	1	16.661	0.184333	20.3058	21.9675	18.7323	20.9487	18.7307	23.6626	31.3925	20.6361	23.0476	16.7698	20.127	15.1158	15.6738	14.4547	18.0893	15.4505	12.5652	14.9842	15.1795	17.0399	21.908	30.386	23.8351	22.4054	13.9169	12.287	14.3042	12.707	11.6376	14.1923
	16.70_151.1226m/z	HMDB0036132	42.2	23.9	2,5-Diethyl-3-methylpyrazine	Organoheterocyclic compounds		151.123	1	16.702	0.19575	22.5808	17.0433	14.7083	16.7383	14.9888	19.7562	21.1601	15.715	18.6174	16.2682	15.5113	13.7849	13.4175	12.8735	14.4223	15.8099	16.3938	11.9403	13.4606	17.5009	16.2162	18.4718	19.8702	16.5522	8.81171	7.92777	7.38909	9.12399	7.34049	9.25131
	16.65_371.1619m/z	HMDB0030265	37.3	0.0317	2',2'-Dimethyl(pyrano-5',6':3:4)-1,5-dihydroxy-6-methoxy-10-methylacridone	Organoheterocyclic compounds		371.162	1	16.6506	0.113267	66.1793	59.3239	52.8857	60.8961	57.6623	66.7959	65.9094	22.0486	20.2629	25.3777	21.6466	23.9365	21.8029	20.4508	22.2243	20.9439	19.6924	19.9951	26.2778	23.5856	10.6983	71.6748	21.2466	22.0163	8.44202	6.368	7.72751	7.3811	8.91882	7.18274
	16.65_249.2202m/z	HMDB0030932	36.4	2.11	Avocadenofuran	Organoheterocyclic compounds		249.22	1	16.6506	0.143283	4.55025	2.76818	2.76465	2.10492	0.660408	3.46589	4.99375	5.25905	3.7945	5.66259	5.59823	5.524	3.52508	3.37231	4.55037	2.87478	3.65268	2.82661	5.71254	4.43535	2.89964	6.82234	4.55883	3.57346	0.375931	0.795364	0.649704	0.593239	0.453957	0.696373
	16.65_166.0972m/z	HMDB0304443	38.1	0.165	octanoate	Lipids and lipid-like molecules		166.097	1	16.6506	0.489667	227.356	249.024	258.282	240.523	223.96	265.747	284.696	241.809	218.067	198.696	213.086	193.404	187.958	179.457	194.251	184.483	193.455	189.849	181.992	216.226	213.27	275.599	233.776	221.912	168.672	163.188	154.106	164.257	183.479	182.287
	16.64_282.1344m/z	HMDB0036544	37.5	0.764	1'-Acetoxyeugenol acetate	Benzenoids		282.134	1	16.6403	0.0927333	10.0342	9.44794	9.81926	9.89577	9.69613	10.9111	11.8611	10.9672	11.2614	7.6508	11.4213	10.2169	10.8516	8.58441	8.50443	9.29312	6.99849	8.6566	8.00298	9.10413	9.21677	12.9389	10.5169	8.85638	7.72014	6.12262	4.95569	6.23055	5.28787	4.0101
	16.64_190.0971m/z	HMDB0304369	38.8	3.37	geranate	Lipids and lipid-like molecules		190.097	1	16.6403	0.152683	6.17702	4.30999	4.26984	3.60271	4.1198	4.92987	6.91806	8.67789	9.70208	3.70205	7.63016	6.43445	4.44644	6.89846	6.88218	5.55236	7.02934	5.76326	8.15578	7.00575	4.71881	7.3759	6.98338	6.18163	4.29699	3.57839	3.26718	5.07499	3.61849	3.28521
	16.64_158.0964m/z	HMDB0032948	41.9	20.4	5-Phenyl-1,3-pentadiyne	Benzenoids		158.096	1	16.6403	0.154433	16.6918	16.6525	15.1451	18.3885	18.8209	15.3439	16.7501	18.5123	12.8177	13.7593	17.3279	11.8934	10.9843	10.3474	9.07373	13.5245	13.4079	14.1824	14.3911	12.6839	18.0459	22.13	14.9735	19.0938	15.9274	13.4642	14.4685	13.1649	14.2204	15.0719
	16.63_231.1235m/z	VF-NPL-LTQ000893	38.3	6.07	(2S)-2-[(1S,2R)-1,2-dihydroxypentyl]-4-methoxy-2,3-dihydropyran-6-one	Phenylpropanoids and polyketides		231.124	1	16.6299	0.248717	90.0734	83.2827	90.167	82.2217	83.3536	80.9132	99.5356	100.865	68.1621	95.9668	90.4896	72.1716	70.4231	67.8896	66.5133	69.9971	70.2402	80.2518	77.1069	99.688	68.8859	87.4078	78.7757	120.64	73.2375	61.6726	65.1551	63.3791	58.1025	77.2199
	16.63_208.1079m/z	HMDB0031173	41.4	12.7	6-Hydroxy-1H-indole-3-acetamide	Organoheterocyclic compounds		208.108	1	16.6299	0.133017	23.4478	21.6142	21.8869	22.533	20.0444	27.1505	33.7206	24.9504	23.9731	21.8735	23.6473	19.3076	18.5905	19.8876	18.7588	18.3648	17.6667	18.1627	20.4011	20.3404	21.3903	36.1234	27.7729	23.2542	14.3965	12.5616	12.7843	14.0977	13.0016	13.3448
	16.63_155.1175m/z	HMDB0029759	43.3	28.4	2-Acetyl-1-ethylpyrrole	Organic oxygen compounds		155.118	1	16.6299	0.1322	5.47238	5.06429	10.9098	7.38373	5.19876	5.97489	5.59457	6.22538	4.67224	4.59668	3.40011	3.65398	3.03833	3.37304	4.02283	4.96309	4.14028	4.85083	4.85535	6.55424	5.52806	8.59199	4.5684	6.04565	2.98218	2.35217	4.54702	4.59628	3.42346	2.96631
	16.62_247.1663m/z	HMDB0000560	39	7.76	Goshuyic acid	Lipids and lipid-like molecules		247.166	1	16.6197	0.14265	41.0998	46.7985	48.1596	42.3267	45.4567	47.7784	45.4282	41.8231	43.4415	39.5602	45.558	44.3261	41.4317	40.2511	42.323	50.2399	49.0792	46.7343	35.7949	42.8314	36.5713	57.8885	56.0243	43.1842	31.9028	26.4231	29.8084	18.4257	20.3675	21.6817
	16.59_111.0914m/z	HMDB0302405	41.2	14.5	4-Methylpyridine	Organoheterocyclic compounds		111.091	1	16.5888	0.11145	5.01886	5.8827	4.91946	4.35001	7.39911	4.37837	4.87501	4.83206	3.94549	4.48159	4.6155	4.82675	4.8805	4.26418	2.76409	4.22791	5.16222	3.58498	3.74377	3.96978	2.69825	4.26929	4.33165	6.09495	3.03128	3.5814	3.1719	5.6299	3.03216	3.09108
	16.11_249.1843m/z	HMDB0002000	44.4	33.7	Myristoleic acid	Lipids and lipid-like molecules		249.184	1	16.1127	0.220117	5.47124	4.6883	3.57883	3.84025	4.20798	4.79709	7.67097	6.97684	4.40983	4.33756	3.27802	6.7056	2.6595	3.17895	6.2425	5.05389	4.87476	5.0139	5.41932	4.37183	2.52777	7.41359	7.69249	4.00178	0.772086	0.354332	0.452904	0.547807	0.517754	0.589432
	15.98_505.3927m/z	HMDB0037780	32.9	2.31	Ganoderiol G	Lipids and lipid-like molecules		505.393	1	15.9803	0.331467	168.733	164.934	138.824	146.111	166.725	148.106	170.787	137.482	134.782	105.746	131.176	159.484	132.116	119.63	151.445	146.466	115.477	170.205	106.043	132.503	100.522	174.338	115.473	139.099	44.8484	42.9037	62.8028	44.4547	56.5886	51.8556
	15.78_249.1844m/z	HMDB0031582	43.5	21.5	6-Methyl-3,5-heptadien-2-one	Organic oxygen compounds		249.184	1	15.7812	0.3327	12.7872	11.9963	8.42853	8.38991	6.20299	14.8041	10.8524	13.489	15.8475	5.32566	9.0957	10.23	10.6708	9.19042	9.69134	10.2472	12.3095	7.42463	12.8268	6.01366	4.77894	17.331	10.9956	11.1968	2.17326	2.56673	3.4515	4.06628	4.02613	2.068
	15.72_301.2520m/z	HMDB0029816	35.8	1.66	Cardanoldiene	Benzenoids		301.252	1	15.7198	0.80605	81.5677	76.3536	71.7177	95.2674	74.2129	73.8249	50.6548	36.4146	38.887	36.5624	47.4272	55.6989	64.9718	70.9382	49.9015	62.0453	68.282	67.7819	48.2773	37.1231	24.3405	55.2914	41.4864	35.2437	44.1817	43.5065	47.0551	49.7328	52.0675	44.1781
	15.72_136.0208m/z	HMDB0032930	44.6	36.5	Benzothiazole	Organoheterocyclic compounds		136.021	1	15.7198	1.4807	1209.84	1279.86	1297.12	1340.42	1508.66	1284.24	1631.14	1316.9	1390.6	1107.05	1413.13	1063.37	1024.83	1038.25	972.911	1106.99	1301.76	1217.31	872.803	998.13	1484.95	1665.43	1355.68	1350.52	1542.16	1591.76	1558.87	1670.85	1593.46	1533.46
	15.67_416.3532m/z	HMDB0034731	35.1	2.69	Tomatidine	Lipids and lipid-like molecules		416.353	1	15.6671	0.290517	39.3176	44.1263	25.8903	34.6999	61.2904	36.2588	34.1079	58.2704	42.2515	32.0726	39.7139	41.5731	48.8731	49.2907	56.0651	44.9996	42.7332	49.9512	65.2	64.1977	42.56	29.491	50.4061	53.21	71.1061	69.2799	77.1766	55.5543	45.9147	77.793
	15.66_397.3096m/z	HMDB0034192	37.7	1.01	delta3,5-Deoxytigogenin	Lipids and lipid-like molecules		397.31	1	15.6574	0.351117	96.1477	74.954	81.5507	94.2797	76.6718	82.3421	65.8429	95.0036	79.2212	144.708	99.7187	84.9942	91.2636	95.4226	95.0657	74.8814	95.2587	99.8357	102.658	78.8202	108.285	73.7842	94.8448	90.1142	102.624	92.9862	111.105	110.881	90.8461	105.642
	15.66_336.3253m/z	HMDB0302880	38.3	5.91	N-Isobutyloctadeca-trans-2-trans-4-dienamide	Lipids and lipid-like molecules		336.325	1	15.6574	0.5408	141.803	94.7745	102.189	123.443	104.125	138.07	130.501	122.194	83.9079	883.998	116.942	122.628	130.551	126.213	131.085	120.654	119.57	149.25	161.178	131.638	104.457	130.926	99.1636	117.497	109.311	104.143	98.7853	108.889	165.436	151.397
	15.54_310.3104m/z	HMDB0032147	46	36.9	Geranylcitronellol	Lipids and lipid-like molecules		310.31	1	15.5448	0.34385	204.822	153.819	208.299	229.545	169.595	207.586	303.026	176.593	126.487	346.135	237.08	134.265	140.915	140.872	138.588	118.63	142.373	194.031	183.509	153.843	166.412	236.574	178.318	185.49	164.619	178.451	156.677	189.865	185.123	185.49
	15.39_608.4716m/z	HMDB0041146	40.6	28	Feruloyl-beta-sitosterol	Lipids and lipid-like molecules		608.472	1	15.392	0.302933	344.809	205.288	335.937	115.94	174.012	135.538	285.639	230.114	185.933	150.013	225.03	220.236	462.68	217.504	156.213	248.996	109.235	193.672	139.305	103.18	76.9518	172.425	128.175	146.634	39.4362	38.1209	65.0046	46.6292	43.3523	44.6734
	15.35_383.2942m/z	HMDB0036368	34.9	0.19	(R)-3,4-Dihydro-2-methyl-2-(4,8,12-trimethyl-3,7,11-tridecatrienyl)-2H-1-benzopyran-6-ol	Lipids and lipid-like molecules		383.294	1	15.3521	0.259833	23.0191	18.812	25.1343	23.1007	23.8576	36.7582	12.2857	15.0855	15.8431	17.6167	27.7055	22.202	25.7779	34.1369	17.4091	16.9901	25.1988	20.3205	20.8772	17.3932	20.9457	14.6985	17.9109	24.8115	20.0097	18.6372	29.055	28.0879	20.9797	20.2667
	15.23_287.2369m/z	HMDB0006216	41.3	22.8	11-cis-Retinol	Lipids and lipid-like molecules		287.237	1	15.2315	0.5464	349.582	282.196	273.857	305.485	227.237	311.599	128.922	167.555	140.483	278.58	177.203	316.216	295.044	288.032	356.9	320.519	264.412	304.539	362.678	285.936	199.248	187.55	167.151	203.546	230.118	187.55	208.435	201.081	197.246	164.67
	15.19_384.3466m/z	HMDB0241952	44.5	33.5	N-Stearoyl Valine	Organic acids and derivatives		384.347	1	15.1916	0.327533	189.963	133.536	138.005	161.541	108.708	163.778	155.652	142.728	124.189	2880.81	158.063	177.555	163.654	157.528	218.382	177.067	169.798	172.529	252.859	301.124	202.112	165.66	117.087	125.597	101.981	117.268	104.783	104.887	140.972	130.98
	15.18_338.3414m/z	HMDB0244507	50.4	60.7	13-Docosenamide	Lipids and lipid-like molecules		338.341	1	15.1813	1.35347	1210.46	1021.78	986.304	1119.72	990.777	1164.62	1744.44	1169.35	1139.31	12714.1	1221.5	1372.25	1315.55	1271.74	1619.19	1368.35	1393.76	1269.61	1836.43	1913.28	1521.94	1266.31	1150.75	1187.26	1253.63	1197.81	1222.54	1230.04	1417.61	1324.2
	15.16_284.2943m/z	HMDB0030965	36.7	2.03	Stearamide	Lipids and lipid-like molecules		284.294	1	15.1608	0.267133	60.6149	63.7677	54.7613	66.625	61.6943	61.2828	58.0784	64.9666	64.3769	50.2145	61.6298	41.8771	44.1962	46.2498	44.6794	60.0499	54.5061	54.4174	57.0874	49.2906	45.6355	52.0358	46.4748	54.5849	51.1147	52.4746	42.6504	42.956	56.4147	45.0173
	15.07_369.2782m/z	HMDB0036054	38.6	19.1	12'-Apo-b-carotene-3,12'-diol	Lipids and lipid-like molecules		369.278	1	15.0747	0.381867	48.902	42.6091	40.575	43.3858	40.9077	41.0112	35.6735	24.9328	24.4408	20.0683	26.4031	24.3929	33.0949	30.3034	25.1358	30.6691	31.485	29.9826	29.2742	23.4136	17.1586	36.0368	25.44	23.895	20.7034	19.9064	23.5089	19.0806	24.9637	18.1952
	14.95_285.2207m/z	HMDB0001358	43.1	26.3	Retinal	Lipids and lipid-like molecules		285.221	1	14.9511	0.714717	302.116	208.454	219.292	232.646	163.488	268.864	208.924	226.088	146.235	227.406	251.261	243.816	230.667	227.829	277.681	211.492	156.559	208.007	308.959	279.853	159.068	271.523	193.03	235.927	108.499	104.118	100.447	112.154	112.161	103.113
	14.92_273.2206m/z	HMDB0041334	38.1	14.5	8,11-Heptadecadienal	Lipids and lipid-like molecules		273.221	1	14.9208	0.470683	99.2432	67.5447	74.2819	76.9611	57.9548	89.9259	59.3604	61.4982	47.2089	68.9324	59.0115	87.4874	84.1573	75.3601	92.9931	70.6556	54.6144	77.3137	108.972	85.33	43.3106	75.841	54.7732	62.6405	34.1181	32.4749	31.0686	34.2919	39.6172	36.4419
	14.85_331.2820m/z	24076	45.1	51.3	1-Monopalmitin	Lipids and lipid-like molecules		331.282	1	14.8508	0.111667	9.72629	7.0564	6.28725	11.8856	7.19507	8.46117	8.60248	6.50261	11.2094	10.1293	4.79664	10.8875	7.83991	12.6595	8.09829	7.63076	8.21567	10.9423	13.3743	13.9604	7.28174	12.7362	4.55743	8.59709	4.49783	6.52597	5.84392	3.57646	3.93527	4.16471
	14.84_313.2730m/z	45190	37.7	0.479	Ricinoleic Acid methyl ester	Lipids and lipid-like molecules		313.273	1	14.8405	0.407633	140.669	119.248	132.164	143.661	128.426	129.44	143.222	156.634	198.509	179.99	148.497	159.389	158.853	159.891	152.453	148.929	150.983	139.873	194.012	197.37	177.778	148.973	172.716	148.434	173.034	179.464	171.341	198.217	172.194	190.328
	14.82_355.2626m/z	HMDB0038910	35.4	3.6	2-Methyl-5-(8-pentadecenyl)-1,3-benzenediol	Benzenoids		355.263	1	14.8194	0.1925	43.8291	31.5456	35.1363	48.3163	26.1105	42.0299	10.469	7.3174	4.08474	13.105	6.77383	29.7348	33.645	30.9972	30.643	32.7224	28.4482	36.4231	32.8506	18.3211	4.65242	13.5364	7.40201	7.30432	12.4504	11.5422	11.4247	14.9927	17.6126	13.2149
	14.82_282.2785m/z	HMDB0002117	44.1	30.3	Oleamide	Lipids and lipid-like molecules		282.278	1	14.8194	0.31585	139.352	102.569	168.596	111.268	104.182	135.006	452.236	103.669	412.566	101.568	110.03	94.9278	118.747	149.323	107.428	111.036	253.076	95.6102	288.696	109.978	92.3995	123.867	113.763	110.255	153.978	151.625	162.257	154.085	149.133	184.408
	14.77_716.5525m/z	HMDB0304652	35.2	16.8	Carotene-zeta	Lipids and lipid-like molecules		716.552	1	14.7688	0.244433	130.545	117.083	108.832	124.123	103.945	151.198	155.128	127.342	119.303	102.563	135.666	133.817	96.8863	114.721	106.39	87.4465	129.985	126.842	122.225	125.454	105.699	137.869	100.609	131.217	80.0885	75.3647	72.6562	88.1607	82.3106	92.8876
	14.77_354.3360m/z	HMDB0061714	39.3	16.9	Docosadienoate (22:2n6)	Lipids and lipid-like molecules		354.336	1	14.7688	0.24425	53.6114	38.5383	42.4262	46.2685	50.1382	46.9268	76.3099	81.1159	70.0604	69.2573	69.1853	50.2093	45.1502	52.9492	53.1303	43.3665	75.6913	44.3974	61.66	78.354	58.1612	79.1911	66.9935	67.0835	29.4249	40.0495	29.3239	27.1346	29.8062	43.9912
	14.72_420.2561m/z	HMDB0038587	35.5	10	Hericerin	Organoheterocyclic compounds		420.256	1	14.7178	0.194083	17.3305	11.2159	12.0453	14.423	8.20781	14.5185	24.1134	20.4516	20.5037	15.9755	24.8174	9.45651	8.5042	9.36896	12.6624	9.10854	13.5934	7.65596	17.8269	14.0458	14.813	27.4005	23.5738	19.4398	3.4774	4.91545	4.39027	4.56583	5.39854	4.149
	14.71_325.2519m/z	HMDB0030482	38	5.41	Cardanolmonoene	Benzenoids		325.252	1	14.7078	0.304717	84.0601	58.9485	62.9485	74.51	53.7773	73.4449	23.1388	23.8373	17.584	33.0948	22.4138	83.8777	79.1956	76.401	77.8254	67.8529	63.0867	70.9912	86.2568	44.6388	15.8808	29.7535	16.5795	20.9125	44.025	46.6695	45.5448	43.7023	51.031	41.1473
	14.69_237.2206m/z	HMDB0011638	39.3	18.7	Tetradecanol	Lipids and lipid-like molecules		237.221	1	14.6874	0.43975	89.3127	65.6126	69.924	86.3692	72.2559	76.179	87.0049	79.4841	83.6228	80.1703	88.6171	88.5095	74.4194	67.8909	95.083	81.4741	52.149	80.7577	96.4639	94.7343	65.801	98.2215	70.0738	85.8265	35.5048	35.7433	35.9901	44.7681	41.9325	44.1802
	14.61_353.2469m/z	HMDB0034177	39.5	5.95	(S)-4-(4-Methylphenyl)-2-pentanone	Lipids and lipid-like molecules		353.247	1	14.6054	0.449533	314.684	217.39	225.408	250.808	179.47	282.753	66.8849	96.1799	31.1306	158.232	86.6862	265.118	245.488	235.656	263.767	224.601	172.106	230.183	264.292	178.908	79.3596	120.549	51.5088	101.213	122.04	123.061	130.83	129.271	135.453	117.522
	14.61_257.1894m/z	HMDB0248849	39.4	17.3	Bakuchiol	Lipids and lipid-like molecules		257.189	1	14.6054	0.402317	48.3632	28.4814	30.9133	34.7561	23.6661	43.4163	46.1862	44.3268	34.4391	42.114	49.1284	37.3962	39.6643	32.2596	45.197	30.7667	21.9093	33.3029	54.944	44.8143	25.6385	50.544	42.6802	40.9813	7.61772	5.40495	8.50819	8.47573	10.5977	5.25946
	14.58_218.2112m/z	HMDB0000638	35.7	13.6	Dodecanoic acid	Lipids and lipid-like molecules		218.211	1	14.5844	0.41685	3.7645	2.97416	3.995	2.91353	6.7477	0.75985	0.557152	6.31531	2.67795	3.83334	4.639	11.0287	4.85632	4.83769	7.33462	4.51842	9.14032	2.17831	6.44634	5.31225	3.99088	2.5107	2.69102	6.52396	4.75408	3.30841	5.26611	3.37147	7.05565	4.63244
	14.55_223.2051m/z	HMDB0035662	39.7	3.25	Nerolidol	Lipids and lipid-like molecules		223.205	1	14.5536	0.488833	161.326	135.014	141.554	134.327	128.219	130.763	172.609	147.51	166.086	149.482	160.129	159.991	141.258	126.023	153.151	137.906	129.849	132.401	164.429	165.698	116.018	163.219	152.13	133.903	109.801	87.4169	80.1352	105.247	110.354	95.9334
	14.54_311.1638m/z	HMDB0000153	39.7	10.2	Estriol	Lipids and lipid-like molecules		311.164	1	14.543	0.217767	95.053	73.436	74.3857	84.1573	67.9538	82.397	93.2359	67.82	78.5828	59.5079	80.2685	74.6246	79.3209	75.0604	74.916	73.6527	69.24	74.6593	79.7747	62.1054	55.8322	82.5645	72.3116	66.2818	60.2982	58.0443	58.2074	62.1412	68.5332	56.7585
	14.52_250.0856m/z	23940	46.6	44.3	Gln Cys	Organic acids and derivatives		250.086	1	14.522	0.187883	46.0039	36.8325	33.0177	47.9257	33.1147	35.9833	46.6818	43.3828	44.4812	48.3573	51.7054	44.7878	40.1652	35.6379	41.202	46.4262	43.9331	43.0965	54.7549	40.219	37.6762	37.4238	40.9619	45.3939	27.5904	27.4104	28.2247	29.2274	31.7557	26.2232
	14.50_344.2788m/z	HMDB0031047	38.9	1.59	Avocadyne 2-acetate	Lipids and lipid-like molecules		344.279	1	14.501	0.34515	150.2	114.535	124.886	125.103	115.995	126.187	61.048	54.4302	48.8238	62.1361	61.9631	105.969	89.6146	87.4103	87.1069	95.4198	84.6948	94.0099	83.2394	67.5637	41.5735	74.045	49.8676	51.9216	52.1784	45.4626	52.0351	47.5718	56.1681	45.2123
	14.49_352.3203m/z	HMDB0244522	40.9	12.1	13,16,19-Docosatrienoic acid	Lipids and lipid-like molecules		352.32	1	14.4906	0.5385	577.505	461.977	492.003	563.839	509.941	531.47	548.363	586.339	581.582	607.136	680.748	521.496	568.622	547.242	596.126	545.748	546.004	542.153	752.311	553.264	497.203	512.838	601.352	554.526	419.609	459.31	366.768	392.153	446.183	425.977
	14.47_702.5362m/z	HMDB0011404	33	9	PE(P-18:1(11Z)/16:0)	Lipids and lipid-like molecules		702.536	1	14.4696	0.26145	88.7708	90.2289	93.2688	100.44	114.06	105.624	87.1212	83.5755	79.5464	94.4217	106.93	82.5371	75.4605	66.4168	106.229	105.686	99.2648	96.6794	79.3223	101.686	62.9584	95.4287	86.1419	114.572	46.7573	56.3681	55.1041	39.5582	46.5254	49.2408
	14.47_265.2519m/z	HMDB0003424	42.5	25.4	1-Hexadecanol	Lipids and lipid-like molecules		265.252	1	14.4696	0.446717	316.765	275.871	285.732	307.779	268.426	265.039	303.639	307.878	343.576	353.697	327.108	275.476	283.555	250.498	285.222	298.474	283.833	265.399	323.069	295.424	262.35	271.486	298.557	279.725	218.712	203.882	223.294	228.431	258.087	230.789
	14.45_398.2321m/z	HMDB0039043	39.9	3.01	(3'x,5'a,9'x,10'b)-O-(6-Oxo-7-drimen-11-yl)umbelliferone	Phenylpropanoids and polyketides		398.232	1	14.4487	0.281367	632.373	527.315	547.806	628.64	530.7	519.218	288.999	141.525	136.163	172.995	166.493	645.657	688.739	683.834	487.698	725.66	646.342	705.873	365.746	198.841	143.665	350.641	137.795	135.528	510.469	537.317	515.426	531.509	595.167	513.141
	14.45_235.2051m/z	HMDB0302403	41.3	12.2	4-Ethyl-7,11-dimethyldodeca-trans-2-trans-6-1-o-trien-1-al	Lipids and lipid-like molecules		235.205	1	14.4487	0.639533	500.349	326.936	366.2	386.762	297.331	448.424	551.436	507.268	493.521	461.219	571.176	430.725	398.953	370.686	476.224	354.909	281.11	366.604	546.76	493.098	363.531	554.912	503.654	492.597	178.273	181.291	180.774	183.064	198.673	170.521
	14.44_340.2843m/z	HMDB0004610	45.1	38.1	Phytosphingosine	Organic nitrogen compounds		340.284	1	14.4382	0.34395	0.16847	0	0	0	0	0.831045	0.0679692	0.000222641	0.000378984	0.0147547	0.0306613	7.65398e-07	0.760857	0.021672	0	0.397659	0	0.29291	0.00557317	0.0249938	0.0139981	0	0.0374523	0.00344653	5.549	5.9434	8.59662	6.40982	5.95065	5.90605
	14.44_301.2158m/z	HMDB0003073	43.9	31.7	gamma-Linolenic acid	Lipids and lipid-like molecules		301.216	1	14.4382	0.570133	360.776	221.627	249.847	269.675	193.254	313.244	428.807	398.417	413.825	339.316	468.113	302.815	283.219	268.444	351.787	259.976	187.557	253.296	407.736	359.139	269.543	427.804	408.065	376.936	131.251	131.417	123.591	121.001	147.742	122
	14.43_233.1894m/z	HMDB0302568	40.9	19	9-Tetradecenal	Lipids and lipid-like molecules		233.189	1	14.4277	0.612583	255.408	167.406	190.939	202.416	145.941	225.999	281.966	252.708	266.862	224.801	290.041	205.916	205.057	189.278	236.713	186.53	141.007	187.338	271.98	239.979	177.491	278.815	260.099	243.435	85.6966	85.9135	82.8315	81.9896	94.8483	76.7164
	14.41_242.2473m/z	HMDB0040377	38.9	8.28	3-Pentadecenal	Lipids and lipid-like molecules		242.247	1	14.4068	0.241183	125.658	71.7036	69.0212	76.9995	76.4676	85.0352	88.9841	71.282	69.1986	88.412	84.8283	63.1384	63.633	61.7477	91.2197	64.3717	52.5617	67.0031	77.4095	80.9394	54.6397	108.996	71.5396	94.9957	35.47	35.9278	52.4487	42.9914	34.4498	33.0093
	14.39_275.2216m/z	HMDB0245396	39.8	9.88	2,3-Dihydroxypropyl dodecanoate	Lipids and lipid-like molecules		275.222	1	14.3857	0.209767	486.806	305.276	376.702	352.291	260.399	393.315	399.257	383.784	364.648	325.61	395.467	323.02	309.118	267.324	330.715	282.904	213.971	246.24	356.773	344.254	251.66	454.833	331.674	360.179	129.257	123.359	121.64	119.99	132.877	111.817
	14.39_221.1893m/z	HMDB0036420	41.5	17.8	Spathulenol	Lipids and lipid-like molecules		221.189	1	14.3857	0.660233	303.969	217.093	243.368	253.863	192.332	263.617	303.649	272.583	284.671	243.239	299.099	243.655	243.356	231.87	258.153	232.869	185.786	221.431	282.923	268.751	200.526	302.415	279.653	258.697	111.13	111.708	109.723	105.422	125.249	104.848
	14.38_279.2312m/z	HMDB0001388	41.6	19.7	alpha-Linolenic acid	Lipids and lipid-like molecules		279.231	1	14.3755	0.355867	230.681	148.263	162.635	171.457	127.629	189.171	242.265	226.746	231.49	209.683	254.311	186.131	183.274	167.71	206.02	173.647	127.577	169.525	227.598	211.803	161.607	241.411	220.747	219.376	72.0586	73.784	72.0282	76.2561	90.7084	70.4632
	14.34_315.2313m/z	HMDB0031924	45.1	33.7	4-Nerolidylcatechol	Lipids and lipid-like molecules		315.231	1	14.344	0.48965	353.697	228.89	260.16	270.362	201.483	303.996	377.257	337.294	332.665	292.213	373.475	278.475	261.855	250.983	316.076	249.76	180.998	245.263	348.92	319.333	233.474	388.912	330.935	320.932	109.48	109.851	110.588	98.4893	122.019	98.2208
	14.33_135.0647m/z	HMDB0003224	41.6	15.8	Deoxyribose	Organic oxygen compounds		135.065	1	14.3334	0.188683	21.483	13.4312	15.1933	15.1795	11.3636	14.7207	19.2869	19.2844	22.4951	17.1617	16.7161	20.7275	17.2801	13.2599	17.2982	12.6514	10.9083	12.6113	21.4569	16.2915	14.2974	20.7422	17.5304	18.3194	8.58433	7.22082	8.81596	7.12156	10.2193	8.53076
	14.31_349.2209m/z	HMDB0039466	37.8	9.67	Hexanethioic acid S-propyl ester	Lipids and lipid-like molecules		349.221	1	14.3125	0.3042	27.2123	12.7435	19.0866	19.0863	12.6294	18.1011	14.0316	20.4691	13.1712	15.0346	18.639	27.9476	24.1959	24.8048	29.488	23.2346	15.3869	24.8733	28.8866	24.6917	9.32838	15.9865	16.067	15.3001	3.30835	2.87018	3.29681	2.63051	4.29199	3.30139
	14.30_161.0806m/z	HMDB0000857	38.8	3.7	Pimelic acid	Lipids and lipid-like molecules		161.081	1	14.302	0.178317	12.3899	6.74905	8.35031	9.0509	5.79644	10.5312	11.2518	19.693	17.4318	16.4619	23.4578	13.6108	13.7007	13.4265	15.9523	11.8209	6.91305	12.2754	22.3359	19.1374	13.895	11.0261	16.6596	21.5889	8.10484	7.80214	6.52503	6.11868	8.60094	7.85209
	14.28_270.2787m/z	HMDB0040940	42	16.3	Capsiamide	Organic acids and derivatives		270.279	1	14.2809	3.75778	8024.53	8331.35	8322.72	8179.88	8258.28	8104.47	7424.34	265.045	282.125	239.138	302.773	260.847	269.977	252.476	266.42	270.496	251.651	254.531	290.755	279.974	5659	7594.79	249.305	273.685	6130.35	6181.89	6133.64	6141.91	6128.43	6316.08
	14.27_315.1803m/z	HMDB0029848	38.5	2.9	(-)-trans-Carveol glucoside	Lipids and lipid-like molecules		315.18	1	14.2704	0.461883	5.9113	0.529678	2.70927	5.04253	0.468796	5.63213	6.12084	5.04952	7.57194	2.19873	4.49417	2.78519	4.45898	2.88804	5.08506	3.60717	1.41437	3.14749	4.05908	4.8659	1.79253	5.95415	7.18203	3.75617	11.4569	12.403	10.679	11.1477	11.3982	12.6531
	14.25_219.1739m/z	HMDB0038200	46.5	38.9	Calamusenone	Lipids and lipid-like molecules		219.174	1	14.2493	1.24272	1118.62	865.438	940.16	962.757	810.25	1045.35	1312.09	1008.46	1085.09	859.141	1119.27	858.563	806.645	794.559	894.575	774.715	607.293	763.018	959.716	952.986	749.831	1275.34	1074.08	967.465	411.258	402.379	395.467	380.985	428.436	372.158
	14.24_370.2950m/z	HMDB0011569	43.1	23.2	MG(18:3(6Z,9Z,12Z)/0:0/0:0)	Lipids and lipid-like molecules		370.295	1	14.2388	0.4938	35.6686	33.365	38.9019	35.9288	31.7578	38.9024	35.6505	23.0622	26.7987	17.3672	21.3629	24.7316	27.8733	25.683	28.3203	31.5642	26.2379	30.6346	15.5728	23.1701	24.0844	33.7062	28.5465	20.6552	535.077	534.352	519.429	511.701	518.382	542.967
	14.24_183.1014m/z	HMDB0036522	40.7	12.2	Verimol J	Benzenoids		183.101	1	14.2388	0.189817	0.943629	1.12019	0.356968	0.937905	0.549177	0.537556	0.195907	0.0901581	0.112763	0	0.0525689	0.379524	0.81825	0.417512	0.661063	0.899079	0.793683	0.591297	0.701765	0.798596	8.45971e-05	0.380715	0.0532529	0.319933	35.5306	33.8518	32.9613	30.8411	34.872	31.6409
	14.22_289.2157m/z	990793	44.2	37.1	Testosterone	Lipids and lipid-like molecules		289.216	1	14.2176	0.263917	95.7457	72.0497	82.1598	84.4341	67.616	84.5341	99.2075	77.6402	84.3984	67.9752	85.6256	74.9123	66.3593	67.1795	78.7211	68.3801	55.3719	67.3966	81.8915	75.3174	62.0676	96.3559	91.3515	80.4566	40.3105	35.9104	36.4674	31.8082	42.3971	34.4964
	14.21_263.2002m/z	HMDB0033957	38.5	8.77	Crithmumdiol	Lipids and lipid-like molecules		263.2	1	14.2071	0.200433	28.8154	18.5729	24.6698	21.7512	18.9483	30.1979	39.8417	28.3043	45.8055	31.1607	34.6644	21.4651	17.8456	18.3053	24.9221	19.8627	16.0472	17.8396	21.8547	27.467	25.1631	43.4673	40.4765	37.3218	8.17944	7.07515	6.54904	8.10478	8.11957	7.7731
	14.19_403.2323m/z	16865	41.6	23.6	Arg Val Glu	Organic acids and derivatives		403.232	1	14.186	0.19015	51.6191	34.0424	37.3537	40.3271	68.2431	48.0434	71.0784	38.4244	43.423	33.6361	45.1592	29.3869	37.7646	30.6732	35.4115	23.2398	46.943	25.5269	44.6321	32.833	39.4123	54.748	40.8301	56.0913	19.0563	18.9182	17.9517	16.011	19.2301	17.798
	14.19_253.2516m/z	HMDB0041335	35.3	8.46	8-Heptadecenal	Lipids and lipid-like molecules		253.252	1	14.186	0.3582	179.229	172.08	161.656	161.777	163.354	139.254	43.1642	34.9289	25.668	67.5021	49.6632	138.83	160.37	180.86	146.524	183.184	168.929	160.981	137.094	108.421	55.7234	45.5741	19.1876	35.0215	128.1	121.959	122.811	120.3	165.308	111.658
	14.13_321.2413m/z	HMDB0003876	44	32.1	15-HETE	Lipids and lipid-like molecules		321.241	1	14.1331	0.232783	115.394	93.2212	96.8169	91.5415	80.9857	112.795	138.625	147.297	140.926	122.062	163.65	131.157	104.584	111.72	131.742	100.14	79.1515	93.4136	147.261	135.689	89.1405	140.73	143.693	145.47	47.8738	41.7978	43.1981	39.5477	43.642	39.2004
	14.13_283.2612m/z	HMDB0002080	41	20.3	Petroselinic acid	Lipids and lipid-like molecules		283.261	1	14.1331	0.2959	238.552	231.539	233.214	248.987	232.986	209.489	178.943	61.954	66.4319	76.7665	65.8003	155.171	153.206	157.119	106.767	167.236	158.339	158.603	87.7717	80.1834	71.8611	174.386	65.9414	62.5167	109.667	103.064	104.641	99.1504	117.925	94.5624
	14.12_313.1801m/z	HMDB0040761	36.6	2.8	4'-Hydroxy-5,5'-diisopropyl-2,2'-dimethyl-3,4-biphenylquinone	Lipids and lipid-like molecules		313.18	1	14.1225	0.190467	22.6832	17.2016	19.2762	16.2837	14.3793	24.0718	37.5454	36.5254	41.9587	26.0921	38.6671	18.6638	17.1843	18.0499	18.8464	14.9083	13.7503	17.8739	21.9034	24.7139	22.226	38.3114	39.1891	31.4426	7.17133	6.95687	8.03244	6.47088	7.71074	7.6798
	14.08_384.2865m/z	HMDB0302023	35.9	0.815	Apo-12'-zeaxanthinal	Lipids and lipid-like molecules		384.286	1	14.0801	0.28585	0.804117	0.0011373	0	0.834473	0.551296	0	0.1402	0.215312	0.489057	0	0.0762765	1.2793	0	6.76516e-05	0.645307	0.291477	0.0191787	0.264528	0.285899	0.0173677	0	0.0086313	0.106245	0.493528	9.25475	6.24771	11.044	11.9259	11.8442	8.13937
	14.08_316.2478m/z	HMDB0000651	37.5	0.201	Decanoylcarnitine	Lipids and lipid-like molecules		316.248	1	14.0801	0.253867	71.5852	46.8242	48.1895	55.5005	44.3686	73.6262	118.271	101.159	90.5842	76.8158	109.473	49.9663	43.9005	47.9721	59.9669	40.6894	29.6097	43.9799	74.8565	76.3575	67.3253	122.066	104.86	97.325	19.958	19.2345	17.6112	15.5615	19.1185	15.489
	14.07_445.3994m/z	HMDB0000848	34.9	1.32	Stearoylcarnitine	Lipids and lipid-like molecules		445.399	1	14.0695	0.158833	11.3125	17.9493	20.5926	19.5808	17.2609	12.5872	0	10.9232	3.96773	21.8414	2.43182	18.882	23.3637	21.5699	12.5743	21.2688	18.6051	14.603	9.27147	22.2924	18.6684	1.39641	6.62368	4.18904	11.3078	11.6407	10.2716	12.2781	13.0384	11.6993
	14.07_319.2988m/z	HMDB0034933	35.3	2.81	(Z)-11-Eicosen-1-ol	Lipids and lipid-like molecules		319.299	1	14.0695	0.148283	4.13565	5.13283	3.04405	4.65715	5.11083	2.63951	3.58968	9.74962	9.45903	9.92874	11.5848	6.62822	8.1684	6.96324	6.10855	7.51511	12.6494	6.19615	10.0065	8.33302	13.6269	3.71917	10.7227	9.21179	11.5994	13.5168	12.9125	10.2218	13.7094	13.2841
	14.06_382.3308m/z	HMDB0032093	47.1	42.2	4-Hydroxy-3-(16-methylheptadecyl)-2H-pyran-2-one	Organoheterocyclic compounds		382.331	1	14.0588	0.243567	167.15	160.615	163.766	174.414	158.144	152.773	126.743	151.276	164.043	167.664	185.502	152.223	138.43	145.539	147.363	148.633	152.145	141.391	154.415	150.656	147.922	138.123	161.83	152.188	126.788	116.17	123.254	116.037	126.206	117.553
	14.06_237.2203m/z	HMDB0301955	41.2	19.6	Arctiol	Lipids and lipid-like molecules		237.22	1	14.0588	0.4659	191.962	123.413	135.989	162.744	127.44	167.5	93.1192	110.309	46.8996	141.723	88.0743	138.653	133.753	131.236	145.413	132.236	107.996	120.065	157.08	162.731	101.569	148.169	67.5324	100.446	89.2808	76.0421	73.9168	70.7416	84.0912	69.1225
	14.06_183.1013m/z	HMDB0302381	40.9	14.4	1,2,3-Trimethoxy-5-ethylbenzene	Benzenoids		183.101	1	14.0588	0.32855	19.4098	17.3295	18.3109	19.9796	16.3177	19.8613	21.6697	15.0427	15.7992	10.0957	14.7547	7.7846	7.52414	7.49245	10.3508	9.65656	10.2593	10.3262	9.17699	11.5796	10.8018	20.6126	14.8025	12.6911	10.7429	8.82231	9.53254	8.39999	10.1523	8.92996
	14.02_273.2414m/z	HMDB0061658	35.9	0.578	3-Hydroxyhexadecanoic acid	Lipids and lipid-like molecules		273.241	1	14.0166	0.190667	11.103	8.97214	10.2777	13.9392	10.8177	8.79782	0.988239	6.43541	1.18864	8.37185	7.00991	22.6263	22.673	25.1001	20.7395	22.623	18.7299	20.2651	25.8534	15.2277	4.72673	2.24328	4.36677	4.43693	14.2199	14.0538	14.6123	14.1163	17.6506	12.7011
	14.02_195.1227m/z	HMDB0041940	36.8	0.378	N'-nitrosonornicotine	Organoheterocyclic compounds		195.123	1	14.0166	0.318033	138.69	129.172	132.057	140.455	132.865	133.333	81.0024	71.7214	44.556	74.2149	68.9764	130.673	128.199	129.802	117.2	117.103	105.718	118.055	130.615	94.0001	76.8409	95.1067	53.4024	70.73	124.17	123.172	121.612	118.266	126.124	121.791
	13.98_327.1960m/z	HMDB0006769	36.5	2.46	19-Hydroxytestosterone	Lipids and lipid-like molecules		327.196	1	13.9848	0.477567	50.2009	42.6628	46.5404	47.6251	41.7827	50.9074	89.4767	65.1217	72.3253	46.0047	77.2601	42.4555	40.7532	35.783	39.5677	35.4565	28.3745	35.0034	48.274	43.1824	34.6841	88.1724	73.908	61.2606	14.0612	15.679	11.8718	12.3626	15.0654	11.3067
	13.97_342.2798m/z	HMDB0251314	38.6	11.4	Dihydroevocarpine	Organoheterocyclic compounds		342.28	1	13.9741	0.169567	73.1096	44.1127	50.9967	58.1176	39.367	69.4954	74.521	70.2587	69.7824	61.2133	73.5932	57.846	55.4454	50.4524	64.8059	50.2272	33.3221	50.123	65.7717	69.8318	60.6093	82.4471	70.5182	67.4639	25.8915	27.2117	27.9068	27.2904	27.4525	22.7679
	13.97_240.2317m/z	HMDB0037066	36.4	0.204	beta-Caryophyllene alcohol	Organic oxygen compounds		240.232	1	13.9741	0.23325	33.9154	20.7826	31.4078	30.0551	29.2618	32.84	48.012	39.0183	32.5729	26.2362	48.4769	41.4682	24.6961	30.3102	32.6394	31.8463	24.5322	24.8401	37.858	36.2937	28.1547	31.4737	32.9804	37.9378	28.0103	27.0546	25.5693	25.1235	27.4056	26.3652
	13.97_185.0802m/z	HMDB0036072	39.2	8.66	Genipic acid	Organoheterocyclic compounds		185.08	1	13.9741	0.12715	0	0	0.322708	0.836166	1.74028	0.758278	4.0569	1.79818	2.70177	1.04961	3.22419	0	1.79472	1.18816	1.32621	0.307183	1.88353	0.334435	1.71735	0.344658	2.52852	20.1968	2.261	6.75539	2.13243	2.77815	1.96532	2.69102	3.10279	1.49925
	13.96_215.1427m/z	265069	46.3	36.8	7-Hydroxycadalene	Phenylpropanoids and polyketides		215.143	1	13.9635	0.551583	571.152	365.458	407.475	424.842	336.249	495.446	810.541	637.706	699.667	497.157	703.656	421.074	375.742	397.264	485.042	379.256	292.408	349.981	519.737	544.141	482.963	729.955	700.268	563.389	234.982	243.482	230.021	231.444	243.681	209.996
	13.95_704.5149m/z	HMDB0304144	35.9	0.00364	3-octaprenyl-4-hydroxybenzoate	Benzenoids		704.515	1	13.9529	0.254583	749.652	476.132	543.974	616.93	432.197	606.857	181.77	193.164	96.4128	470.654	183.864	612.48	592.661	619.224	579.824	613.953	397.574	588.228	493.235	307.909	130.212	280.081	135.878	197.956	276.265	269.941	264.101	254.439	296.399	239.045
	13.95_291.1953m/z	HMDB0031098	39.6	4.96	(9Z,11E,13E,15Z)-4-Oxo-9,11,13,15-octadecatetraenoic acid	Lipids and lipid-like molecules		291.195	1	13.9529	0.191033	68.5474	41.8184	46.3213	54.1798	37.8651	59.3925	95.8247	89.9616	97.8306	67.9375	105.227	60.2709	58.2887	56.8284	65.8776	54.3911	37.0609	54.5329	81.205	79.3049	61.7595	100.39	100.324	85.2894	27.5784	31.2585	27.5333	28.7622	33.8944	26.2297
	13.95_233.1534m/z	HMDB0036688	41.2	11.8	Costunolide	Lipids and lipid-like molecules		233.153	1	13.9529	0.688717	125.759	87.0157	91.8197	108.799	82.7177	114.077	196.546	150.353	169.951	103.028	175.701	94.8516	94.0359	85.281	110.277	85.9165	64.819	87.6695	123.272	126.671	109.098	182.24	162.063	145.895	45.3663	48.4374	48.9146	45.981	54.755	42.5318
	13.94_472.3266m/z	HMDB0303085	39.2	3.51	1-(4-O-beta-D-glucopyranosyl-3-methoxyphenyl)-3,5-dihydroxydecane	Organic oxygen compounds		472.327	1	13.9423	0.297	107.728	91.1537	94.4987	109.828	92.4497	90.4745	80.223	97.4998	103.895	121.38	116.661	89.3672	85.5811	92.6463	90.7761	98.4771	103.276	91.2556	105.333	92.9396	99.1955	81.2862	107.17	91.4973	81.1316	80.7535	82.0896	82.5116	92.1273	78.4365
	13.94_399.2504m/z	HMDB0006406	38.4	6.46	Ecgonine methyl ester	Alkaloids and derivatives		399.25	1	13.9423	0.1379	9.39419	7.1493	8.15694	11.8981	8.12	8.4137	21.2704	13.2499	17.234	11.5091	18.9232	8.95641	10.008	9.40274	10.2767	7.89082	5.7892	8.41944	14.8512	13.3634	13.833	18.3251	14.864	14.0102	3.83517	5.15509	3.96893	2.74019	4.20155	4.49475
	13.94_354.3353m/z	HMDB0304818	37.3	12	5Z,13Z-Docosadienoic acid	Lipids and lipid-like molecules		354.335	1	13.9423	0.127467	30.444	21.6252	21.1042	31.8452	26.3097	21.8381	33.8633	22.0204	22.8797	21.8036	24.7219	14.5855	19.397	20.2766	14.4113	18.7443	24.2348	19.0879	21.245	17.1346	17.0277	27.3517	20.9766	22.2992	24.1329	29.8363	23.1796	34.5116	33.5017	30.8619
	13.94_297.1847m/z	HMDB0030837	39.4	3.1	Anethole	Benzenoids		297.185	1	13.9423	0.381767	127.989	86.4482	99.1641	103.617	79.4359	119.607	180.724	160.201	170.095	121.647	182.527	107.539	90.6668	102.137	114.01	92.843	67.739	87.7054	138.126	134.234	115.795	179.411	174.481	152.103	49.3619	50.3358	51.0233	48.6287	53.3107	46.7484
	13.94_193.1581m/z	HMDB0036565	40.8	12.3	beta-Ionone	Lipids and lipid-like molecules		193.158	1	13.9423	0.624583	308.958	228.375	242.407	259.116	215.877	282.54	377.582	310.577	336.084	256.509	342.303	243.763	230.767	227.569	257.72	231.486	189.357	218.791	283.468	285.694	233.415	374.956	328.014	290.941	140.311	141.069	142.283	136.218	146.893	132.12
	13.93_563.4347m/z	HMDB0303802	32.2	0.0158	Campesterol glucoside	Lipids and lipid-like molecules		563.435	1	13.9317	0.29715	127.644	124.931	107.367	76.638	169.366	98.2145	118.15	83.0994	111.847	70.4831	71.4778	105.96	136.63	141.607	85.0502	121.426	97.8451	98.0274	102.95	107.832	100.113	116.321	91.3954	136.956	73.0882	40.2755	70.3526	64.564	71.2714	58.2632
	13.93_405.3007m/z	HMDB0036865	34.2	1.28	Lepidiumterpenyl ester	Lipids and lipid-like molecules		405.301	1	13.9317	0.180317	50.4712	39.2318	40.2833	48.0993	36.374	42.4316	8.26593	1.2895	2.09499	18.1273	3.88329	25.1268	23.9921	28.3522	18.7613	32.6874	17.6405	28.5221	11.8298	9.19053	1.25142	12.3324	1.80763	4.8611	11.2075	13.4343	12.8178	15.2476	12.06	9.81154
	13.92_350.3046m/z	HMDB0013625	39.9	10.5	Dihomo-gamma-linolenoylethanolamide	Organic nitrogen compounds		350.305	1	13.9211	0.265067	78.1553	57.6217	58.0937	70.2851	57.5569	66.8333	34.4418	42.2342	20.5482	59.1271	42.0285	76.6164	83.5239	76.8077	77.0355	79.577	71.5206	78.7279	94.4539	63.2894	45.6578	53.0693	27.3315	42.8754	69.5325	79.0945	64.611	70.7355	76.5484	69.1901
	13.92_241.2159m/z	HMDB0039715	37.9	4.47	Auberganol	Lipids and lipid-like molecules		241.216	1	13.9211	0.2545	36.086	45.164	37.7791	44.1873	46.4096	33.5793	50.4176	34.5739	37.9057	25.5719	41.0991	23.1153	18.6011	22.3202	26.3586	20.3608	25.9529	22.1766	30.1067	35.9218	15.9717	45.8	39.6904	33.7801	11.6765	13.0609	11.2617	14.6944	13.483	11.2843
	13.92_108.0802m/z	HMDB0302386	28.8	36.5	2,5-Dimethylpyridine	Organoheterocyclic compounds		108.08	1	13.9211	0.842883	592.271	478.897	480	487.604	478.688	433.958	326.254	296.161	324.185	418.453	355.7	456.011	434.138	481.799	487.339	405.025	446.298	441.946	605.834	574.359	298.044	349.46	376.954	431.021	287.17	276.552	303.961	326.282	328.456	278.55
	13.91_329.2104m/z	HMDB0038391	36.9	4.99	12-Methoxy-8,11,13-abietatrien-20,11-olide	Benzenoids		329.21	1	13.9105	0.265183	52.9675	35.3107	42.2504	45.6288	29.0681	45.2025	80.0716	75.009	72.8251	52.2075	78.8243	43.2572	36.5577	37.2681	46.6195	33.92	24.1767	33.4043	55.1963	56.1794	43.7256	82.0435	73.1334	69.0332	19.4734	16.8991	20.0772	17.3545	16.8312	16.0155
	13.91_307.2267m/z	HMDB0040640	40.7	10.5	[8]-Paradol	Benzenoids		307.227	1	13.9105	0.467033	219.547	165.932	174.227	182.14	155.077	192.92	274.553	291.177	238.993	225.904	316.481	191.647	177.954	176.977	209.013	168.155	147.392	161.35	259.684	236.673	224.429	301.973	273.754	285.192	122.329	125.497	128.434	121.758	130.256	116.38
	13.91_203.1064m/z	HMDB0030816	42.1	23.8	6-Acetyl-2,2-dimethyl-2H-1-benzopyran	Organoheterocyclic compounds		203.106	1	13.9105	0.191083	25.9735	21.1613	22.1108	23.2014	19.3105	23.7081	33.3403	15.1012	16.6839	12.312	16.1378	20.1028	12.5497	16.895	15.5262	19.4114	20.2918	17.4574	14.5353	16.0472	23.5802	27.9728	16.9027	15.0074	17.7253	19.9956	19.8047	18.3615	17.9242	17.4772
	13.90_441.3166m/z	HMDB0035686	33.5	5.47	beta-Citraurinene	Lipids and lipid-like molecules		441.317	1	13.8998	0.1699	7.72804	7.80468	8.05334	8.33953	6.53383	8.52231	0	1.73338	0	6.70545	0	5.19238	8.26367	6.97221	5.64862	9.66935	5.73038	6.58177	3.5504	2.78644	0.000103112	1.14058	0.00130246	0	2.26459	4.27058	4.4529	4.12481	4.35382	3.20325
	13.89_471.3402m/z	HMDB0034332	32.6	0.589	6-Deoxodolichosterone	Lipids and lipid-like molecules		471.34	1	13.8893	0.127283	46.9601	51.6336	50.2411	38.2439	38.6331	47.0954	21.3711	11.4374	8.50813	40.3652	12.0351	30.3094	23.6532	25.7887	24.0636	30.5214	24.5602	28.108	24.0735	16.523	4.83652	23.8522	9.44006	12.8876	18.6671	11.868	11.0352	13.2456	15.3804	11.2231
	13.89_291.2309m/z	HMDB0000031	37.5	8.09	Androsterone	Lipids and lipid-like molecules		291.231	1	13.8893	0.14865	22.1267	15.3198	22.3435	16.752	13.8494	20.8715	9.31823	9.32705	8.34386	12.2826	12.8522	19.9387	15.5456	13.7709	16.7255	15.0913	13.7562	17.9757	18.2422	14.1568	7.543	14.3969	9.11078	9.80176	7.08172	6.14064	5.44694	7.12204	9.86621	6.73133
	13.89_193.1221m/z	HMDB0035015	42.4	17.9	2-Phenylethyl 2-methylpropanoate	Benzenoids		193.122	1	13.8893	0.254633	101.007	67.2112	73.2227	83.3572	68.5602	92.4765	117.065	95.6485	84.0192	79.5295	103.21	76.6733	73.2804	75.2059	84.4203	74.4349	54.4269	68.3027	90.6382	90.1094	82.461	123.589	89.3815	87.5284	39.0878	43.2649	41.1901	36.9918	40.8647	35.1823
	13.86_594.3631m/z	NA002307	45.9	39.1	Oleandrin	Lipids and lipid-like molecules		594.363	1	13.8573	0.212333	51.3117	54.2684	43.5121	53.1427	44.3878	59.1145	65.573	45.5562	60.0902	59.2744	53.7152	36.2027	39.6539	44.4019	53.9681	35.9313	35.4453	43.5546	56.8392	55.9272	44.2959	83.3193	49.2806	55.0357	28.3616	29.6723	29.382	33.6365	29.9976	28.5715
	13.86_253.2159m/z	HMDB0037805	49.4	51.3	D6-Ambrettolide	Phenylpropanoids and polyketides		253.216	1	13.8573	0.763383	1600.38	1068.68	1202.11	1217.36	1029.8	1461.89	2408.47	1625.55	1739.33	1209.39	1813.43	937.37	901.1	871.434	1110.9	904.336	693.217	841.668	1215.26	1302.95	1134.32	2329.57	1821.52	1560.33	502.616	496.356	538.309	477.009	521.63	452.18
	13.86_235.1692m/z	HMDB0033960	42	14.9	Curcumenol	Lipids and lipid-like molecules		235.169	1	13.8573	0.42455	282.881	236.867	251.623	264.713	226.199	282.903	316.031	276.233	279.351	195.93	294.08	223.153	221.125	215.48	236.683	232.119	203.15	215.045	252.087	248.319	239.093	328.041	285.848	261.069	163.745	166.103	166.611	159.41	163.825	146.745
	13.86_217.1944m/z	HMDB0302795	39.3	5.04	trans-Allo-ocimene	Hydrocarbons		217.194	1	13.8573	0.529933	206.218	138.81	157.543	159.388	135.613	182.123	306.456	275.783	280.45	208.329	305.427	182.175	173.332	172.979	209.17	171.05	127.799	148.568	237.268	234.013	204.218	294.7	297.184	248.967	114.05	115.701	115.365	113.244	118.694	98.5321
	13.84_279.1947m/z	HMDB0030974	39.3	8.57	8-Acetoxy-4-acoren-3-one	Organic oxygen compounds		279.195	1	13.8361	0.244083	90.1628	46.6722	60.6695	65.4409	49.0355	85.1307	117.59	120.427	145.3	94.5133	145.921	92.5637	78.4834	78.3261	109.054	65.1971	41.8031	70.1854	132.094	108.704	72.526	116.592	142.308	122.319	24.6858	27.7846	31.557	27.1709	33.1361	26.29
	13.83_373.2552m/z	16915	42.8	22.9	Val Val Arg	Organic acids and derivatives		373.255	1	13.8256	0.254783	115.779	58.252	75.8123	70.9079	45.3468	105.649	100.636	106.451	56.1557	109.225	114.9	66.8871	51.8723	50.1735	87.7589	49.29	26.3915	46.9231	117.722	106.413	74.2429	160.094	81.8472	120.544	15.7042	15.437	18.9805	14.5226	17.0279	11.7705
	13.83_161.1319m/z	HMDB0061813	38.3	7.36	1-(1-Methylethenyl)-4-(1-methylethyl)benzene	Lipids and lipid-like molecules		161.132	1	13.8256	0.329217	49.3955	37.8897	41.8842	39.6037	36.7672	46.6354	69.4711	66.43	62.115	43.249	69.7034	47.1997	47.436	43.2913	50.8551	40.688	34.4192	36.5748	58.9305	66.0866	46.4504	62.2743	64.3204	63.2571	33.5934	29.9094	32.4984	29.8624	32.6816	29.9759
	13.82_536.1649m/z	HMDB0304550	36.8	16.8	DIBOA dihexose	Organoheterocyclic compounds		536.165	1	13.815	4.33698	7331.02	7794.79	7316.74	7560.03	7656.8	7470.79	7239.2	7138.63	7359.11	5520.21	7157.4	6309.38	5965.57	5981.59	6287.9	6016.39	6770.02	6229.31	6164.95	5868.88	6742.36	7360.38	7378.59	7025.44	6167.78	6190.71	6030.32	6032.06	5893.81	5938.44
	13.82_269.1532m/z	HMDB0014400	39.8	6.05	Diethylstilbestrol	Phenylpropanoids and polyketides		269.153	1	13.815	0.297117	125.438	83.1755	92.421	97.5504	70.3233	113.29	147.62	133.871	147.924	98.8574	148.017	93.4809	95.2744	85.7688	108.095	89.9889	61.4471	86.4854	120.773	117.896	95.0743	155.716	141.732	128.246	45.0901	45.9594	47.7413	42.9339	48.4477	42.2464
	13.82_221.1532m/z	HMDB0040277	41.1	10.6	2-Propylfuran	Organoheterocyclic compounds		221.153	1	13.815	0.530683	144.342	98.8015	105.275	115.294	91.4524	123.645	182.078	138.934	159.319	100.936	157.463	97.3508	106.848	100.223	121.799	100.548	75.6838	92.766	124.732	124.366	99.2734	182.402	150.017	133.131	55.6147	52.9821	56.3237	53.7952	59.9848	53.6893
	13.80_442.2615m/z	HMDB0040607	37.4	7.75	Kanzonol H	Phenylpropanoids and polyketides		442.262	1	13.8043	0.1804	51.8512	41.4121	42.0442	40.066	26.1114	53.9511	6.96365	16.0933	11.8889	31.3143	6.57995	21.8785	36.7047	21.4475	43.6545	46.1702	20.6416	34.7055	33.9463	32.2569	18.4165	21.9634	12.4284	24.2277	38.1323	38.4556	40.8569	36.6704	38.5726	37.0791
	13.80_209.1891m/z	HMDB0011626	31.9	0.549	Dodecanol	Lipids and lipid-like molecules		209.189	1	13.8043	0.308017	29.9431	22.8315	22.2316	23.1047	20.7307	23.0818	44.3982	39.4943	36.9104	28.0758	43.6005	26.615	19.9948	20.8807	30.8869	14.2322	15.3874	12.3854	33.602	30.007	27.6814	36.8213	39.64	38.4715	10.2065	6.68744	10.3578	5.97056	8.93698	5.65218
	13.79_433.1777m/z	HMDB0038686	31.6	0.237	Armillaricin	Lipids and lipid-like molecules		433.178	1	13.7937	0.106083	6.4353	5.00006	3.57101	2.97805	3.90437	8.13368	0	5.52041	5.01054	2.13303	0.641129	0	1.79781	0	4.59873	6.07851	1.871	4.75604	1.1662	1.26347	1.36381	2.55559	4.37812	4.43119	12.7312	10.2211	12.627	11.0236	11.628	12.1553
	13.79_263.1275m/z	985374	44.9	41.8	4-Hydroxy-6,9-dimethyl-3-methylene-3a,5,6,6a,7,9b-hexahydroazuleno[4,5-b]furan-2,8(3H,4H)-dione	Phenylpropanoids and polyketides		263.127	1	13.7937	0.127383	11.9457	12.2548	11.1298	9.78929	8.07563	12.6133	4.45755	10.6778	12.0607	7.13492	5.96972	4.12866	8.95677	4.06743	11.5192	10.1678	7.55513	7.94814	6.25894	7.52403	6.72766	8.27185	12.2716	11.9597	14.149	14.764	14.25	15.7318	13.9987	16.0052
	13.78_311.1643m/z	1035274	44.5	39.2	N-[1-(6,7-dihydro-5H-cyclopenta[d]pyrimidin-4-yl)pyrrolidin-3-yl]pyrazine-2-carboxamide	Organoheterocyclic compounds		311.164	1	13.783	0.339517	99.4863	78.6579	80.1605	88.6728	74.1263	90.8533	101.806	65.1157	72.352	52.8558	76.8512	64.2496	65.547	66.663	65.5683	69.5355	56.4119	64.2682	68.155	62.5022	56.5708	105.94	75.8512	68.8162	48.2385	47.9229	45.7217	46.9861	48.98	47.7671
	13.77_277.1800m/z	HMDB0038994	40.7	10.3	Ginsenoyne C	Lipids and lipid-like molecules		277.18	1	13.7724	0.318417	156.655	120.703	119.415	147.14	104.513	165.447	196.656	179.662	186.997	133.996	186.602	144.291	127.135	128.112	154.726	128.63	88.6153	129.367	172.749	161.691	137.524	201.166	186.934	172.464	72.5535	72.4194	73.8331	69.4634	79.7017	68.1277
	13.76_426.3223m/z	CCMSLIB00000850543	40.9	12.8	4-{[5-(6-Hydroxy-5,5,8a-trimethyl-2-methylenedecahydro-1-naphthalenyl)-3-methylpentyl]oxy}-4-oxobutanoic acid	Phenylpropanoids and polyketides		426.322	1	13.7618	0.223117	156.047	143.329	141.52	152.09	139.621	133.3	129.074	85.7581	91.037	84.8394	95.0949	108.266	109.223	109.833	95.8004	122.903	128.881	109.476	88.8278	84.4124	91.3883	126.614	88.351	86.4173	97.4708	93.2095	96.7255	97.1922	100.885	93.0357
	13.76_275.1998m/z	HMDB0035963	40.4	15.6	(10Z,14E,16E)-10,14,16-Octadecatrien-12-ynoic acid	Lipids and lipid-like molecules		275.2	1	13.7618	0.636617	333.628	140.769	182.281	120.628	100.604	143.095	207.204	177.34	196.976	125.339	214.245	116.25	113.667	106.353	131.668	100.548	84.1029	90.1705	172.361	202.111	143.709	253.802	197.298	186.644	76.6114	72.5354	76.1872	70.293	77.4356	71.0347
	13.70_268.0990m/z	HMDB0032670	38.5	7.24	2-[(5-Methylsulfinyl)-4-penten-2-ynylidene]-1,6-dioxaspiro[4.4]non-3-ene	Organic oxygen compounds		268.099	1	13.6982	0.1914	60.2441	28.1881	32.2849	37.0148	21.871	47.944	0	5.52051	0.481232	34.2867	1.56654	55.0479	49.2496	45.9242	58.0708	44.0164	20.115	41.0664	66.2226	42.6629	4.47069	0	0.576773	8.4756	8.6778	7.91005	8.51297	8.47141	9.82999	7.04207
	13.69_532.3482m/z	CCMSLIB00000850532	41.7	21.2	9,12,15-Octadecatrienoic acid, 3-(hexopyranosyloxy)-2-hydroxypropyl ester, (9Z,12Z,15Z)-	Lipids and lipid-like molecules		532.348	1	13.6876	0.222917	15.5766	104.311	19.1499	7.52106	19.2889	15.5518	80.8687	10.4811	48.0317	58.0542	27.3379	31.6458	0	0	0	0.689911	1.82132	0	21.9023	14.8304	85.2525	27.3562	23.0827	39.6474	17.3345	23.1019	30.5527	33.0751	32.7739	32.2486
	13.69_383.2093m/z	HMDB0035164	36.8	10	Cinncassiol A	Lipids and lipid-like molecules		383.209	1	13.6876	0.17	29.1888	17.0269	19.2289	17.7568	12.4784	22.5818	67.2768	54.8723	61.1244	17.4769	64.307	20.6601	16.8755	16.6217	27.8752	15.8114	10.0829	15.2846	33.1704	31.253	30.0811	61.9361	63.4595	45.8824	5.6814	4.77567	6.0867	5.74232	6.46315	3.65163
	13.69_189.1271m/z	HMDB0037292	41.5	19.3	2-Butyl-3-phenyl-2-propen-1-al	Phenylpropanoids and polyketides		189.127	1	13.6876	0.435233	78.9401	55.2962	58.9455	64.1769	46.3264	71.1274	98.7271	80.3831	88.0333	55.3867	91.7492	56.3389	58.0621	55.2623	64.3709	52.5805	40.7689	53.5264	74.5744	76.2382	60.7747	103.471	84.8461	75.7205	28.6135	32.765	32.256	33.0814	33.5663	27.8229
	13.68_291.1378m/z	HMDB0040916	38.3	11.4	2-(4-Methyl-3-pentenyl)anthraquinone	Benzenoids		291.138	1	13.6767	0.1911	17.4619	13.6562	14.1812	18.7589	12.4776	14.8516	25.8584	20.27	23.8654	6.37929	25.3434	14.5613	13.4479	12.9334	16.4626	12.3692	11.4216	12.7516	17.6186	17.9751	15.5343	28.0695	25.2394	22.0091	9.58512	9.06551	10.5245	10.1243	9.54773	9.26895
	13.68_178.0681m/z	HMDB0038444	36.7	0.847	1-Isothiocyanato-3-phenylpropane	Benzenoids		178.068	1	13.6767	0.116983	10.172	10.8776	11.599	9.12809	9.35123	11.6974	15.1444	9.36719	10.0045	4.0821	11.1449	11.4771	7.84095	8.68258	9.84378	7.81281	7.22171	7.10305	11.809	9.51816	7.53467	16.4942	10.6261	11.4389	9.33859	6.18337	9.00388	8.05675	7.04253	6.60211
	13.67_520.3392m/z	HMDB0010386	42.7	16.5	LysoPC(18:2(9Z,12Z)/0:0)	Lipids and lipid-like molecules		520.339	1	13.6661	0.5835	1945.71	1682.05	968.899	324.022	898.689	943.84	3903.27	1246.51	3681.45	919.309	1339	634.613	527.922	831.606	824.543	1155.38	1195.74	1130.41	394.475	499.656	779.705	1318.39	660.368	435.284	650.554	702.54	769.019	742.637	702.342	743.082
	13.66_311.2207m/z	HMDB0013623	38.7	15.2	12(13)Ep-9-KODE	Lipids and lipid-like molecules		311.221	1	13.6555	0.275933	31.9795	21.6201	21.5984	28.8426	17.4258	24.7109	58.8184	43.273	44.2118	15.9397	41.9108	11.3148	16.8904	17.004	22.1605	19.7472	15.8638	13.5938	23.6613	26.3212	33.0717	63.762	51.6409	43.5542	13.1624	11.6007	12.5423	12.9592	11.4504	9.79151
	13.64_177.1267m/z	HMDB0031569	40.1	13.4	4-Methyl-1-phenyl-2-pentanone	Benzenoids		177.127	1	13.6449	0.508617	123.641	85.4672	89.2121	104.574	76.9698	108.637	177.478	142.045	162.667	94.83	160.462	81.5318	80.5545	77.667	95.5437	72.7802	57.8987	70.5092	109.39	115.437	91.9833	179.715	157.343	140.37	37.917	40.7565	39.003	40.6873	41.0764	33.9111
	13.62_331.1859m/z	HMDB0304634	37.8	4.13	16-B1-phytoprostane	Lipids and lipid-like molecules		331.186	1	13.6236	0.360233	49.277	77.5586	35.3074	59.6405	58.3032	76.8367	125.684	66.7055	90.0536	51.6901	110.222	70.6503	56.0086	44.1128	38.7546	39.2154	65.0879	40.8491	84.6355	53.132	51.7527	74.8187	97.5061	71.1052	38.3051	40.4229	42.2626	40.9451	42.8634	40.1907
	13.62_313.2362m/z	HMDB0037023	42.6	20.9	2-Hydroxy-2,6,6-trimethylcyclohexanone	Organic oxygen compounds		313.236	1	13.6236	0.455433	106.113	75.9541	84.4856	85.5917	66.0602	91.8657	174.357	102.945	114.479	59.0103	129.856	53.5738	41.7654	42.8875	55.2204	42.0217	36.1269	38.1956	64.9921	67.4617	66.4189	170.652	121.24	101.63	28.8819	26.5512	27.9584	27.4893	29.903	22.8792
	13.61_478.2921m/z	HMDB0011477	45.8	34.9	LysoPE(0:0/18:2(9Z,12Z))	Lipids and lipid-like molecules		478.292	1	13.613	0.329267	329.216	204.305	119.895	36.9124	112.687	105.554	188.863	107.286	327.029	88.4712	129.326	64.8287	46.3877	59.9437	74.3775	111.338	110.378	109.478	27.8632	49.7694	59.6251	143.566	67.9346	44.4528	51.2975	77.3041	68.1325	63.3974	65.6425	74.4842
	13.60_576.2383m/z	HMDB0041053	38.8	20.2	Ustiloxin C	Organic acids and derivatives		576.238	1	13.6024	0.297083	0	1.2709	5.67673	0	75.1526	3.17209	88.0469	28.7494	70.9976	0	63.2983	0	0	0	0	0	4.0923	0	0	0	16.8906	75.1615	2.0514	2.6243	11.1892	14.9127	17.5123	19.1164	19.0816	17.8885
	13.59_277.1795m/z	HMDB0031463	37.3	3.23	[8]-Shogaol	Benzenoids		277.179	1	13.5919	0.20105	42.489	25.8056	53.0893	11.7573	5.76845	12.6317	29.5403	19.1901	21.1191	24.7426	35.5426	18.8061	7.29041	9.1693	10.6394	9.98813	3.89175	6.77201	22.3876	21.2103	22.5154	20.9053	21.2718	21.2407	9.75524	9.21745	10.9579	6.73344	9.79381	6.9479
	13.59_251.1277m/z	LU083201	37.3	0.171	Diisopropyl phthalate	Benzenoids		251.128	1	13.5919	0.169883	16.8763	13.8511	10.8649	14.8657	9.63351	14.9986	28.2129	21.8156	27.3793	12.7434	28.7225	13.7479	11.153	11.4862	14.501	12.062	6.53564	10.9791	17.8295	18.3145	16.5716	27.9914	26.7988	23.4086	4.64072	4.80516	5.27034	4.82693	6.96173	4.4264
	13.59_201.0908m/z	HMDB0030646	39.6	12.8	(Z)-3-(1-Butenyl)-1H-2-benzopyran-1-one	Phenylpropanoids and polyketides		201.091	1	13.5919	0.180433	17.0766	14.6199	12.6266	15.9446	10.4931	15.6945	23.7466	16.2379	19.3854	12.2608	18.9646	13.2583	13.691	13.3374	14.8272	11.8985	11.4048	10.8913	14.4112	14.9053	12.8071	24.4436	19.3696	18.7905	7.41236	9.9538	6.53824	5.78964	6.04654	6.33053
	13.57_235.1325m/z	HMDB0029388	41	23.6	Cucurbic acid	Lipids and lipid-like molecules		235.133	1	13.5708	0.296417	80.351	55.9217	57.0371	66.5489	52.8214	70.8508	138.459	102.325	113.416	62.0535	113.376	61.6568	60.6335	62.9744	68.3371	56.9866	50.6417	57.7484	76.152	82.3959	39.699	129.54	106.52	97.0656	17.3623	17.6777	17.1356	18.3716	22.5825	16.0607
	13.56_268.2266m/z	HMDB0302990	44.6	42	Hexadeca-7,10,13-trienoic acid	Lipids and lipid-like molecules		268.227	1	13.5602	0.20075	62.4696	44.0659	47.1515	54.1674	44.2331	56.5185	76.7877	60.0742	64.9759	47.5736	70.3753	49.0749	40.0573	46.3009	47.451	40.143	35.2742	43.4908	53.3484	53.9613	54.1473	76.1874	62.652	57.0439	38.5729	37.1968	40.2904	36.6976	42.5117	35.8278
	13.56_225.1842m/z	HMDB0031539	39.4	4.05	2-Methylcyclohexanone	Organic oxygen compounds		225.184	1	13.5602	0.423583	93.4289	66.6622	70.2967	74.1587	56.395	86.7808	142.508	96.0763	105.848	60.7147	107.14	52.9118	49.6553	47.9309	60.7495	45.452	40.6653	42.6206	64.2828	68.8384	60.9047	140.265	97.6651	96.0667	26.8524	29.8212	28.4468	25.513	28.218	24.991
	13.54_219.1378m/z	HMDB0038281	40.9	18.6	cis-3-Hexenyl phenylacetate	Benzenoids		219.138	1	13.5389	0.326617	47.0059	34.7271	37.0446	44.5476	34.8373	38.1018	62.4275	52.4138	58.5535	41.3162	57.5281	44.6645	42.6931	45.7417	48.5596	42.19	35.2973	42.0832	53.0264	49.6486	37.0373	57.4696	55.5159	50.9036	22.7098	22.4875	21.061	21.8879	25.3992	18.0009
	13.54_203.1787m/z	HMDB0036416	38.5	10.5	beta-Spathulene	Lipids and lipid-like molecules		203.179	1	13.5389	0.2218	27.1947	23.9192	29.1104	22.2271	20.6685	30.429	52.3483	50.6328	45.4963	29.2199	72.2259	43.0994	25.3256	26.9483	40.819	21.7824	20.6499	25.911	34.5081	31.5091	38.7459	49.6315	51.3407	37.7028	25.6272	28.6531	20.6978	21.9678	31.9959	23.8014
	13.52_483.3786m/z	HMDB0035777	37.2	9.92	Betulafolienetriol	Lipids and lipid-like molecules		483.379	1	13.5177	0.158483	31.692	26.0996	29.4331	34.1491	34.3591	23.8319	10.2177	9.87706	7.10951	13.4885	11.3589	25.2734	22.8787	25.7967	15.0928	22.7255	31.4564	25.3223	14.3874	12.8051	7.65567	15.1708	8.16196	9.88845	22.6726	22.5003	23.5244	19.2492	24.7365	22.8665
	13.51_846.4433m/z	HMDB0034321	33.6	4.95	Digitoxigenin 3-[glucosyl-(1->6)-glucosyl-(1->4)-2,6-dideoxyribohexoside]	Lipids and lipid-like molecules		846.443	1	13.507	0.1688	38.1286	61.9393	36.893	28.7427	32.6254	48.9292	39.3144	44.0908	55.2118	3.34012	22.5733	0	8.35689	0	12.1703	22.3992	3.64197	10.6655	1.53836	8.86907	32.4205	63.1313	56.227	45.062	42.959	51.6877	33.4632	48.1327	42.3048	52.3217
	13.51_480.3073m/z	HMDB0114758	36.8	6.39	LysoPA(20:2(11Z,14Z)/0:0)	Lipids and lipid-like molecules		480.307	1	13.507	0.263467	97.2344	39.396	66.3699	6.66394	25.1202	10.7274	42.5629	42.4273	24.6747	50.9129	73.4491	26.3503	18.6377	50.0568	35.2697	7.33458	13.1874	10.8313	28.086	28.349	30.0215	74.0201	28.1631	11.115	18.1073	16.7377	17.1714	19.6334	17.1408	18.613
	13.50_468.3077m/z	77696	46.5	50.4	PE(17:0/0:0)	Lipids and lipid-like molecules		468.308	1	13.4965	0.306717	83.9139	55.6936	65.7547	25.2802	39.0743	23.4733	103.435	38.5101	112.313	65.6414	115.231	34.5419	52.1172	93.1044	77.7397	33.3138	37.7906	34.1362	14.3397	19.0179	26.2053	65.0644	40.2489	24.5024	32.5578	32.2361	33.379	32.7408	33.3422	31.1529
	13.50_452.2766m/z	HMDB0011474	46.6	39.9	LysoPE(0:0/16:1(9Z))	Lipids and lipid-like molecules		452.277	1	13.4965	0.391867	260.952	132.701	229.251	50.9363	505.326	266.096	271.071	197.831	436.792	520.835	626.735	353.23	67.0525	82.0554	72.2972	52.8879	94.5689	85.4714	59.1801	88.5732	75.0806	211.149	61.2182	115.054	91.4759	90.1118	96.773	91.6203	95.4258	90.7412
	13.50_277.1068m/z	HMDB0035814	37.1	2.4	Lactucin	Organoheterocyclic compounds		277.107	1	13.4965	0.168833	3.97602	4.94644	4.8771	3.49683	3.28601	4.1189	0	6.01091	4.25697	1.10245	1.47406	0.43866	2.06046	0.355988	1.01308	5.08295	3.51976	1.59819	0	0	1.64951	1.52556	5.31396	2.96284	8.97523	10.9358	9.90173	9.90157	10.8954	9.58606
	13.50_239.1630m/z	HMDB0002059	44.9	34.2	12-Hydroxydodecanoic acid	Organic acids and derivatives		239.163	1	13.4965	0.338133	288.45	242.394	255.509	279.658	238.101	263.467	316.834	232.016	256.135	189.538	266.66	183.761	177.837	181.916	196.942	172.797	158.631	173.837	217.313	207.364	164.942	317.559	253.691	233.506	136.592	129.251	129.065	131.673	139.814	120.123
	13.49_297.2044m/z	VF-NPL-QEHF017914	39.4	14.5	(2E,4E,8E)-7,13-dihydroxy-4,8,12-trimethyltetradeca-2,4,8-trienoic acid	Phenylpropanoids and polyketides		297.204	1	13.486	0.34815	73.8607	57.1144	54.9408	67.1376	45.1935	79.3476	160.503	113.037	129.854	65.5894	144.361	63.0327	51.1089	56.7312	65.8552	49.7897	41.664	48.9419	78.2781	75.7784	74.1555	158.201	123.816	113.384	33.2167	32.5019	29.4551	26.2295	38.2792	30.0701
	13.48_473.1439m/z	HMDB0040407	41.8	19.3	(S)-2,3-Dihydro-7-hydroxy-2-methyl-4-oxo-4H-1-benzopyran-5-acetic acid	Organoheterocyclic compounds		473.144	1	13.4756	0.115783	61.0662	72.7932	73.2609	65.3162	59.3805	68.7134	57.7828	50.647	54.7233	52.4542	79.4729	61.2759	43.4616	65.408	49.3881	43.3228	54.8483	40.8501	71.7365	47.5552	25.8371	63.0287	64.2653	58.8917	27.192	14.9503	21.2026	22.3914	24.0842	18.0939
	13.48_181.1219m/z	HMDB0030039	41.8	19.4	Jasmolone	Organic oxygen compounds		181.122	1	13.4756	0.179367	59.0628	43.0165	49.1688	52.9381	50.9238	51.3397	74.4315	42.8504	56.8491	50.6387	47.0429	47.2511	47.1223	49.0714	42.8324	41.2999	32.9114	43.4385	47.137	52.122	25.3759	69.5639	50.1531	42.509	19.9525	20.7565	16.4499	20.8277	23.7104	17.0408
	13.47_488.2992m/z	HMDB0034415	34	1.13	Withanolide A	Lipids and lipid-like molecules		488.299	1	13.4651	0.158233	9.97605	11.1355	11.3604	12.8613	5.43854	9.9356	1.56885	5.24407	5.947	3.18619	0.775696	2.16705	5.90115	2.70627	4.65745	6.98182	3.81023	5.88812	1.19063	4.65142	6.55444	6.50359	4.38983	7.23723	10.2467	9.73351	9.82474	7.31386	8.64976	10.8313
	13.47_153.1268m/z	HMDB0036128	42.6	27.1	(-)-trans-Pinocarveol	Lipids and lipid-like molecules		153.127	1	13.4651	0.3593	126.173	86.9162	124.048	101.086	93.5728	117.396	148.384	95.2133	100.064	98.1115	84.9823	75.0871	72.8405	65.6795	67.6329	64.6109	64.6913	81.2567	83.2028	123.628	96.1499	121.707	87.6912	80.5142	56.9789	54.2689	54.584	60.609	58.227	49.8675
	13.47_133.0645m/z	HMDB0003441	54.2	83.6	Cinnamaldehyde	Phenylpropanoids and polyketides		133.064	1	13.4651	0.147683	1.80811	1.28467	1.57012	0.409317	0.168945	1.38948	0.216097	2.95431	3.53745	0	1.87241	0.213409	0.697815	0	0.900887	2.27764	0.79097	0.452965	0.858491	1.23434	1.31636	1.6342	3.72709	1.00818	4.91395	5.60302	5.49714	4.63671	4.65139	4.94768
	13.45_518.3239m/z	HMDB0010388	41.5	10.8	LysoPC(18:3(9Z,12Z,15Z)/0:0)	Lipids and lipid-like molecules		518.324	1	13.4546	0.4965	3595.46	2520.92	2705.38	534.091	2846.91	2066.75	7448.03	2860.64	6093.49	3551.09	5048.05	2435.19	815.569	1659.23	1247.93	919.862	824.187	785.391	1277.05	1398.07	2021.6	3089.72	1282.23	819.702	1291.77	1272.89	1318.67	1306.67	1294.4	1263.27
	13.45_494.2535m/z	HMDB0304627	37.7	2.68	Fuscaxanthone A	Organoheterocyclic compounds		494.253	1	13.4546	0.1579	25.1702	40.5518	27.3726	31.2836	16.8987	24.0122	11.2878	22.9734	19.9203	3.66644	9.3293	6.08644	14.1421	8.95899	14.6764	17.5403	17.378	14.3161	8.48232	4.37872	11.781	14.4167	28.6248	23.5045	35.3445	35.0845	32.9143	35.3537	33.2232	34.0643
	13.45_151.1114m/z	HMDB0035824	44.5	30.6	Carvone	Lipids and lipid-like molecules		151.111	1	13.4546	0.65965	152.55	107.767	122.994	128.571	103.591	143.101	196.19	141.478	160.877	118.511	163.948	104.989	98.9593	101.405	108.557	89.3883	72.6537	92.3183	127.508	130.333	97.0432	203.787	157.109	139.785	53.8509	53.2787	52.7927	55.946	60.276	47.9931
	13.44_572.2430m/z	HMDB0259261	39.9	15.2	Tripeptide	Organic acids and derivatives		572.243	1	13.4441	0.242583	93.6887	47.5658	54.3193	5.88687	44.0978	47.7487	0	7.06836	0.436066	62.3301	2.97455	83.6937	25.1937	52.8518	43.4902	28.7182	15.7444	20.2984	44.825	32.1843	7.26987	0	0	0	13.2528	15.2964	15.2168	14.7461	16.6632	10.8471
	13.44_386.3257m/z	HMDB0304342	35.4	0.0916	docosanedioate	Lipids and lipid-like molecules		386.326	1	13.4441	0.263467	20.1046	16.9431	19.4677	20.3468	22.4939	14.5934	0	1.20497	0.234355	2.53467	0.332474	17.673	17.6512	18.1287	13.6787	16.4789	16.0766	16.9197	13.8272	6.48717	0.507156	1.71519	0	1.04033	16.7124	12.368	15.9216	13.4611	16.2317	13.1932
	13.44_249.1483m/z	HMDB0031970	41.9	17.6	1beta-Hydroxyalantolactone	Lipids and lipid-like molecules		249.148	1	13.4441	0.410917	97.6952	63.7482	74.8858	81.0366	59.7009	88.1129	125.953	103.28	120.777	77.0675	122.939	80.6692	76.9522	78.5951	84.0706	68.5671	53.9754	69.6746	97.8131	91.8116	78.6695	129.512	111.482	101.124	39.076	39.8998	38.3886	35.8358	42.9894	35.5418
	13.43_476.2770m/z	HMDB0011479	47.4	45.5	LysoPE(0:0/18:3(9Z,12Z,15Z))	Lipids and lipid-like molecules		476.277	1	13.4336	0.284483	772.679	518.556	540.029	97.9813	458.791	397.467	797.76	369.828	711	601.238	697.841	454.362	91.2854	161.695	145.011	126.523	129.37	113.785	150.207	184.336	205.718	434.405	157.548	141.928	182.454	171.818	183.486	185.921	177	170.178
	13.43_175.1115m/z	HMDB0039153	46.7	36.7	(R)-11,12,13-Trinor-1(5),6,9-guaiatrien-8-one	Hydrocarbon derivatives		175.111	1	13.4336	0.45435	879.586	594.914	666.272	738.82	529.457	788.419	1155.15	934.004	1063.65	668.333	1060.35	633.047	590.405	593.527	685.992	538.456	418.174	563.864	788.39	764.112	575.344	1205.04	1027.1	894.374	249.383	245.723	238.486	233.979	263.458	213.112
	13.42_311.1838m/z	HMDB0040980	38.9	17.7	Valdiate	Lipids and lipid-like molecules		311.184	1	13.4231	0.1577	14.8805	9.76213	8.5586	13.4552	6.33492	9.69216	28.8136	17.0524	17.2283	9.77816	19.8464	6.56418	6.49486	4.38013	11.0001	7.00095	5.39328	7.31898	10.8348	9.74729	12.4055	26.3495	20.1714	15.4698	4.39505	3.8163	4.59834	2.4941	5.11171	3.12897
	13.41_694.4013m/z	HMDB0041093	42.9	39.5	Gingerglycolipid A	Lipids and lipid-like molecules		694.401	1	13.4125	0.231117	62.1059	327.371	76.3861	13.7494	47.0104	26.1878	42.5028	7.68856	44.8104	42.6622	37.8316	9.90107	0.446411	0.506134	0	9.34237	13.8716	5.98447	28.0961	33.191	84.9337	63.2865	53.9171	41.7099	38.7554	20.6532	24.9298	25.5156	33.5337	24.0227
	13.40_240.1383m/z	HMDB0033525	38	3.05	2,4-Undecadiene-8,10-diynoic acid 2,3-dehydropiperidide	Organoheterocyclic compounds		240.138	1	13.4019	0.168	0.566811	12.4129	0	6.90174	10.2047	9.1705	21.8299	0	7.85696	0.834274	14.1583	6.07634	4.95441	1.37756	0	1.09772	11.6012	0	6.0884	0	4.82406	0	9.1507	0.624336	7.4691	8.36312	7.11727	8.1056	8.61391	7.65873
	13.38_455.3836m/z	CCMSLIB00005724311	41.5	18.4	Andrachcinidine	Organoheterocyclic compounds		455.384	1	13.381	0.44855	97.4027	95.6174	98.3855	116.921	81.8763	79.7639	148.772	59.6268	87.8178	38.3696	86.2983	45.7418	58.282	51.69	39.3256	62.0162	55.5745	53.1144	33.8907	34.6651	43.3281	152.749	79.4018	54.11	48.0795	47.6705	50.8932	56.673	56.6252	45.1838
	13.35_450.2611m/z	HMDB0062320	38.4	6.58	1-(9Z,12Z,15Z-octadecatrienoyl)-glycero-3-phosphate	Lipids and lipid-like molecules		450.261	1	13.3495	0.261917	77.2692	45.6633	53.313	0.360931	4.35777	2.96906	37.8652	35.7862	57.6314	50.1907	73.4881	15.7486	0.375534	0	0	0.997971	8.89813	3.84654	19.5511	22.9681	30.1956	83.2849	16.5017	14.4702	10.975	10.3624	11.9535	11.2146	11.9375	11.6605
	13.34_158.1537m/z	HMDB0031269	43.7	25.7	2-Nonenal	Organic oxygen compounds		158.154	1	13.339	0.525217	1302.21	1430.71	1186.51	1483.2	1290.6	1442.91	1855	1238.85	1537.68	1077.42	1728.6	1208.07	1096.72	965.573	970.285	1023.48	1096.79	997.39	1272.91	1118.09	948.694	1496.99	1501.55	1221.82	765.048	753.079	770.623	774.927	834.921	748.974
	13.33_244.1907m/z	HMDB0040615	45.5	40	4,5-Dihydrovomifoliol	Lipids and lipid-like molecules		244.191	1	13.3286	0.2408	27.8629	15.4861	20.7034	11.6929	11.0819	25.2906	40.8382	35.8804	40.8743	46.9847	35.8785	9.64002	13.2687	11.8713	15.4006	3.23058	3.47794	8.84082	35.004	38.6155	32.4391	38.3995	37.5355	41.9195	5.46381	4.40994	3.88296	4.38384	4.498	2.52065
	13.30_165.1632m/z	HMDB0031544	38.4	2.52	3-Methylcyclopentene	Hydrocarbons		165.163	1	13.2972	0.240183	9.84133	5.76888	7.41482	7.98525	5.20971	7.16796	14.7983	11.4677	13.6304	8.84557	17.5371	7.8767	7.09845	6.48611	7.6711	5.13123	5.35171	6.25509	10.4901	9.25577	11.6433	16.0796	12.7277	10.9334	5.6901	5.77343	3.83286	4.6711	6.89356	4.46631
	13.29_254.2112m/z	HMDB0030916	47.3	50	2-Hydroxyacorenone	Organic oxygen compounds		254.211	1	13.2867	0.22955	48.2818	40.4521	39.2649	49.2698	41.4729	45.0013	63.9058	58.3999	67.8449	40.5989	71.8023	35.2886	33.77	38.0787	37.6007	29.4822	33.7473	32.0176	59.2069	42.0756	54.4163	75.455	78.5551	62.2895	33.8086	61.2031	41.7753	50.443	32.41	31.9459
	13.29_175.1478m/z	HMDB0036683	46.7	41.7	5,7alpha-Dihydro-1,4,4,7a-tetramethyl-4H-indene	Hydrocarbons		175.148	1	13.2867	0.33415	607.319	484.553	507.504	567.398	439.025	546.959	810.293	779.398	893.531	606.54	910.641	517.752	510.79	512.731	572.62	489.362	392.799	481.613	685.673	643.344	689.699	819.327	849.912	807.865	440.234	442.989	465.758	447.573	491.36	446.815
	13.29_105.0693m/z	HMDB0034240	41.5	37	Styrene	Benzenoids		105.069	1	13.2867	0.627817	59.9719	53.8752	54.0377	52.4051	47.7305	58.7599	74.1696	48.8871	61.737	35.9604	71.8207	53.9433	48.5376	52.0937	52.6451	48.5162	38.9884	48.2982	62.9948	53.5874	41.1426	70.1986	60.9283	52.152	40.1995	38.1079	37.8196	40.0417	41.4448	34.3491
	13.28_111.0800m/z	HMDB0061891	46.1	43	(E,Z)-2,4-Heptadienal	Organic oxygen compounds		111.08	1	13.2762	0.240183	6.70457	4.65309	4.88298	4.75099	2.93351	6.27848	10.4061	8.82473	11.1587	5.64975	10.953	5.11737	5.29579	6.80654	6.54918	3.32952	1.7613	4.82435	8.88397	6.61083	7.0185	8.97467	9.55022	9.22398	3.65946	3.75961	2.78621	4.94223	4.39295	2.97456
	13.27_577.1348m/z	HMDB0005810	37.9	0.447	Eriodictyol	Phenylpropanoids and polyketides		577.135	1	13.2658	0.2297	44.0766	47.6071	53.7724	49.2307	47.7037	42.2313	59.2635	43.7177	42.83	44.0744	54.3757	37.3199	44.5376	49.7724	32.4464	44.4234	40.6672	41.7124	41.4032	39.2188	43.5804	56.2323	52.6422	36.7976	38.7888	47.0312	44.1605	46.7167	48.4206	34.8872
	13.26_352.2509m/z	HMDB0035286	34.5	0.194	Crispanone	Lipids and lipid-like molecules		352.251	1	13.2554	0.240183	21.3063	18.9116	17.3969	17.4425	14.9729	17.2854	38.5408	35.8966	44.2783	29.2593	45.8181	22.6702	20.4235	22.5497	21.3009	19.7473	16.6737	18.0524	25.8246	25.8471	32.7915	36.1004	41.8669	37.5563	16.5204	17.206	19.3289	16.962	20.391	15.9259
	13.26_328.1208m/z	HMDB0039502	40.6	28.6	N-(4-Hydroxycinnamoyl)tyrosine	Organic acids and derivatives		328.121	1	13.2554	0.2192	125.238	71.9874	90.7608	99.4833	55.6996	110.826	1.47002	22.3926	2.74311	85.1042	12.2631	105.353	104.693	100.027	112.198	87.2149	48.2605	97.7948	131.807	102.389	29.674	2.07776	3.97117	38.5277	28.5676	28.0064	26.5734	25.1245	32.2979	23.4197
	13.24_384.3838m/z	HMDB0002368	44.3	30.1	Nervonic acid	Lipids and lipid-like molecules		384.384	1	13.245	0.166967	58.4006	35.9288	42.6359	62.3456	47.498	52.4972	83.8658	56.2069	63.6112	42.4753	74.519	42.2152	43.3161	47.0126	41.5957	24.7613	34.7339	45.4004	52.2355	52.6131	79.2333	75.0647	70.3663	58.7217	39.5704	32.6987	32.3818	35.2718	40.2837	32.5116
	13.23_327.1436m/z	VF-NPL-LTQ001237	41.5	20	[(4E)-7-acetyloxy-6-hydroxy-2-methyl-10-oxo-2,3,6,7,8,9-hexahydrooxecin-3-yl] (E)-but-2-enoate	Phenylpropanoids and polyketides		327.144	1	13.2346	0.292117	84.6138	46.032	59.1206	59.9382	41.0505	75.0765	158.337	119.153	138.166	79.4108	145.602	56.5121	50.911	52.8889	67.9119	43.9535	29.493	47.8868	84.3399	87.6572	85.0021	160.981	137.6	114.611	24.0136	25.0027	24.4731	25.2639	28.8721	22.2932
	13.21_314.3409m/z	HMDB0002019	38.9	1.93	Phytol	Lipids and lipid-like molecules		314.341	1	13.2136	0.239817	85.1291	71.5655	80.4558	78.6098	63.6274	84.3953	90.1176	64.3734	92.5855	60.9821	78.9762	53.0412	51.46	49.9768	62.8951	36.5533	38.4682	41.2771	69.252	74.8068	70.9002	82.332	89.0054	70.689	30.3095	34.4717	37.4179	37.3923	48.8768	41.9301
	13.18_305.2836m/z	HMDB0033872	39.1	2.76	3-Pentadecylphenol	Benzenoids		305.284	1	13.1824	0.427917	149.035	90.2444	109.772	106.557	74.058	130.607	154.783	145.477	126.154	142.517	160.811	116.876	107.324	113.886	122.756	97.0969	63.0072	102.732	156.236	137.164	102.871	169.95	138.783	139.711	39.7285	37.4725	45.3972	40.6243	47.1527	35.2659
	13.17_330.3359m/z	HMDB0002212	39.9	15.8	Arachidic acid	Lipids and lipid-like molecules		330.336	1	13.172	0.239317	421.71	360.612	372.94	408.277	358.906	363.325	541.787	355.955	433.794	278.072	431.567	237.296	271.549	259.446	235.882	240.656	246.862	246.816	263.334	276.096	311.485	500.757	394.562	353.717	194.952	212.677	212.671	204.513	211.711	207.378
	13.14_314.3050m/z	HMDB0302287	41.1	10.9	Nonadecenoic acid	Lipids and lipid-like molecules		314.305	1	13.1409	0.22825	169.166	103.628	117.461	122.982	88.7696	151.166	203.196	210.226	152.763	175.893	234.451	148.571	126.269	128.719	165.774	118.057	78.5272	121.863	198.037	180.718	150.562	238.165	182.904	204.803	59.8345	53.564	52.6276	52.4015	59.5249	50.9247
	13.13_211.1326m/z	HMDB0032797	42	24.4	Jasmonic acid	Lipids and lipid-like molecules		211.133	1	13.1306	0.20715	20.5688	16.3845	17.7512	17.329	14.5678	18.0978	16.8545	14.6547	17.9057	12.3298	16.7003	12.7797	12.4847	12.404	13.981	13.2786	6.81611	11.3597	15.1216	12.7166	11.8158	19.9224	15.1922	15.8263	3.6286	3.60468	2.17427	2.69869	3.34138	2.99726
	13.12_228.2685m/z	HMDB0031082	38	3.23	1-Pentadecene	Hydrocarbons		228.269	1	13.1202	0.165717	24.1036	21.3772	16.7566	15.2363	17.584	23.0881	23.5474	31.3684	23.4512	32.0861	42.3333	25.5301	26.529	27.159	23.2699	37.679	18.5596	17.6949	34.7547	22.7823	39.9332	36.4216	25.691	33.7092	10.4675	6.67624	6.76451	6.42657	6.33554	6.51479
	13.11_457.0216m/z	HMDB0029735	37.3	0.632	5-Ethynyl-5'-(1-propynyl)-2,2'-bithiophene	Organoheterocyclic compounds		457.022	1	13.1098	0.217017	55.5954	40.5654	45.6317	58.0722	39.3174	40.9887	0	1.87342	0.147329	28.6002	0.0507688	53.8874	53.9415	59.4376	53.9798	58.7052	53.2445	54.3135	57.7402	34.1205	0.908417	0	0	5.79393	11.9744	9.082	13.3662	11.7564	16.8888	10.0796
	13.11_330.2987m/z	HMDB0006752	39.8	8.11	Dihydroceramide	Organic acids and derivatives		330.299	1	13.1098	0.175783	74.3356	49.3964	66.0561	65.656	50.703	62.1078	12.6705	40.9917	17.7114	48.4689	39.9675	71.4854	70.5804	76.5908	65.9323	67.2342	51.1866	70.3787	77.0229	46.5772	23.4852	34.7584	21.6158	36.5026	23.9762	25.2302	29.1154	19.941	24.9393	24.8138
	13.10_300.2892m/z	HMDB0000207	44.9	43.6	Oleic acid	Lipids and lipid-like molecules		300.289	1	13.0994	0.124383	15.142	7.75415	9.48007	6.88998	9.11851	4.97481	17.3844	11.6485	16.8186	7.23444	9.52657	10.438	17.1225	9.33575	7.082	14.9605	2.78455	9.4142	6.53809	6.2334	6.98333	7.13002	8.56361	9.30283	3.02138	3.21321	4.60728	2.42815	2.1532	2.86945
	13.09_346.3304m/z	VF-NPL-QEHF017392	42.9	26.5	icos-19-ene-1,2,4-triol	Lipids and lipid-like molecules		346.33	1	13.0891	0.310967	217.474	174.194	208.337	145.303	155.14	160.325	233.268	155.842	214.208	143.781	174.99	154.437	191.184	130.792	169.847	135.545	117.953	125.127	150.223	120.368	114.969	218.772	183.535	120.948	144.945	158.923	165.745	148.191	146.741	144.092
	13.09_302.3044m/z	HMDB0000827	40.9	18.5	Stearic acid	Lipids and lipid-like molecules		302.304	1	13.0891	0.248217	296.069	248.848	296.437	196.321	217.975	215.903	335.121	227.346	287.613	197.987	227.173	222.63	267.873	205.443	220.922	210.09	178.932	189.827	184.962	169.219	159.727	276.69	230.443	185.708	188.705	214.398	219.7	213.631	208.007	195.645
	13.09_277.2520m/z	HMDB0031039	41	16.1	Heptadecanal	Lipids and lipid-like molecules		277.252	1	13.0891	0.35265	259.769	155.755	177.871	190.059	144.082	222.459	308.265	263.539	270.631	232.977	303.358	205.328	187.392	187.023	225.813	183.21	119.355	175.813	265.888	240.947	183.798	308.92	262.43	263.439	84.1058	77.5717	74.6041	74.8154	91.5741	77.4574
	13.09_226.1799m/z	HMDB0303805	49.6	51.2	3-Oxo-alpha-ionol	Lipids and lipid-like molecules		226.18	1	13.0891	0.310433	441.072	325.052	358.276	382.234	327.825	405.865	597.841	529.218	544.682	355.886	579.5	308.905	317.733	324.881	322.002	291.858	281.046	290.214	440.09	348.134	450.771	606.514	567.846	509.238	291.751	382.338	228.974	289.224	270.716	275.178
	13.09_180.1746m/z	HMDB0036759	38.5	2.46	Pregeijerene	Hydrocarbons		180.175	1	13.0891	0.227333	17.6568	11.4179	13.1622	16.3016	37.1121	26.1978	53.8452	76.071	81.3704	67.601	116.197	28.9905	42.3915	33.8545	50.9117	22.6529	54.4064	65.1366	67.0577	68.734	63.7162	44.3857	66.6433	81.5942	61.2751	75.3376	46.125	71.0919	67.3473	63.4224
	13.08_341.0654m/z	HMDB0037501	36.1	5.87	Dihydroisorhamnetin	Phenylpropanoids and polyketides		341.065	1	13.0788	0.217067	17.9699	14.5695	15.519	17.7765	17.0683	15.0635	18.0967	16.9882	16.0691	16.3154	18.2793	15.2995	16.3641	16.4646	16.3067	17.9069	14.2725	16.4356	18.0151	16.815	9.29013	20.9033	15.901	20.1423	4.22447	4.95658	4.54739	5.73373	8.17146	6.38425
	13.06_198.1847m/z	HMDB0038108	39.7	4.02	cis-Quinceoxepane	Organoheterocyclic compounds		198.185	1	13.058	0.227333	20.7611	20.3821	22.0892	24.7645	19.0085	35.8161	30.4068	30.2431	25.0256	21.9504	37.2337	18.5425	19.7048	28.1217	20.6332	19.7351	24.8198	19.399	28.243	22.4263	31.7288	30.2206	37.9392	23.617	41.2616	31.3888	18.5955	32.9639	34.1139	26.4867
	13.04_346.2946m/z	HMDB0031043	38.1	5.33	Avocadene 1-acetate	Lipids and lipid-like molecules		346.295	1	13.0374	0.206067	172.737	142.968	158.725	143.171	115.084	158.706	126.188	115.26	67.8002	112.36	94.6704	151.418	145.492	151.679	145.097	132.151	123.58	126.343	165.264	105.433	78.1849	143.779	84.8773	102.507	81.8581	83.8127	98.7374	97.1887	103.915	82.4067
	13.03_302.2689m/z	HMDB0038685	42.5	14.9	Muricatacin	Lipids and lipid-like molecules		302.269	1	13.027	0.206067	177.701	139.325	135.123	157.727	118.761	163.664	103.804	123.818	98.5952	127.667	128.422	164.336	160.435	166.144	151.618	159.27	113.438	165.39	186.829	137.656	92.3829	138.992	119.818	132.495	66.3647	59.5811	61.5281	69.7325	78.858	62.8847
	13.03_254.2476m/z	HMDB0303118	37.8	1.82	Zingiberol	Organic oxygen compounds		254.248	1	13.027	0.22685	84.4215	49.5479	71.2191	71.4522	51.816	84.2525	78.4644	112.712	92.9596	107.468	88.3612	66.8023	82.8705	77.678	58.3	87.4158	91.6815	99.9268	98.7884	67.5813	45.6079	92.4673	67.9941	90.7541	62.0755	37.664	47.288	66.5553	47.7829	73.513
	13.02_186.2219m/z	HMDB0059874	39.1	6.38	1-Dodecene	Hydrocarbons		186.222	1	13.0167	0.247533	168.44	168.187	155.236	135.272	165.829	130.161	193.993	130.115	188.237	94.5426	125.435	163.385	135.13	128.521	165.183	102.682	115.231	137.095	92.579	157.569	129.56	189.522	139.76	123.323	105.426	84.4439	88.4793	85.2809	110.174	107.27
	13.00_274.2738m/z	HMDB0000220	41.8	12.1	Palmitic acid	Lipids and lipid-like molecules		274.274	1	12.9962	0.278583	7637.68	7381.36	8064.35	7192.18	7273.44	7294.49	8682.12	5914.83	7336.2	5720.74	6760.11	5862.77	5862.26	5316.95	6193.73	5682.31	5255.28	5571.21	5071.46	5986.18	6221.83	9094.8	6665.17	5524.01	4521.34	4386.33	4563.5	4664.55	4841.78	4577.72
	12.91_290.2685m/z	HMDB0006294	44.9	34.5	16-Hydroxyhexadecanoic acid	Lipids and lipid-like molecules		290.268	1	12.9139	0.340083	259.852	257.598	280.442	271.613	255.924	267.522	295.719	194.258	262.945	208.129	222.016	199.057	220.289	183.468	206.129	209.482	187.859	196.762	191.823	215.006	222.394	333.804	216.451	192.659	138.794	150.385	130.694	157.156	153.399	157.489
	12.91_228.2334m/z	HMDB0032526	36.3	2.46	(Z)-8-Tetradecenal	Lipids and lipid-like molecules		228.233	1	12.9139	0.164833	15.0601	47.961	29.2059	30.6128	29.4429	39.0876	31.9982	30.5733	29.7418	19.5693	31.1596	18.661	29.0266	25.6795	30.9796	33.1409	36.4732	26.5944	20.9252	18.5197	42.5609	59.2807	27.9536	25.2209	21.9162	32.8896	31.0407	17.8016	16.9487	30.8579
	12.90_202.2162m/z	HMDB0303903	42.3	17.7	(2E)-2-dodecen-1-ol	Lipids and lipid-like molecules		202.216	1	12.9037	0.216583	61.9672	73.6628	67.3712	88.4995	61.4337	80.6661	99.2761	96.6773	80.4157	71.2	67.6125	70.1026	91.8024	87.4471	47.7372	84.5417	66.0315	76.0177	86.534	85.4668	69.9952	86.2305	76.5071	71.4562	47.9095	34.0459	46.6525	49.3933	65.7077	54.1126
	12.88_494.2883m/z	19991	34.5	6.19	Arg Tyr Arg	Organic acids and derivatives		494.288	1	12.883	0.206333	2.85075	0	14.0733	4.23692	13.2639	0.57579	0	0	0	0	0	2.2917	2.9136	5.2959	1.5052	22.069	7.45755	0.431992	0	0	0.457581	9.02118	10.3342	0	5.29495	7.27081	6.5256	6.09296	10.4732	5.73561
	12.88_221.1894m/z	HMDB0037069	40.2	14.9	Acoragermacrone	Lipids and lipid-like molecules		221.189	1	12.883	0.2667	48.7033	27.2417	37.6276	36.2009	64.3612	46.9028	65.294	55.1863	51.9973	47.1509	62.6504	37.3916	38.7809	36.0773	38.514	31.9025	20.8248	34.1874	55.9876	51.803	38.1378	65.9651	52.6169	58.1818	9.8229	9.83685	9.98256	10.618	13.8727	11.0484
	12.85_620.3508m/z	264494	34.5	1.34	Lys Met Val Ser Arg	Organic acids and derivatives		620.351	1	12.852	0.23695	37.379	16.1116	21.2722	21.5817	14.636	35.4628	117.156	100.971	116.184	79.4849	120.013	33.8299	25.8956	23.4826	41.8881	21.7638	9.8813	22.0386	65.9494	74.5072	74.7695	103.052	111.477	94.9658	5.78247	7.04102	6.69067	5.19775	10.1444	5.17944
	12.84_533.2597m/z	HMDB0029068	37.4	0.534	Threonylphenylalanine	Organic acids and derivatives		533.26	1	12.8416	0.185517	0	0	0	0	0	0	0.752073	0.406756	0.687766	0.103495	0.503834	0	18.8439	13.7812	12.3088	22.5482	19.4819	24.8066	0.0319841	0.204252	0.0896242	0.560882	0.170984	0.156986	3.65521	5.75702	4.90445	5.5159	5.86874	6.89161
	12.83_576.3237m/z	HMDB0252830	38.9	10.7	Gly-Pro-Arg-Pro-Lys	Organic acids and derivatives		576.324	1	12.8313	0.258283	49.06	23.1023	25.9766	25.1201	19.2444	44.6798	149.901	122.667	151.351	97.0796	145.43	38.4975	32.675	29.0648	49.3825	25.7506	12.9982	26.9475	74.8486	89.362	87.2374	126.818	137.567	116.07	10.8278	8.71397	7.93782	7.10748	13.2858	9.12957
	12.83_464.2487m/z	CCMSLIB00000849756	36.7	5.67	[(1S,5R)-6,6-Dimethylbicyclo[3.1.1]hept-2-en-2-yl]methyl 6-O-alpha-L-arabinopyranosyl-beta-D-glucopyranoside	Phenylpropanoids and polyketides		464.249	1	12.8313	0.197233	15.013	14.7551	17.5935	27.3624	22.124	19.1314	11.1253	10.0803	7.61067	0	0	0	13.8468	8.05215	7.35815	0.854904	1.10176	1.74445	10.4145	14.6827	19.6411	0	0	0	9.55045	9.54775	11.4601	15.1898	9.08663	11.2132
	12.83_235.1328m/z	HMDB0038218	37.8	4.26	Pterosin N	Benzenoids		235.133	1	12.8313	0.248717	4.13846	14.4105	6.08817	11.8489	9.27735	6.53629	8.82807	2.92982	8.26456	0	1.14785	0.488091	12.2606	12.2341	8.97937	12.2179	10.9112	13.5071	9.28139	9.39124	8.40996	12.4203	14.693	19.4028	7.56211	10.7694	8.82629	6.59643	10.4457	5.67489
	12.79_306.2649m/z	HMDB0037798	45.3	45.9	(S)-10,16-Dihydroxyhexadecanoic acid	Lipids and lipid-like molecules		306.265	1	12.7899	0.206217	44.6094	72.3262	75.6738	59.6957	61.1241	54.1942	102.921	83.2001	97.4362	60.5398	47.4641	66.1628	54.1439	43.2188	67.3356	68.4065	59.6093	68.9476	64.9087	51.4136	60.1909	65.8719	61.6751	73.516	46.7224	50.107	50.7133	41.473	43.2115	66.8766
	11.02_652.4112m/z	HMDB0251275	36.7	12.8	Digitoxigenin bisdigitoxide	Lipids and lipid-like molecules		652.411	1	11.0202	0.224417	23.9673	279.569	201.207	266.786	339.214	0	0	0	0	0	0	0.450439	0	0	0	8.60677	484.981	71.2411	0	0	0	0	0	0	279.264	345.246	333.747	275.417	303.801	319.73
	10.74_608.3852m/z	CCMSLIB00005723355	42.1	39.2	Austrobuxusin I	Phenylpropanoids and polyketides		608.385	1	10.7399	0.861817	920.141	692.098	784.021	946.494	686.354	786.297	1130.81	671.588	770.565	874.922	803.121	946.19	789.943	583.46	664.843	791.122	620.371	759.901	675.289	831.242	827.869	901.08	795.347	776.839	684.729	676.168	704.349	666.947	509.569	708.745
	9.83_503.3062m/z	HMDB0041421	40.2	19	Sarcodon scabrosus Depsipeptide	Organic acids and derivatives		503.306	1	9.83153	0.23005	5.32709	159.422	144.875	145.268	211.063	0.657099	0	1.72951	0.0496507	17.6899	2.55661	1.3444	0	3.63123	10.0404	69.1051	258.619	101.015	17.9586	21.2398	4.71477	1.11427	0.3057	10.079	215.013	240.264	239.07	207.107	205.33	262.126
	9.27_470.1593m/z	994347	45.8	57	N-(4,5-dihydrobenzo[e][1,3]benzothiazol-2-yl)-4-(dipropylsulfamoyl)benzamide	Organoheterocyclic compounds		470.159	1	9.27295	0.927233	563.087	181.201	1153.85	1053.24	314.694	666.484	582.503	1505.7	785.05	690.041	565.249	368.152	339.459	439.838	199.417	223.658	406.412	526.922	503.863	522.365	274.586	372.639	363.787	1064.11	827.974	754.254	754.993	695.701	569.56	811.687
	8.24_434.2748m/z	HMDB0252758	35.3	1.38	Glutamylleucylarginine	Organic acids and derivatives		434.275	1	8.24337	0.184817	31.9945	13.8761	44.6666	30.5589	30.6471	14.8563	0	4.87384	1.8075	2.74617	0	8.25038	1.66888	3.48657	0.968155	1.20125	0.826004	2.15057	50.5066	66.6944	42.3043	11.7917	1.04141	19.4114	10.5136	5.10947	9.93387	10.8123	8.87222	9.42082
	8.15_558.2189m/z	HMDB0035872	37.1	6.8	Oleuropein	Lipids and lipid-like molecules		558.219	1	8.15477	0.207433	31.2476	210.276	130.607	147.644	78.9363	3.11215	0	0	0	0	0	0	2.02487	1.95743	0	45.8566	63.8087	99.7819	0	0	0	0	0	0	133.104	116.62	144.1	126.591	141.011	123.622
	7.70_163.0748m/z	66385	44.1	32.3	Methyl cinnamate	Benzenoids		163.075	1	7.69733	0.139283	0	8.93246	46.7716	62.2573	18.0727	0	0	0	0	0	0	0	0	0	0.0885191	0	6.73914	14.4496	0	0	0	0.432297	0	0	10.27	7.50608	7.17906	6.35698	5.5892	9.00841
	7.67_448.2180m/z	20442	50.1	72.1	Asp Lys Trp	Organic acids and derivatives		448.218	1	7.67487	0.362967	35.1046	103.029	92.0102	15.0628	2.09283	8.08185	0	0	0	0	0	6.6146	84.8492	54.7532	1.4682	40.984	33.3317	42.6818	0	0	0	0	0	0	126.852	158.483	125.736	153.169	167.96	160.347
	7.66_420.1869m/z	HMDB0303056	48	58.6	Benzyl 6-O-beta-D-apiofuranosyl-beta-D-glucoside	Organic oxygen compounds		420.187	1	7.65987	0.348433	90.7392	150.941	167.434	41.2505	48.8196	55.7387	0	0	0	0	0	36.809	144.178	115.493	0.721085	117.609	112.305	108.095	0	0	0	12.6007	0	0	196.189	186.865	158.249	201.518	207.818	179.551
	5.89_139.0384m/z	HMDB0000500	50.7	65.6	4-Hydroxybenzoic acid	Benzenoids		139.038	1	5.88685	0.289367	0	187.073	352.444	51.7225	140.266	0	0	0	0	0	0	0	1.64903	1.74076	0	115.875	120.125	106.696	0	0	0	0	0	0	203.793	233.996	236.676	240.889	226.36	200.741
	5.31_146.0598m/z	HMDB0029737	47.1	39.4	Indole-3-carboxaldehyde	Organoheterocyclic compounds		146.06	1	5.30848	0.622817	15.6944	221.066	244.927	335.664	188.926	18.2224	24.6903	20.2961	27.574	18.0985	28.6841	16.3708	11.7968	32.8019	14.4961	616.004	583.938	484.293	26.5214	20.7008	49.4977	28.1538	28.9394	20.919	547.146	477.965	486.612	491.79	410.355	422.609
	4.17_220.1182m/z	HMDB0000210	48.4	53.1	Pantothenic acid	Organic oxygen compounds		220.118	1	4.17098	0.151417	3.4301	50.9271	110.104	22.9892	25.8822	0.332153	0.681364	24.2162	0	0	17.8141	0	14.3665	44.4068	0	77.8042	50.0699	95.4898	53.2939	40.8242	0.330522	32.1604	11.2983	49.384	103.268	43.6271	60.8603	82.1679	86.4892	82.1208
	3.17_120.0806m/z	HMDB0253472	45.8	32.7	Indoline	Organoheterocyclic compounds		120.081	1	3.1692	1.29942	2303.11	2086.49	2174.56	3954.85	1522.81	2287	3695.46	1862.7	2802.62	1649.62	2155.87	2511.73	3709.07	2743.12	2678.74	4871.78	2359.67	3066.27	2898.73	2898.31	2482.69	2703.06	2838.64	2141.37	2399.29	2259.03	2099.51	2387.85	2053.83	2323.04
	1.84_132.1019m/z	HMDB0000687	51.3	63.3	L-Leucine	Organic acids and derivatives		132.102	1	1.84392	0.284533	119.281	321.433	347.104	193.108	141.384	175.619	136.485	196.643	127.517	207.324	0.422859	95.0974	196.771	273.725	102.105	180.514	195.201	246.397	31.9452	151.196	293.451	203.151	164.799	88.8744	181.363	120.466	120.649	109.107	116.532	130.398
	1.51_524.1979m/z	CCMSLIB00000853617	51.7	76.8	2,3,4,5,6-Pentahydroxycyclohexyl 4-O-(4-hydroxy-2-methoxy-6-methylbenzoyl)hexopyranoside	Benzenoids		524.198	1	1.5144	0.615533	298.978	499.742	465.058	365.535	158.245	112.91	95.4276	131.712	143.614	171.16	106.095	51.3107	275.042	191.911	143.468	242.364	349.644	365.62	94.1411	158.566	335.965	387.388	136.502	115.246	234.44	264.044	214.848	216.816	242.606	229.149
	1.51_147.0436m/z	HMDB0001218	43.9	29.9	Coumarin	Phenylpropanoids and polyketides		147.044	1	1.5144	0.343783	59.4092	103.844	67.9811	94.1914	7.31423	33.6959	81.3327	120.517	109.534	85.5577	22.3156	48.1328	118.889	96.3232	84.5568	136.903	143.052	152.399	34.6316	78.5855	92.48	86.6726	93.3793	69.5962	89.1357	75.815	64.9206	45.8984	94.711	76.5112
	1.51_123.0436m/z	HMDB0011718	45.1	35.5	4-Hydroxybenzaldehyde	Organic oxygen compounds		123.044	1	1.5144	0.294933	2.94795	152.801	116.225	73.9018	52.1111	30.4148	7.08549	57.1173	30.7432	141.78	0	15.8262	134.866	125.592	58.4499	128.997	131.905	146.191	0	3.36632	18.3521	2.48607	3.00947	4.79182	59.2589	97.8781	93.2098	108.998	75.3724	107.041
	1.20_226.0705m/z	HMDB0304170	42	23.2	4-amino-4-deoxychorismate	Organic acids and derivatives		226.07	1	1.19795	0.151117	2.27228	8.98167	7.13455	3.94883	0.457008	1.28014	18.965	3.72943	20.3228	0.619767	0.00865717	0	2.56576	5.09569	3.19149	24.7944	9.24177	17.6084	0.478856	3.28137	7.30795	9.14258	12.3698	22.8883	3.237	4.13867	3.14969	4.50595	2.5793	3.88661
	1.19_238.0709m/z	HMDB0256929	46.4	43.7	purpurogallin	Hydrocarbon derivatives		238.071	1	1.1875	0.376367	50.3618	52.267	43.9956	84.0544	18.9248	27.3179	125.77	62.4853	127.518	18.0374	45.5158	13.5003	56.5958	59.2128	68.2284	125.219	93.2679	85.107	69.4392	46.3021	59.115	75.3645	86.3569	152.826	49.2479	46.4183	51.2179	48.9132	62.7644	53.7044
	1.19_175.0233m/z	HMDB0000072	47	41.6	cis-Aconitic acid	Organic acids and derivatives		175.023	1	1.1875	0.528983	374.056	293.255	261.707	266.049	223.442	267.901	469.226	598.693	640.383	383.616	659.088	393.95	122.144	193.477	144.794	170.963	73.6411	197.399	363.957	347.458	469.689	336.962	379.02	261.32	64.9347	56.1881	49.0256	55.8207	76.1232	52.387
	1.18_256.0815m/z	HMDB0304540	43.1	25.4	beta-D-ribosylnicotinate	Organic oxygen compounds		256.082	1	1.17723	0.326767	7.25446	17.9205	12.9395	24.5284	3.54951	7.00537	65.1095	12.3837	63.7543	4.25217	3.08932	0.520111	8.7991	13.8018	9.99826	83.4546	31.448	55.1816	13.4474	19.3671	17.4143	28.0958	42.6426	84.5958	11.8559	11.355	6.81414	9.08767	13.1155	8.63933
	1.17_330.0591m/z	HMDB0000058	38.4	7.51	Cyclic AMP	Nucleosides, nucleotides, and analogues		330.059	1	1.16692	0.242133	18.5626	15.0422	12.1229	17.178	5.89957	3.96187	17.4069	10.1242	16.1827	6.27167	12.1392	1.00304	0	3.12903	0	17.3591	3.93802	9.49136	2.03358	2.52707	0	6.16533	5.92726	21.8672	4.38414	3.1712	2.87576	2.76735	4.17049	3.61623
	1.15_321.0927m/z	HMDB0247416	47.1	43.1	8-Aminoguanosine	Nucleosides, nucleotides, and analogues		321.093	1	1.1463	0.14085	114.136	71.8484	102.016	60.7679	32.0731	70.4134	117.815	48.9211	110.573	22.9261	22.974	3.44821	58.9278	52.5337	45.6546	155.867	75.1583	124.694	67.8475	80.3246	98.9595	231.613	235.966	185.519	28.2863	37.3161	29.6585	34.0263	50.588	44.7649
	1.15_308.0904m/z	HMDB0000125	48.9	51.8	Glutathione	Organic acids and derivatives		308.09	1	1.1463	0.377567	151.401	89.1932	130.885	88.0109	497.411	185.843	447.165	1094.07	436.925	444.494	682.347	600.115	83.5667	235.032	209.088	261.59	173.822	327.513	471.62	345.519	555.065	248.389	405.305	393.517	176.001	141.246	133.925	151.071	192.015	153.607
	1.04_492.1751m/z	VF-NPL-LTQ005759	35.7	4.95	3-hydroxy-2-[[1-[2-[(4-hydroxybenzoyl)amino]-3-methylbutanoyl]pyrrolidine-2-carbonyl]amino]benzoic acid	Organic acids and derivatives		492.175	1	1.03657	0.17235	54.4047	104.637	116.792	100.212	17.5687	43.3241	4.7554	17.5023	27.3874	42.2482	0	26.6606	109.253	67.2658	35.9901	100.302	127.762	127.253	0	38.1987	50.4933	54.0002	18.6429	22.3298	47.4157	58.4338	53.5821	48.3552	35.7017	73.3354
	1.00_130.0858m/z	HMDB0000070	43.7	28.5	Pipecolic acid	Organic acids and derivatives		130.086	1	0.996133	0.132583	125.255	61.8745	81.4913	121.138	109.647	74.2578	47.399	48.5634	49.9783	5.66084	6.58651	10.5477	63.8094	40.8562	30.8495	37.2104	13.5017	26.465	24.4566	21.726	22.8411	19.5628	18.5509	24.7783	28.9793	21.4237	19.1648	24.1656	39.0173	23.6093
	0.95_152.0564m/z	HMDB0000132	41.2	11.4	Guanine	Organoheterocyclic compounds		152.056	1	0.94505	0.1549	95.8136	45.1087	86.088	16.4586	24.3252	67.0532	47.9065	106.621	90.8004	66.1062	23.7157	59.9872	70.046	89.7584	101.222	18.6546	15.0853	30.9283	61.3882	76.9099	81.5564	43.1909	28.8158	34.9691	15.9563	32.2033	22.4496	28.1216	17.1365	32.3599
	0.92_348.0702m/z	HMDB0003540	41.7	14	3'-AMP	Nucleosides, nucleotides, and analogues		348.07	1	0.9245	0.226217	492.989	221.137	440.938	302.763	255.384	262.28	207.253	290.151	177.491	302.678	347.824	380.772	169.905	151.523	157.032	147.372	145.108	175.474	385.078	409.833	404.581	328.12	269.074	241.571	134.832	120.961	118.019	119.536	142.52	134.127
	0.90_198.0976m/z	HMDB0000660	44.5	32.8	D-Fructose	Organic oxygen compounds		198.098	1	0.904133	0.2669	273.178	154.99	233.287	217.509	171.439	198.697	123.485	125.008	136.775	132.117	203.667	160.911	201.113	194.065	126.676	132.604	154.875	210.608	193.797	140.742	215.102	153.3	156.86	197.74	132.565	105.747	105.039	113.876	176.981	130.756
	0.89_460.2025m/z	HMDB0041225	44.6	27.5	beta-D-Xylopyranosyl-(1->4)-alpha-L-rhamnopyranosyl-(1->2)-D-fucose	Organic oxygen compounds		460.203	1	0.8937	0.407667	1471.13	1402.54	1362.84	1852.47	674.195	751.639	778.861	1361.51	1207.3	786.649	831.785	699.107	1448.33	1119.67	1006.46	1446.45	1550.83	1759.77	892.276	988.489	1118.49	1785.58	1337.9	877.307	886.954	776.555	786.21	816.219	977.726	835.44
	0.89_298.1487m/z	HMDB0028719	39	2.72	Arginylthreonine	Organic acids and derivatives		298.149	1	0.8937	0.246367	40.7225	38.6937	35.5845	45.862	18.8289	17.871	27.6791	52.4988	36.0593	34.6246	20.4114	32.4189	48.5317	33.3735	28.128	37.3313	47.3285	62.1233	29.4973	28.8731	29.909	48.9475	37.1271	35.2973	26.8601	27.4599	24.0295	27.9593	40.3841	24.7068
	0.89_180.0865m/z	HMDB0001514	46.2	39.6	Glucosamine	Organic oxygen compounds		180.086	1	0.8937	0.4493	282.326	210.821	245.303	248.043	183.945	204.893	124.363	141.345	200.823	144.508	251.257	162.736	183.247	166.45	167.561	126.603	171.906	165.793	213.849	177.401	249.95	160.43	190.214	184.712	158.634	138.366	103.671	162.263	165.976	138.125
	0.87_189.1231m/z	HMDB0000206	45.5	33.7	N6-Acetyl-L-lysine	Organic acids and derivatives		189.123	1	0.872883	0.124067	35.6534	65.0438	51.4732	58.859	44.643	56.5873	106.094	36.033	93.7454	36.8688	35.0927	43.519	21.3985	19.8234	20.9167	53.017	30.0872	63.3265	36.757	41.5268	56.6157	44.7221	45.2005	47.3966	17.2537	17.6732	14.2833	18.9291	23.6032	18.7077
	0.86_684.2552m/z	HMDB0003553	37.7	38.6	Stachyose	Organic oxygen compounds		684.255	1	0.862483	0.206133	349.676	182.512	247.53	245.997	205.719	254.309	113.793	115.669	198.542	150.736	265.451	132.626	120.083	138.051	134.014	95.2069	91.2747	134.869	234.936	184.319	228.887	206.967	187.416	170.261	71.5255	70.9691	71.8716	63.1316	102.624	79.2747
	0.86_312.1289m/z	CCMSLIB00005716784	46.7	46.1	(4R,5S or 4S,5R)-4-hydroxy-5-((?-D-glucopyranosyloxy)methyl)dihydrofuran-2(3H)-one	Phenylpropanoids and polyketides		312.129	1	0.862483	0.124317	15.9168	9.07957	13.3347	40.8594	23.5346	26.6827	12.6026	5.22418	6.94604	7.99084	7.90529	1.56239	33.2531	54.4558	91.9956	40.5679	46.3655	50.185	1.23518	1.42409	4.41028	18.1424	12.0825	8.00262	25.7515	18.6382	16.3183	18.4094	20.3446	16.3854
	0.85_271.0805m/z	HMDB0000742	39.1	11.1	Homocysteine	Organic acids and derivatives		271.081	1	0.8521	0.267717	242.032	126.014	154.729	180.209	134.071	161.876	119.484	136.703	199.431	129.752	203.185	141.052	127.442	119.771	124.155	96.7372	98.8972	123.786	212.476	160.515	209.482	155.391	154.924	156.538	78.2092	69.0973	83.6399	61.7555	91.6915	64.8514
	0.82_446.1867m/z	HMDB0041221	42.8	21.9	b-D-Xylopyranosyl-(1->4)-a-L-rhamnopyranosyl-(1->2)-L-arabinose	Organic oxygen compounds		446.187	1	0.821033	0.278783	1326.7	860.134	1128.59	968.151	725.952	865.58	201.812	491.437	409.931	342.409	540.407	240.805	511.473	358.11	348.024	329.213	373.203	496.768	596.497	613.977	751.63	1001.36	594.961	629.213	213.637	190.139	166.969	201.912	207.706	191.842
	0.82_148.0602m/z	HMDB0000148	47.9	46.7	L-Glutamic acid	Organic acids and derivatives		148.06	1	0.821033	0.350133	324.873	7.66122	164.952	184.437	155.29	73.5663	83.902	125.015	108.815	94.4467	116.166	65.0127	58.005	63.992	72.129	85.6158	25.9307	68.1676	438.403	443.534	394.731	227.04	174.024	327.098	87.7893	75.3813	69.1654	79.302	79.7737	79.4713
	0.81_432.1712m/z	HMDB0041223	47.7	41.2	a-L-Arabinofuranosyl-(1->3)-[a-L-arabinofuranosyl-(1r5)]-L-arabinose	Organic oxygen compounds		432.171	1	0.810733	0.309533	1575.35	2641.3	2457.87	2624.34	1192.55	2043.39	1850.54	1800.08	2556.15	1337.43	1431.2	1602.6	1140.34	851.168	806.307	1198.09	1229.74	1550.88	1793.74	2122.27	2565.74	3129.54	1956.31	1738.72	854.85	734.65	719.824	820.381	746.536	810.471
	0.79_543.1322m/z	HMDB0304447	37.7	2.59	p-coumaroyltriacetic acid lactone	Phenylpropanoids and polyketides		543.132	1	0.79015	0.351017	1056.75	1074.03	876.803	792.606	897.886	739.907	685.653	686.852	1101.28	910.004	977.285	760.728	578.808	606.967	619.422	744.949	747.355	877.827	890.274	1044.6	1339.62	946.162	704.142	719.354	469.147	450.734	405.275	484.672	506.192	490.891
	0.78_381.0796m/z	HMDB0041720	38	0.0359	Dihydrocaffeic acid 3-O-glucuronide	Organic oxygen compounds		381.08	1	0.779867	0.482983	11048.7	16618.6	15472.3	8287.5	12011.4	10362.9	11261	12461.6	13277.6	17206.1	8829.9	11922.6	7714.81	8709.36	7298.87	9737.69	10942.5	11626.9	8272.86	14123	14966	15999.5	10366.3	9644.08	6711.34	6688.71	5292.5	6979.16	4545.44	6515.69
	0.76_203.0523m/z	HMDB0002825	37.3	1.24	Theobromine	Organoheterocyclic compounds		203.052	1	0.759167	0.2594	724.469	422.899	339.602	1201.13	841.739	943.542	949.899	439.814	619.906	338.659	591.189	386.769	461.922	573.583	491.124	238.287	250.284	313.535	467.673	359.672	596.186	575.348	537.484	438.732	264.777	226.811	187.868	247.237	324.621	234.061
	0.74_104.1066m/z	HMDB0031604	41.8	14.1	(E)-2-Penten-1-ol	Organic oxygen compounds		104.107	1	0.738367	0.290017	414.319	388.998	251.026	512.389	252.425	196.279	385.528	774.214	676.222	484.754	628.348	407.174	222.793	333.409	230.699	285.618	183.198	294.802	524.96	531.975	688.156	531.467	606.161	402.388	81.6534	63.9251	50.4141	94.0609	121.517	90.9014
	0.72_181.9613m/z	HMDB0304153	38.8	0.525	3-phospho-hydroxypyruvate	Organic oxygen compounds		181.961	1	0.717433	0.135133	59.1344	49.0025	51.8438	54.0537	26.3064	39.3468	36.2193	33.7183	41.4719	40.6586	42.2887	42.389	28.4452	29.315	14.4671	24.8214	28.1216	29.6394	69.9367	80.4046	65.9673	40.093	57.071	55.4577	16.2073	18.0601	22.0871	19.2246	19.9177	15.3783
	0.64_168.0502m/z	HMDB0000956	43.5	29.1	Tartaric acid	Organic oxygen compounds		168.05	1	0.644733	0.159117	10.9128	19.3811	22.4525	23.0486	16.5251	15.9526	33.9692	24.368	29.0325	35.568	35.2453	13.071	27.25	39.9347	28.9547	15.906	29.6479	37.3839	12.4853	14.4359	19.8691	32.9895	9.50137	25.1133	30.6075	15.4242	25.1437	24.282	21.8646	32.3375
NEG	0.76_342.1166n	HMDB0000048	39.8	5.88	Melibiose	Organic oxygen compounds	342.117	341.109	1	0.76365	2.01068	136189	121465	130217	101966	98470.9	86751.1	49681.2	80693.1	100110	87732.9	106750	78078	96040.2	90502.8	88135.1	78300.7	86451	91365.3	123385	115750	94877	112389	120234	105489	65731.9	64477.8	72010.8	67221.9	74026.5	71081.6
	0.94_130.0270n	HMDB0000749	46.1	36.6	Mesaconic acid	Lipids and lipid-like molecules	130.027	111.009	1	0.939767	0.238133	2859.17	3648.08	3349.03	2783.03	3127.83	2637.48	3116.56	1823.68	2014.6	2202.22	1845.01	3159.92	2879.32	2860.3	2317.25	3162.2	2577.05	2841.38	2063.93	1948.13	1112.09	2485.51	1457.48	1369.98	1367.94	1406.53	1592.92	1410.15	1170.59	1556.78
	16.63_498.1755n	HMDB0036742	38.8	11	Eucaglobulin	Lipids and lipid-like molecules	498.176	248.08	2	16.6327	0.206183	248.32	256.688	247.13	229.244	221.822	210.147	168.277	119.391	86.7204	125.153	87.9279	126.042	134.912	116.16	115.438	114.763	131.029	116.387	131.577	101.691	47.109	209.358	88.5688	77.8575	39.4918	55.5217	62.1426	58.0092	48.3526	53.8445
	1.12_148.0373n	HMDB0000426	45.7	35.9	Citramalic acid	Lipids and lipid-like molecules	148.037	147.03	1	1.11528	0.10225	285.27	321.058	317.483	248.117	272.449	252.865	361.838	254.575	231.026	234.78	273.14	242.767	217.931	183.33	172.728	225.447	216.472	229.84	176.269	181.467	111.295	239.198	155.063	160.22	134.361	130.167	151.207	178.885	164.901	149.133
	4.72_236.1162n	HMDB0304787	47.1	45	Phenylalanyl-Alanine	Organic acids and derivatives	236.116	235.109	1	4.7209	1.08	2372.55	1573.69	1899.64	1079.42	1034.2	448.448	1379.04	1423.04	1174.34	601.995	261.479	431.077	2171.34	2101.68	2055.65	451.621	929.756	777.81	1608.81	1979.05	2106.84	1074.7	995.747	1136.72	1612.93	1420.71	1420.01	1674.03	1764.19	1621.38
	0.70_189.0035n	HMDB0304309	40.5	11	cyclic-2,3-O-oxalyl-L-threonate	Organic acids and derivatives	189.003	169.986	1	0.701083	0.14735	107.693	165.299	230.448	158.658	120.159	52.5699	114.242	77.685	145.609	124.992	94.5829	157.928	92.2238	53.6022	80.1518	127.223	152.145	124.399	175.859	154.833	134.989	142.393	185.9	115.027	100.608	52.1685	96.1655	84.0739	74.7006	95.1488
	0.72_128.0590n	HMDB0000079	41.2	15.4	Dihydrothymine	Organoheterocyclic compounds	128.059	127.052	1	0.7219	0.199117	299.005	347.875	241.245	200.788	100.386	310.382	462.384	561.936	259.095	288.332	210.001	215.828	298.577	403.707	459.302	924.873	513.374	464.269	180.489	293.921	104.476	351.454	284.274	228.825	303.98	164.972	212.846	267.213	323.366	214.349
	13.20_222.1257n	HMDB0036819	39.5	3.06	Dehydrovomifoliol	Lipids and lipid-like molecules	222.126	221.118	1	13.204	0.2563	168.087	137.066	152.175	158.664	178.761	200.03	238.672	208.707	224.463	178.54	261.724	105.901	105.82	112.909	125.636	109.576	108.607	106.541	180.554	172.395	192.718	237.468	209.861	190.015	159.933	139.747	156.783	169.608	159.806	142.617
	13.26_228.1384n	HMDB0000933	37.5	10.9	Traumatic acid	Lipids and lipid-like molecules	228.138	249.113	1	13.2555	0.247133	79.3587	51.4472	61.3838	77.5741	54.277	67.7792	114.747	92.8969	94.8035	73.4172	122.061	50.6889	51.8897	47.2394	50.6014	47.9083	45.4146	48.1371	71.9821	70.9096	53.9201	89.1407	94.4456	97.7573	17.9623	19.661	20.4466	20.7439	33.3393	25.6375
	13.42_503.3007n	HMDB0011514	36.7	0.913	LysoPE(20:3(11Z,14Z,17Z)/0:0)	Lipids and lipid-like molecules	503.301	502.293	1	13.4208	0.256267	163.04	79.092	120.367	6.70746	99.9814	65.0108	164.652	143.069	184.714	196.634	243.996	131.017	43.055	91.2315	73.8661	54.271	43.3335	56.1198	75.0723	79.3877	104.626	74.6216	45.9973	30.5055	102.199	88.596	96.7845	93.4074	99.5577	96.0095
	16.65_572.2981n	HMDB0061695	36.3	4.15	LysoPI(16:0/0:0)	Lipids and lipid-like molecules	572.298	593.273	1	16.6533	0.231683	59.027	33.2124	120.293	97.7263	397.96	92.4725	52.3846	164.392	73.8681	23.469	12.9032	103.502	19.6672	35.7106	94.2278	61.4412	46.8804	68.3797	30.7609	71.2596	112.558	123.099	14.3464	82.6985	38.1358	67.4638	59.1613	74.1822	59.4185	57.7696
	0.64_259.0785m/z	HMDB0033065	39.6	11.9	(x)-1,2-Propanediol 1-O-b-D-glucopyranoside	Organic oxygen compounds		259.079	1	0.637367	0.105417	9.03779	16.4266	15.6013	7.83838	11.2486	7.99005	17.8798	21.4925	25.5589	18.3062	15.3069	16.9133	10.8529	10.4681	6.5661	11.8805	18.2166	8.51735	12.261	11.6111	10.066	5.25716	4.90467	3.03535	9.60479	8.34632	7.57538	12.3487	7.29715	8.57732
	0.67_565.0475m/z	HMDB0000286	44.3	33	Uridine diphosphate glucose	Nucleosides, nucleotides, and analogues		565.047	1	0.66935	0.14725	34.9176	27.6777	49.7415	62.9467	31.7986	34.6112	61.315	85.8702	28.8202	102.227	76.2967	125.504	169.103	216.557	210.195	217.919	220.5	304.107	134.755	100.264	106.693	30.9429	43.2612	65.0049	119.641	107.798	106.644	105.75	103.376	104.655
	0.68_173.1042m/z	HMDB0000517	49.8	58.1	L-Arginine	Organic acids and derivatives		173.104	1	0.68	0.228633	15.096	15.4982	24.0536	57.0047	23.361	17.5494	121.97	102.952	103.365	63.5483	83.2843	89.3522	52.9227	37.2968	25.2117	115.151	32.5661	38.9475	28.7659	29.0454	11.7235	31.3056	42.5312	7.99322	54.9028	43.309	37.8234	36.2972	62.1689	43.6633
	0.68_259.0221m/z	HMDB0001401	44.3	28.1	Glucose 6-phosphate	Organic oxygen compounds		259.022	1	0.68	0.157433	146.849	203.486	156.829	281.33	198.414	101.122	131.453	147.441	132.825	136.27	200.075	166.124	227.032	236.495	187.178	370.39	422.811	347.922	210.478	209.16	147.24	204.625	114.103	207.924	170.668	178.167	188.901	193.577	188.456	196.231
	0.68_333.0590m/z	HMDB0011649	44.9	36.9	Glycerophosphoinositol	Lipids and lipid-like molecules		333.059	1	0.68	0.126283	65.4657	81.5418	95.8093	46.2644	15.3743	21.8209	36.2032	100.979	51.0717	27.4143	47.8659	46.3071	37.599	62.5256	72.687	80.3603	79.3399	60.508	18.6786	25.6162	53.5485	38.2018	10.0414	14.4245	55.6738	52.7968	56.0163	76.5197	65.1406	91.8279
	0.71_358.1130m/z	HMDB0038228	35.4	2.27	4-O-alpha-D-Galactopyranosylcalystegine B2	Organic oxygen compounds		358.113	1	0.711517	0.1577	95.6513	54.505	47.7774	47.0728	56.3149	25.083	90.4533	99.8857	53.4493	23.5953	32.377	20.6319	62.8647	71.5123	61.22	151.668	62.8175	84.0933	39.0459	24.1745	50.469	57.8488	68.5986	35.974	51.2853	44.722	44.0827	70.4963	57.3962	43.8806
	0.72_217.0298m/z	HMDB0028750	39	12.1	Aspartyl-Cysteine	Organic acids and derivatives		217.03	1	0.7219	0.0939833	85.3478	46.6948	60.3675	125.36	137.504	106.171	120.203	49.261	63.6599	98.673	107.471	92.6483	47.7628	66.6143	71.8878	34.3798	30.1124	29.1991	65.3455	43.6215	46.7141	51.0577	56.6261	36.0049	42.81	40.7513	51.6421	40.0969	58.3157	39.9423
	0.73_174.0883m/z	HMDB0000904	51.4	63.8	Citrulline	Organic acids and derivatives		174.088	1	0.732367	0.26105	228.852	272.275	247.23	360.731	160.815	155.487	763.573	579.812	417.818	240.642	229.187	281.294	542.586	582.499	609.753	939.774	539.335	521.263	252.607	246.462	173.42	366.626	292.802	311.813	471.112	312.641	413.812	603.688	413.818	443.131
	0.74_195.0504m/z	HMDB0000625	44.8	34.6	Gluconic acid	Organic oxygen compounds		195.05	1	0.742883	0.114983	843.106	737.564	602.656	836.72	1359.66	1420.62	424.002	475.865	667.664	518.776	358.673	608.759	665.7	348.408	417.226	587.479	705.749	670.618	750.257	507.937	322.219	631.847	660.406	524.823	309.585	401.265	404.013	554.802	283.762	423.845
	0.75_165.0398m/z	HMDB0059750	45.9	40.6	D-Xylonic acid	Organic oxygen compounds		165.04	1	0.7533	0.2183	1320.01	1297.82	1428.27	602.731	857.469	718.467	918.553	883.252	836.808	760.105	974.192	891.911	705.979	861.738	778.003	1068.56	914.607	1055.24	955.831	1281.86	699.671	1232.86	1032.83	1119.1	361.832	623.15	612.699	486.95	470.56	425.823
	0.75_446.1511m/z	124682	37.7	0.0379	Asp Gln Ala Asp	Organic acids and derivatives		446.151	1	0.7533	0.260667	884.641	1366.12	1284.73	668.95	484.557	413.757	776.536	468.322	905.472	330.665	257.608	413.425	538.116	421.15	374.439	566.163	576.448	588.632	579.555	769.879	437.318	1095.44	752.634	889.182	280.867	293.678	302.454	290.383	228.623	321.988
	0.75_487.1780m/z	HMDB0255610	40.2	14	Nimbolide	Lipids and lipid-like molecules		487.178	1	0.7533	0.323433	3078.45	2842.75	3447.9	2837	1710.76	1891.32	5866.9	5514.76	4196.22	2410.89	2134.99	1550.68	3240.01	3019.75	2950.04	11223.3	6567.58	6940.19	2000.3	2697.7	1597.1	5556.84	5248.03	4558.53	2267.21	2231.42	2524.02	2351.16	2099.03	2514.08
	0.76_387.1144m/z	HMDB0240296	43.3	32.2	Tryptophan 2-C-mannoside	Organoheterocyclic compounds		387.114	1	0.76365	0.488383	12399.3	10650.2	11201.1	8624.72	8162.51	7402.38	5472.54	5717.8	7674.45	5870.2	7661.43	4290.69	5171.16	4854.84	5283.91	4945.52	4720.16	5191.16	7852.02	7673.27	4886.5	11235.3	9181.72	7234.99	2714.01	2704.21	3148.51	2824.13	3303.58	3060.46
	0.77_781.1984m/z	HMDB0038454	48.4	72.2	Isoscoparin 2''-(6-(E)-ferulylglucoside)	Phenylpropanoids and polyketides		781.198	1	0.773983	0.4457	1319.45	1941.35	1509.77	1562.53	1543.9	1837.91	2144.35	2102.82	1856.14	2271.18	2309.8	1865.2	1775.72	2388.22	2394.31	1962.14	1939.56	2178.02	909.969	1065.99	867.715	1809.61	1313.06	2106.5	1262.54	1458.55	1561.69	1248.84	1269.42	1340
	0.79_377.0860m/z	HMDB0252696	43	24	Gentiopicroside	Organic oxygen compounds		377.086	1	0.794717	0.302117	18664.2	18640.7	20541.4	34355.4	41494.1	56748.4	32162.8	28495.5	21214.3	33197.9	30715.6	36497.8	23455.1	23947.8	22783.7	21197.7	16497.9	16560.1	18036.2	20592.7	15408	21184.3	20329.2	15991	14561	13954.4	16271.6	14996.8	14224.9	16738.6
	0.84_1367.4557m/z	HMDB0041435	43.7	33.1	Citbismine C	Organoheterocyclic compounds		1367.46	1	0.8361	0.238683	2144.02	1572.23	1712.93	1146.21	1033.59	571.109	217.453	811.013	1490.87	1109.6	1423.1	747.45	1010.04	898.209	926.501	632.52	922.857	1001.26	2136.34	1811.16	1340.85	2025.26	1790.39	1411.66	827.638	688.612	775.59	614.937	892.534	706.561
	0.89_323.0278m/z	HMDB0000288	46	44	Uridine 5'-monophosphate	Nucleosides, nucleotides, and analogues		323.028	1	0.88795	0.463267	1406.21	1445.37	1328.13	1330.5	1250.15	1003.13	400.537	714.043	370.972	884.573	1039.35	923.443	1188.02	1060.37	929.856	959.225	984.885	818.009	996.554	792.726	561.842	640.503	520.135	365.962	731.563	674.628	843.974	590.908	985.531	731.475
	0.91_1217.3676m/z	HMDB0303649	51.7	84.3	Peonidin 3-rutinoside	Phenylpropanoids and polyketides		1217.37	1	0.90865	0.258483	433.536	509.784	603.098	356.456	608.181	370.118	45.9235	70.8522	125.499	211.448	85.9613	236.223	363.535	283.927	329.084	239.758	345.744	399.507	279.165	318.321	207.913	355.283	210.136	217.739	115.319	136.757	118.395	97.1984	109.49	135.774
	0.92_426.0214m/z	HMDB0001341	44.3	35.7	ADP	Nucleosides, nucleotides, and analogues		426.021	1	0.918983	0.2896	29.5888	0	9.71769	136.516	0.348648	1.28191	110.824	286.544	93.8521	220.18	315.318	274.959	145.17	169.472	186.249	204.207	146.453	234.619	406.826	289.904	246.663	34.2336	95.9643	229.941	184.204	173.281	155.276	194.09	215.188	203.541
	0.92_695.1887m/z	HMDB0302629	32.5	1.73	Apigenin 6-C-arabinosyl-8-C-glucoside	Phenylpropanoids and polyketides		695.189	1	0.918983	0.217533	62.0455	213.447	69.9216	236	76.4509	53.6096	364.694	75.4974	188.241	64.2229	101.583	95.2684	86.0469	73.6666	128.29	123.07	150.139	173.313	63.8246	59.3243	61.9321	79.7954	68.6209	102.84	30.4479	41.5093	42.2178	38.894	53.9577	51.4776
	0.94_337.0775m/z	HMDB0029938	39.6	12.9	Acaciabiuronic acid	Organic oxygen compounds		337.078	1	0.939767	0.113883	12.1142	17.1086	26.4804	5.67305	17.3563	16.2304	11.6928	22.0185	25.0858	12.2294	31.779	8.38065	22.6387	10.1472	7.13797	6.90352	11.09	15.4187	20.1559	11.608	15.0466	21.2442	19.0875	15.5429	32.7168	21.2772	30.4841	25.3504	42.9145	33.772
	0.95_649.0991m/z	HMDB0304086	36.7	7.93	2-succinyl-5-enolpyruvyl-6-hydroxy-3-cyclohexene-1-carboxylate	Organic acids and derivatives		649.099	1	0.9501	0.134567	12.7067	26.8962	27.2808	0	0	0	0	13.287	0	3.12305	0	0	0	0	0	22.668	30.282	13.5186	8.41086	32.1536	11.9126	6.80853	6.37668	1.40012	16.206	14.3058	12.2447	14.2861	11.3472	18.6942
	0.98_405.0281m/z	HMDB0303970	38.1	1.28	(2R,3S)-2-methylisocitrate	Organic acids and derivatives		405.028	1	0.98115	0.18635	455.066	348.207	317.984	566.031	491.094	595.26	758.188	915.354	963.012	755.087	967.113	774.597	591.122	633.5	672.617	592.194	466.502	517.061	706.71	593.418	196.318	494.717	759.641	663.363	270.601	255.314	282.455	287.935	260.285	306.142
	1.04_571.0912m/z	HMDB0303375	37.5	0.225	8-Hydroxygenistein	Phenylpropanoids and polyketides		571.091	1	1.0432	0.15485	281.381	235.686	286.88	202.743	194.274	181.222	64.5773	99.1228	90.7453	158.829	125.134	153.112	255.405	222.104	196.536	195.353	224.103	219.269	212.77	247.643	149.702	228.023	154.245	131.962	129.791	140.054	137.766	134.536	139.035	150.754
	1.07_487.1305m/z	HMDB0000296	40	5.92	Uridine	Nucleosides, nucleotides, and analogues		487.131	1	1.0743	0.144483	75.1366	0	24.1424	16.9353	2.85728	0	0	2.9336	0	5.47758	1.25619	1.65277	0	8.23196	11.099	5.97762	0	1.73248	35.2013	38.5662	1.63156	43.7521	11.9213	17.4935	1.91608	2.60863	2.89755	1.90011	2.95909	1.24912
	1.12_551.0145m/z	HMDB0029513	36.1	8.05	Myricatin	Phenylpropanoids and polyketides		551.015	1	1.11528	0.1426	0	0	0	0	193.944	15.0674	7.58237	66.12	2.02979	22.156	10.1685	100.744	0.914856	9.61121	28.4521	5.62418	5.70358	11.952	17.1853	0.849884	15.7646	1.16495	0.934418	4.47204	7.3396	8.2066	6.21625	6.10504	4.17934	5.0733
	1.13_515.1251m/z	HMDB0039728	39	9.28	b-D-Glucuronopyranosyl-(1->3)-a-D-galacturonopyranosyl-(1->2)-L-rhamnose	Organic oxygen compounds		515.125	1	1.1257	0.469183	174.229	258.869	247.815	147.145	167.081	158.83	405.427	172.576	665.038	490.947	542.758	611.393	85.8715	53.5735	55.8586	51.4698	121.284	115.192	134.395	102.756	114.076	113.755	82.9301	84.2154	100.439	89.7056	93.838	105.429	117.94	81.306
	1.27_555.1161m/z	HMDB0033626	36.3	1.24	D-Erythroascorbic acid 1'-a-D-xylopyranoside	Organic oxygen compounds		555.116	1	1.26745	0.25455	114.972	72.6155	91.647	106.885	70.4966	66.2414	37.5643	95.513	111.418	154.222	112.816	126.722	156.102	126.06	169.046	124.037	115.113	125.216	166.718	142.096	84.3809	77.4293	116.001	117.535	50.2401	59.3462	72.2541	47.1469	52.278	42.0126
	1.31_180.0661m/z	HMDB0000158	47.4	48	L-Tyrosine	Organic acids and derivatives		180.066	1	1.30855	0.358917	400.376	332.474	224.864	386.871	137.559	201.104	457.13	536.86	644.036	335.995	275.031	203.415	275.517	233.139	274.731	292.768	245.182	295.541	344.714	305.32	265.903	339.823	446.59	302.072	298.023	281.1	281.328	288.566	371.174	252.09
	1.40_142.0507m/z	HMDB0062557	49.7	58.1	N-Acetylthreonine	Organic acids and derivatives		142.051	1	1.40033	0.195833	69.8062	54.2463	160.736	146.504	376.997	242.89	223.947	27.8584	180.133	82.3849	39.7508	178.463	184.213	65.0584	41.7147	87.9986	57.3342	117.082	143.946	152.789	83.1976	181.128	92.4416	106.399	70.2139	58.2812	104.666	80.6926	97.3377	71.7783
	1.41_186.0409m/z	HMDB0000962	38	12.2	Lipoamide	Organoheterocyclic compounds		186.041	1	1.41065	0.18555	19.0303	9.67534	49.8584	25.8535	127.736	103.906	5.85555	3.6216	12.3885	21.809	9.51183	28.067	40.8446	8.07179	2.17225	12.9724	21.593	22.4787	32.215	7.22851	6.4673	17.1766	2.59161	12.3279	6.9384	6.3838	7.11382	11.3682	5.71287	7.90549
	1.54_205.0348m/z	HMDB0001451	34.3	9.3	(R)-Lipoic acid	Organoheterocyclic compounds		205.035	1	1.54458	0.57505	187.932	407.923	408.424	498.95	561.615	676.021	388.499	208.754	236.58	252.461	139.178	280.461	328.625	167.654	195.692	332.856	324.43	352.639	63.373	30.5021	34.7517	193.814	18.1264	155.419	266.627	344.354	254.841	244.108	164.087	300.705
	2.42_331.0665m/z	HMDB0301708	48	55.2	Galloyl glucose	Phenylpropanoids and polyketides		331.067	1	2.41652	0.470817	227.86	221.059	517.472	108.019	46.1999	181.399	239.284	377.702	154.409	92.071	41.8983	162.861	338.44	358.444	252.854	112.368	126.908	127.751	86.048	260.662	303.782	82.0715	65.3493	8.47716	343.006	236.231	265.252	239.696	136.703	206.976
	2.49_325.0962m/z	HMDB0029647	45	46	Domesticoside	Organic oxygen compounds		325.096	1	2.48762	0.63485	1300.83	1432.53	1559.81	914.078	810.882	820.685	453.655	713.989	536.713	412.336	218.539	223.141	522.136	491.544	520.37	537.459	685.511	726.111	705.397	1088.95	1225.32	1542.02	1128.3	1787.51	934.361	977.413	893.637	834.823	838.554	976.382
	2.64_147.0454m/z	HMDB0000567	47.5	47.7	Cinnamic acid	Phenylpropanoids and polyketides		147.045	1	2.63712	0.446383	324.711	117.031	103.984	532.452	83.8654	218.028	311.692	104.029	137.124	131.169	61.0141	266.488	303.899	224.852	380.036	303.557	84.6044	151.601	218.567	241.18	131.841	267.36	131.298	168.747	301.346	215.648	314.952	324.724	293.903	253.518
	2.67_506.1884m/z	FiehnHILIC000827	35.5	11.3	Tyr-Tyr-Tyr	Organic acids and derivatives		506.188	1	2.6679	0.55005	528.365	310.629	344.468	555.396	156.961	367.378	229.246	144.318	263.591	187.322	63.9902	248.32	357.221	269.206	374.737	341.473	187.021	213.718	278.8	295.393	372.47	553.297	299.849	257.742	308.008	289.826	356.207	408.751	305.55	327.945
	2.85_378.1339m/z	MSJ00057	45.3	39.2	L-gamma-Glutamyl-S-4-(2-hydroxybutyl)-L-cysteinyl-glycine	Organic acids and derivatives		378.134	1	2.84935	0.72725	36.782	95.7823	82.8322	564.273	267.943	833.288	743.123	417.799	457.882	228.419	185.394	302.867	659.085	274.303	344.597	483.394	587.171	581.834	209.459	135.168	94.9168	182.393	59.1219	176.558	390.716	339.22	380.799	435.918	378.639	320.871
	3.08_315.0721m/z	HMDB0252723	49.6	54.6	Ginnalin B	Benzenoids		315.072	1	3.08218	0.819117	2300.65	679.698	2054.3	1366.91	338.796	829.386	1984.33	2910.93	1364.51	1740.72	1500.07	1333.53	1267.3	1632.75	4176.13	871.15	552.674	824.732	3398.78	2802.25	2190.54	1582.44	1433.54	937.235	2153.74	1978.62	1948.61	1945.02	2216.93	2223.95
	3.28_352.0642m/z	HMDB0304044	41	24	2,5-diamino-6-(5-phospho-D-ribosylamino)pyrimidin-4(3H)-one	Organic oxygen compounds		352.064	1	3.27672	0.19325	0	0	0	157.037	0	122.253	0	0	0	0	0	0	173.898	50.7817	2.3541	20.0547	4.86471	5.21989	0	0	0	0	0	0	7.77544	5.3385	7.31615	6.72998	4.90729	6.85841
	3.52_380.1561m/z	HMDB0012203	43.5	31.3	cis-Zeatin O-glucoside	Lipids and lipid-like molecules		380.156	1	3.5238	0.8655	614.707	801.972	834.942	827.33	698.775	670.379	1080.64	670.325	689.971	741.21	491	998.98	703.568	697.843	673.693	636.666	565.293	584.231	526.161	535.748	687.798	725.287	690.173	530.103	756.926	806.222	687.974	765.649	786.194	802.091
	4.11_203.0828m/z	HMDB0000929	53.1	69.4	L-Tryptophan	Organoheterocyclic compounds		203.083	1	4.11175	1.435	2775.72	2531.17	2417.33	4112.54	1553.55	3017.11	3965.18	1837.68	2327.53	1521.21	1446.32	2412.92	4222.25	3545.88	3309.74	5228.03	3440.75	3853.81	2068.25	2072.78	1789.54	3727.19	2476.01	2016	2362.83	2313.56	2564.44	2529.49	2641.5	2704.75
	4.93_529.1595m/z	VF-NPL-LTQ003749	39.9	28.1	[(2R,3S,4S,5R,6R)-6-[(2S,3S,4S,5R)-3,4-dihydroxy-2,5-bis(hydroxymethyl)oxolan-2-yl]oxy-3,4,5-trihydroxyoxan-2-yl]methyl (E)-3-(4-hydroxy-3,5-dimethoxyphenyl)prop-2-enoate	Benzenoids		529.16	1	4.92852	0.447533	0	0	9.69796	0	0	0	0	0	0	0	0	0.648376	474.831	415.73	42.8251	442.436	514.15	519.466	0	0	0	0	0	0	296.228	375.417	366.448	505.423	458.949	417.845
	5.17_299.0773m/z	HMDB0303022	50.9	59	4-Hydroxybenzoyl glucose	Organic oxygen compounds		299.077	1	5.16847	0.318283	270.742	1397.27	5068.34	856.001	703.076	767.32	0	0	0	0	0	2.28055	79.174	1113.22	4.79198	496.465	521.552	400.501	0	2.03163	0	12.1363	7.32573	1.65483	924.673	851.572	888.894	818.453	643	880.489
	5.52_443.1919m/z	HMDB0040532	39.4	13.1	Cynaroside A	Lipids and lipid-like molecules		443.192	1	5.51707	0.153667	0	298.742	170.294	4.15521	151.985	0	0.0715446	0	0	0	15.423	0	0	0	0	0	323.796	0	0	0	0	0	0	0	255.545	217.717	194.706	278.016	166.683	274.546
	5.88_293.1242m/z	HMDB0031693	50.4	58.2	Ethyl (S)-3-hydroxybutyrate glucoside	Lipids and lipid-like molecules		293.124	1	5.87732	1.0321	2572.25	1306.15	1477.8	3241.67	1451.18	3361.24	3597.53	3042.12	2675.58	1559.42	1359.1	1604.13	3979.05	4010.22	3720.6	4393.69	1291.5	3258.88	2281.33	2578.5	2276.61	2746.85	2290.64	2187.58	2632.01	1959.86	2414.12	2262.74	2389.47	2838.46
	6.06_501.1497m/z	HMDB0029355	37	0.743	N-Phenylacetylaspartic acid	Organic acids and derivatives		501.15	1	6.05942	0.1995	71.0528	421.059	139.023	0	184.759	0	24.4625	0	0	78.1735	0	4.00562	0	0	0	7.54683	330.145	0	161.122	249.225	97.5345	159.743	118.793	122.275	517.323	477.519	289.46	533.213	435.309	456.167
	6.45_382.1144m/z	HMDB0041208	40.3	26.1	De-O-methylsimmondsin	Organic oxygen compounds		382.114	1	6.44605	0.122667	0	102.041	248.948	0	57.9222	0	0	0	0	0	0	0	0	0	0	288.599	186.263	108.799	0	0	0	0	0	0.372694	218.88	294.589	259.634	200.855	205.662	348.933
	6.50_357.0826m/z	HMDB0259923	40.1	9.42	XANTHOPTERIN	Organoheterocyclic compounds		357.083	1	6.49732	0.174683	0.884933	0	0.310333	440.069	31.2089	405.878	0	0	0	0	0	47.9492	8.70587	31.3168	173.761	0	0	11.6467	0	0	0	13.9854	0	0	571.226	334.093	374.305	596.41	499.559	514.69
	7.18_401.1452m/z	HMDB0041514	40.5	15.4	Benzyl O-[arabinofuranosyl-(1->6)-glucoside]	Organic oxygen compounds		401.145	1	7.18365	0.993283	890.762	686.035	681.226	480.801	389.251	454.657	1141.09	1116.19	925.389	552.376	383.037	324.703	884.94	718.248	743.171	900.539	600.816	501.376	909.748	990.936	1075.84	2405.28	2043.04	1477.98	1021.72	930.439	1137.56	1031.5	1012.34	1104.21
	7.71_433.2078m/z	HMDB0028685	37.9	0.45	Alanylglutamine	Organic acids and derivatives		433.208	1	7.71095	0.839283	615.655	329.304	571.341	544.879	476.641	641.708	1389.4	1078.52	1398.72	710.922	807.739	674.66	523.816	578.865	726.086	323.089	232.391	426.929	815.933	849.643	693.351	864.126	892.748	937.259	194.655	234.021	241.06	203.15	288.938	247.628
	7.88_797.3084m/z	MoNA_0001104	32.9	0.713	Utilin	Phenylpropanoids and polyketides		797.308	1	7.87832	0.6306	519.782	706.77	741.108	460.435	367.341	479.506	209.796	289.065	383.716	297.668	234.365	259.005	215.795	371.581	178.434	93.6455	125.339	164.313	643.325	549.472	445.461	333.999	313.24	562.131	268.109	299.789	285.511	229.762	204.77	276.064
	8.06_473.1672m/z	CCMSLIB00000850648	43.8	42.2	4-Acetyl-2-methoxyphenyl 6-O-(6-deoxy-alpha-L-mannopyranosyl)-beta-D-glucopyranoside	Benzenoids		473.167	1	8.05548	0.160867	0.557617	0	0	1.96826	0	2.05391	0	4.97817	1.0473	0	0	71.0279	197.543	357.071	44.1292	150.212	99.9685	182.203	2.71867	0	0	0	0	0	224.077	241.405	119.271	214.165	272.375	170.968
	8.37_467.1759m/z	109863	37.9	0.754	Ala Ser Tyr Glu	Organic acids and derivatives		467.176	1	8.37145	0.177083	0	0	18.995	14.8594	27.9609	0	0	0	0	0	0	4.67499	30.3467	45.8392	0	54.6479	135.846	56.9619	0	0	0	0	0	0	129.497	89.5912	103.442	97.2078	110.015	112.02
	8.62_589.2501m/z	HMDB0014351	35.1	13.1	Reserpine	Alkaloids and derivatives		589.25	1	8.62423	0.619533	176.764	252.004	193.86	71.724	74.8574	84.5717	94.1067	110.26	79.1862	243.523	216.826	286.052	430.757	404.329	405.4	383.177	359.132	436.106	375.05	280.757	237.331	79.384	71.4888	46.5745	357.313	267.428	301.419	325.078	347.396	403.323
	8.69_595.2985m/z	HMDB0035233	36.4	4.31	Olomoucine	Organoheterocyclic compounds		595.299	1	8.69097	0.0937167	0	20.5882	2.51343	24.4795	59.6152	0	0	0	0	0	0	0	0	0	0	0	24.6576	0	0	0	0	0	4.38893	0	48.8742	42.7871	32.4979	45.0493	45.055	59.3261
	9.01_1029.3690m/z	CCMSLIB00004680090	31.9	5.67	Berchemioside C	Phenylpropanoids and polyketides		1029.37	1	9.01067	0.312633	9.22752	9.64433	71.7404	30.427	34.0299	53.0404	0	0	0	0	0	81.0449	202.512	250.586	197.613	260.803	245.896	195.203	19.6757	61.9853	135.651	65.3991	0	0	133.15	107.387	155.778	93.9181	87.6008	103.833
	9.03_781.3138m/z	CCMSLIB00004680128	33.2	6.81	2,5,8,9-tetracetoxy-15-hydroxy-3-benzoyloxyacetoxy-7-isobutyroyloxy-14-oxojatropha-6(17),11E-diene	Phenylpropanoids and polyketides		781.314	1	9.03047	0.29725	404.867	375.213	477.736	234.791	358.64	199.594	2.75089	0	0	0	0	70.867	90.8628	172.027	57.9623	306.77	381.923	259.95	58.2253	74.1785	142.899	36.3927	0.31369	8.32828	355.938	341.814	232.633	223.712	337.727	241.317
	9.26_453.1980m/z	HMDB0039214	51	75.5	Butyl (S)-3-hydroxybutyrate [arabinosyl-(1->6)-glucoside]	Lipids and lipid-like molecules		453.198	1	9.2567	0.282867	0.171143	7.96122	3.10654	1.32605	58.8978	153.897	0	0	0	0	0	84.1801	244.146	216.513	40.5403	320.34	91.6158	60.0847	0	0	2.09025	31.9948	0	0.877899	620.2	564.552	530.205	674.432	584.448	587.08
	9.38_427.1979m/z	NA002154	41.7	31.7	Caudatoside	Phenylpropanoids and polyketides		427.198	1	9.37622	0.0948	0	153.8	66.2535	95.9009	56.46	0	76.2264	52.1885	154.297	0	0	0	0	0	0	13.7013	46.8587	0	29.6931	3.49337	27.9425	0	0	0	115.01	81.6609	93.5228	84.3074	77.5506	102.14
	9.95_591.2284m/z	HMDB0258534	38.6	20.2	Carboxypeptidase B	Organic acids and derivatives		591.228	1	9.95358	0.358917	337.14	410.329	429.311	409.645	204.871	318.726	24.6288	0.0341087	0.960069	3.2498	0	82.6508	63.8474	59.4323	6.20985	121.935	160.409	152.691	0.924225	4.0282	10.3129	22.4381	0.371676	0.0847466	189.718	211.885	228.835	249.322	168.479	263.247
	10.20_635.3540m/z	HMDB0006709	34.7	0.0504	Ubiquinone-2	Lipids and lipid-like molecules		635.354	1	10.1989	0.113933	78.4286	129.126	139.94	76.1731	119.634	16.9409	24.1512	9.02625	16.3607	28.3102	23.8852	0	0	0	0	6.02545	139.581	0.501923	35.9886	25.9723	0.0639957	5.97625	17.7685	18.4589	70.0881	88.7275	68.9354	69.1701	59.3237	43.8423
	10.24_445.1721m/z	CCMSLIB00000850342	40.4	24.4	2-(4-Methoxyphenyl)ethyl 6-O-alpha-L-arabinopyranosyl-beta-D-glucopyranoside	Benzenoids		445.172	1	10.2403	0.544733	397.051	649.791	731.033	200.414	117.386	330.779	189.698	331.234	283.893	283.761	274.594	214.778	444.575	587.696	361.015	891.541	907.974	801.414	387.202	266.886	200.211	247.947	174.288	163.32	507.508	386.398	447.322	330.979	566.112	441.781
	11.77_554.3203m/z	HMDB0011522	33.9	1.39	LysoPE(22:2(13Z,16Z)/0:0)	Lipids and lipid-like molecules		554.32	1	11.7669	0.1278	12.8477	392.168	590.888	183.783	360.172	0	0	0	0	0	0	0	0	0	0	78.2434	662.588	26.5054	0	0	0	0.00346063	0	0	386.397	516.502	486.985	745.181	591.069	479.378
	12.31_471.1868m/z	CCMSLIB00000845725	43.9	43.1	[3,4,5-trihydroxy-6-[[3,4,5-trihydroxy-6-(hydroxymethyl)oxan-2-yl]oxymethyl]oxan-2-yl] 2,6,6-trimethylcyclohexa-1,3-diene-1-carboxylate	Organic oxygen compounds		471.187	1	12.3119	0.341033	1292.49	833.631	945.762	302.649	91.3108	563.133	1617.18	520.607	1467.28	80.9839	75.0393	11.7715	556.319	675.792	1322.04	1485	1041.54	1737.41	1864.62	2051.97	2133.54	2038.91	3087.52	2857.91	1162.09	1308.4	933.946	814.562	1018.03	1313.58
	12.36_677.2835m/z	HMDB0038629	38.5	9.83	Litebamine	Benzenoids		677.283	1	12.3607	0.73385	877.516	1965.65	1321.95	2243.29	1799.4	1356.99	496.673	295.844	178.474	234.818	231.908	273.741	1229.16	1557.86	922.978	1152.29	1329.54	1198.6	400.449	343.188	841.602	328.929	412.646	425.386	1595.2	1613.14	1533.57	1557.14	1269.32	1491.97
	12.75_481.2290m/z	HMDB0000027	42.6	27.4	Tetrahydrobiopterin	Organoheterocyclic compounds		481.229	1	12.7516	0.245883	10.9044	6.82663	11.6336	26.2205	10.4835	4.58536	10.4301	56.6029	15.0269	12.6441	7.60783	7.20887	2.20928	3.725	2.40965	5.75981	14.822	11.5085	16.5009	16.4851	19.0224	21.3957	7.62077	7.81266	7.86995	14.7677	9.79618	7.59742	14.2716	10.7896
	12.76_245.1391m/z	HMDB0031688	41	20.3	Hexyl glucoside	Lipids and lipid-like molecules		245.139	1	12.7619	0.250367	211.354	169.692	179.742	124.334	139.234	187.002	316.516	244.254	221.335	373.092	200.094	265.606	158.697	445.207	311.632	323.47	280.06	153.478	291.26	388.657	271.702	252.044	183.835	287.599	196.14	154.151	197.306	186.12	220.103	184.769
	12.77_751.3030m/z	HMDB0039032	39	6.57	trans-Grandmarin isovalerate	Phenylpropanoids and polyketides		751.303	1	12.7723	0.2166	0.304474	0	2.23437	1.85168	278.164	10.2507	3.25623	1.1521	0.284668	22.8074	25.2796	46.0649	73.31	32.5393	38.1652	36.5408	49.4792	63.5369	4.98303	3.96521	6.73194	0.00514506	0	0	15.2085	17.5724	14.4375	13.6285	16.5279	14.5946
	12.79_459.1504m/z	CCMSLIB00000852435	36.7	2.89	4-Acetyl-2-methoxyphenyl 6-O-beta-D-xylopyranosyl-beta-D-glucopyranoside	Benzenoids		459.15	1	12.7931	0.1556	44.2289	84.4963	43.5231	49.6273	38.8692	28.3326	33.799	5.35706	21.9841	3.4869	1.36298	11.663	40.2706	34.7567	47.4051	40.1843	51.4776	47.7737	20.1738	15.1368	10.6888	65.3057	33.6416	47.53	19.8236	16.815	18.3144	18.9466	17.1803	12.143
	12.80_553.2626m/z	HMDB0304176	44.7	39.2	4-hydroxy-2-nonenal-[L-Cys] conjugate	Organic acids and derivatives		553.263	1	12.8035	0.206283	43.793	21.4426	20.2325	75.6324	34.5482	47.7823	2.02118	71.2894	0.776611	25.7505	32.4199	29.2277	9.22522	9.68637	9.39667	0.629761	2.12802	2.08746	16.7542	20.0231	16.3324	10.3283	0	3.83319	16.7307	24.5374	13.2341	13.3188	16.3315	13.4379
	12.80_575.2698m/z	HMDB0302712	35.4	2.93	Zaluzanin D	Phenylpropanoids and polyketides		575.27	1	12.8035	0.2679	8.69785	20.4286	17.704	25.4556	19.0082	29.8686	2.58932	1.84241	1.55441	1.13681	1.00937	9.62926	174.757	94.9214	106.168	95.3675	109.554	120.539	16.717	16.2029	12.5262	27.4515	20.4687	31.2865	43.1643	48.109	50.2329	50.4989	52.308	53.3044
	12.82_577.2521m/z	HMDB0005765	42.3	27.5	Ophthalmic acid	Organic acids and derivatives		577.252	1	12.8243	0.15565	0	0	0.0940194	0.272404	1.76445	0.188555	0	0	0.011306	2.27886	0.29895	4.55076	67.2281	50.7057	53.8357	78.0371	70.8708	79.2307	0	0	0	0	0	0.881134	16.6005	17.7317	12.1501	16.1173	14.5088	16.2807
	12.82_607.2396m/z	CCMSLIB00005436413	34.8	0.0713	Rubranoside D	Phenylpropanoids and polyketides		607.24	1	12.8243	0.1556	0	1.38889	0	0	0	0	0	0	0	1.26025	0	4.47324	19.6416	36.7918	36.4226	43.2624	6.07293	11.3438	0.508622	0	0	15.3211	5.69848	2.69995	4.405	6.2864	6.44707	4.40197	3.82462	5.96827
	12.82_623.2193m/z	HMDB0028985	35.7	0.132	Methionyl-Tyrosine	Organic acids and derivatives		623.219	1	12.8243	0.0934833	0	4.00742	0.601288	6.86047	12.6736	8.19603	0	0	0	1.14221	1.79535	2.36231	3.33069	9.33279	7.09542	3.93728	5.70877	9.54254	5.47436	3.23364	1.70731	50.3398	45.2991	19.4357	7.72365	9.81308	9.82298	14.9634	12.0028	13.4328
	12.85_589.2866m/z	NGA01557	32.1	0.0723	Convolvidine	Organoheterocyclic compounds		589.287	1	12.8451	0.258067	2.94226	4.75626	11.86	0	8.82132	12.4454	0	0	1.6781	8.42679	8.66863	29.1297	54.8562	32.7419	32.4741	42.8817	47.04	48.7915	40.3249	39.7813	52.4559	32.7326	39.3852	59.4974	46.2288	58.8918	52.4474	55.0781	49.2628	47.6984
	12.85_731.2753m/z	HMDB0033108	35.4	0.348	Semilepidinoside B	Organic oxygen compounds		731.275	1	12.8451	0.15565	0	0	0	0	0.377838	0	7.11191	2.19431	0.382725	0	0	5.82166	21.4385	13.4563	16.6236	0	1.30002	6.45674	0.986725	0	0	2.11694	0	0	0.776031	0.941303	1.01751	0.555023	0.563354	0.599579
	12.86_695.3126m/z	HMDB0303458	36	0.00241	Gibberellin A29	Lipids and lipid-like molecules		695.313	1	12.8554	0.18645	78.3967	73.9891	92.8589	10.1196	4.71276	7.56876	6.46326	2.1615	2.76529	0	0	0	3.41471	2.43915	2.60611	2.0271	2.69595	2.47012	47.2838	37.1337	56.6501	20.5106	12.2984	13.8574	8.76332	5.41693	7.53076	7.19714	11.2472	5.24945
	12.96_559.2753m/z	HMDB0033465	32.4	1.05	Feruloyl-2-hydroxyputrescine	Phenylpropanoids and polyketides		559.275	1	12.9584	0.1849	0	0.436035	5.00043	0	166.5	172.642	0	0	0	0	0	0.0139207	102.561	42.4974	45.6129	27.3348	36.4058	29.3332	90.8802	96.6479	19.2528	1.55048	0	29.4835	41.1009	36.1052	39.6465	32.1813	39.5311	33.6398
	12.97_327.2175m/z	HMDB0035919	42.6	22.5	Corchorifatty acid F	Lipids and lipid-like molecules		327.218	1	12.9685	0.37925	463.259	414.912	443.721	276.363	271.919	252.184	91.6605	62.1782	114.95	158.649	169.137	128.237	246.366	270.953	244.541	139.495	103.295	69.248	198.38	239.864	208.157	278.129	141.787	157.445	165.116	176.435	181.516	165.56	188.559	164.987
	13.01_357.0614m/z	HMDB0029272	43.2	18.7	5,4'-Dihydroxy-3,3'-dimethoxy-6:7-methylenedioxyflavone	Phenylpropanoids and polyketides		357.061	1	13.0097	0.276167	962.235	804.512	804.416	946.478	794.674	831.052	788.325	653.518	634.492	695.642	744.702	824.226	772.115	802.078	804.823	790.847	769.267	755.475	887.712	723.017	433.349	789.714	656.21	773.655	386.553	384.278	437.815	412.387	439.083	412.622
	13.02_313.0712m/z	HMDB0250276	41.8	25.5	Cirsimaritin	Phenylpropanoids and polyketides		313.071	1	13.02	0.225133	64.3382	55.9609	80.2132	71.3291	45.3393	64.0208	60.7091	74.4505	62.8847	78.442	59.5079	78.6931	91.8179	89.5974	72.3806	91.8317	90.0115	104.856	90.9136	93.4534	72.2133	63.0612	71.8099	71.4765	93.7537	97.8111	104.986	116.622	119.329	111.628
	13.03_401.0880m/z	HMDB0303810	45	28.1	Apigenin 7-arabinoside	Phenylpropanoids and polyketides		401.088	1	13.0303	0.647367	3986.71	3507.67	3497.5	4084.09	3388.97	3434.69	3979.32	3551.63	3575.27	3539.45	4140.05	3444.75	3314.87	3429.83	3510	3339.05	3240.72	3319.81	3911.76	3534.62	1915.11	3774.2	3639.72	3592.88	1664.83	1661.23	1737.43	1711.2	1927.56	1704.2
	13.04_491.1193m/z	HMDB0039336	41.8	14.1	3',4',5-Trihydroxy-3,7-dimethoxyflavone 5-glucoside	Phenylpropanoids and polyketides		491.119	1	13.0406	0.225233	860.311	697.59	703.609	814.534	666.757	764.491	862.192	526.044	543.246	519.115	611.502	513.726	465.006	477.224	562.612	459.297	447.589	453.068	623.092	507.515	193.971	821.109	535.548	527.709	111.682	119.053	126.453	114.172	132.806	113.021
	13.06_459.0929m/z	HMDB0041743	47.1	44.6	Hesperetin 3'-O-glucuronide	Phenylpropanoids and polyketides		459.093	1	13.0612	0.225233	305.39	266.579	256.141	297.858	252.495	256.304	284.588	213.156	219.623	219.262	253.081	242.104	224.526	227.467	240.492	230.876	223.224	221.329	265.866	226.83	100.145	275.848	224.413	223.592	74.932	80.9305	79.3134	78.0549	87.3684	72.4152
	13.08_329.2333m/z	HMDB0004710	46.6	40.9	9,10,13-TriHOME	Lipids and lipid-like molecules		329.233	1	13.0818	0.410183	631.208	518.233	563.863	418.263	283.086	316.188	467.734	229.818	232.76	203.535	189.666	312.787	653.089	495.396	451.308	531.191	347.915	347.404	229.958	268.141	284.239	526.181	259.425	312.755	405.847	414.26	388.084	419.875	407.455	435.393
	13.23_549.1035m/z	HMDB0033006	42.1	18	Neobignonoside	Phenylpropanoids and polyketides		549.103	1	13.2349	0.236267	686.422	558.254	558.817	648.665	535.948	612.217	698.485	672.392	685.863	631.701	779.861	621.671	636.54	620.848	661.716	578.722	538.513	604.464	719.476	614.359	375.004	658.949	690.477	650.434	277.917	259.453	237.499	259.239	281.011	251.993
	13.25_243.1607m/z	HMDB0002327	44.6	34.8	1,11-Undecanedicarboxylic acid	Lipids and lipid-like molecules		243.161	1	13.2452	0.19495	66.2314	59.2052	53.6142	68.3703	43.3396	70.3868	86.4427	96.6159	90.9668	64.3244	92.8919	36.3279	60.3916	62.6198	55.7519	44.5894	53.8995	52.4978	73.8791	73.5001	65.7405	82.7931	89.7657	86.3939	86.9038	85.1804	66.5106	60.8253	72.4687	65.95
	13.27_607.1089m/z	HMDB0303943	47.7	45.8	(+)-taxifolin	Phenylpropanoids and polyketides		607.109	1	13.2659	0.216067	116.867	98.1474	103.191	140.068	111.467	130.651	153.395	144.832	138.478	165.146	178.776	108.271	117.862	145.636	141.972	112.238	103.106	106.77	150.962	127.601	80.5676	124.266	130.906	159.583	54.4893	56.1599	69.3291	44.973	75.1468	71.0537
	13.32_223.1339m/z	HMDB0036583	44	22.5	Methyl jasmonate	Lipids and lipid-like molecules		223.134	1	13.3174	0.329833	399.32	338.625	352.379	370.178	334.731	361.991	411.583	306.918	342.648	297.973	365.652	279.218	275.988	273.944	285.721	271.893	263.277	279.396	332.171	295.657	109.868	390.803	326.329	298.536	81.6546	84.7715	89.5636	81.3223	100.503	86.271
	13.32_267.1604m/z	HMDB0038165	39	12.1	Acoric acid	Lipids and lipid-like molecules		267.16	1	13.3174	0.134217	5.27904	0.728869	26.3755	1.23441	8.58964	8.00424	2.01448	0.226551	0.501358	3.71671	6.46783	0	0.879837	0.989069	0.46553	0	0	0	1.24115	2.90382	3.87495	1.99109	1.27031	0	2.31048	1.85687	2.39648	2.57608	2.15368	2.7549
	13.33_293.1757m/z	HMDB0035722	48	46.2	Tanacetol A	Lipids and lipid-like molecules		293.176	1	13.3277	0.33905	286.718	203.737	236.295	250.664	187.731	287.855	342.798	324.122	325.595	350.471	353.829	319.438	245.545	250.748	249.958	233.434	246.824	270.569	261.245	552.046	140.763	218.01	405.812	476.263	337.868	286.316	372.125	422.28	419.253	422.433
	13.38_253.1806m/z	HMDB0029604	47.5	43.4	Lubiminol	Lipids and lipid-like molecules		253.181	1	13.3794	0.196217	40.7296	68.3265	347.731	307.026	172.924	196.361	5.50143	7.33825	5.94013	8.06001	12.7501	1.12252	166.149	140.513	115.97	80.6468	77.2769	57.2397	67.8197	136.817	94.0048	91.2855	113.177	47.8234	100.238	100.231	109.735	97.7776	101.243	101.573
	13.40_574.1872m/z	CCMSLIB00005463771	40.6	25.8	moupilonin	Lignans, neolignans and related compounds		574.187	1	13.4002	0.235867	273.62	139.517	158.221	32.5714	131.132	135.71	222.347	121.707	211.973	258.667	219.292	197.023	28.212	61.8994	76.2	44.2248	26.9967	31.6389	72.5345	99.9912	85.1252	117.483	44.3839	44.8581	69.0169	76.2115	76.2103	80.3019	80.9921	83.7275
	13.42_579.3052m/z	HMDB0030459	35.2	0.526	Hordatine B	Phenylpropanoids and polyketides		579.305	1	13.4208	0.245733	212.47	138.621	137.438	26.3452	152.77	133.419	176.65	123.994	240.213	209.803	228.519	183.952	53.1071	114.652	104.772	82.504	99.5728	69.8779	95.7381	98.5922	63.1245	52.7084	58.0323	37.9352	40.3439	36.4892	34.3387	23.2035	35.2648	25.6105
	13.43_271.1914m/z	HMDB0040168	39.4	13.7	Glycerol 1-(5-hydroxydodecanoate)	Lipids and lipid-like molecules		271.191	1	13.4311	0.134033	4.41214	2.31329	2.21089	5.88615	5.30656	3.00963	12.5378	10.4358	14.7471	9.10642	16.7044	0.376862	1.08682	1.57831	1.85434	0.40477	0	0	9.37014	8.14914	8.24233	10.8696	15.5468	14.9205	5.92577	4.67304	3.93645	2.90894	6.03515	4.4857
	13.45_195.1392m/z	HMDB0031496	41.4	14	2-Hexenal	Organic oxygen compounds		195.139	1	13.4518	0.245317	1312.03	1115.76	1092.08	1244.46	1070.86	1111.93	1152.62	1084.68	1112.85	1001.05	1325.94	1067.27	1118.51	1121.94	1086.44	1092.38	975.463	1076.04	1200.32	1046.45	436.292	1106.9	1117.96	1063.75	416.393	402.896	421.636	412.677	490.754	408.189
	13.45_313.2382m/z	HMDB0000782	38.8	13	Octadecanedioic acid	Lipids and lipid-like molecules		313.238	1	13.4518	0.3796	152.591	75.1288	120.962	89.9227	85.6931	88.0288	120.112	100.495	104.721	72.764	138.242	59.503	104.049	80.9914	52.1565	72.0611	62.4023	65.4795	66.9783	81.8643	77.3657	96.8253	107.122	95.6841	66.7397	75.2037	57.9064	71.9598	81.1494	78.1423
	13.46_154.0639m/z	HMDB0304179	38.5	3.85	4-hydroxy-5-methyl-2-propyl-3(2H)-furanone	Organoheterocyclic compounds		154.064	1	13.4621	0.1839	91.8974	99.3167	89.7512	89.8099	82.4164	89.0248	100.477	86.5224	97.6363	97.1867	108.281	104.471	76.3078	79.8241	116.699	82.4846	88.7861	84.2303	98.8884	81.4848	35.1483	96.9281	69.2304	83.6244	33.862	47.7446	43.8977	32.4678	31.0978	27.0889
	13.48_450.2623m/z	HMDB0011504	45	39	LysoPE(16:1(9Z)/0:0)	Lipids and lipid-like molecules		450.262	1	13.4825	0.306317	313.92	161.448	284.282	81.4101	555.293	308.325	242.493	256.54	539.809	663.51	721.318	574.133	132.206	175.869	137.99	107.95	198.122	167.02	131.007	174.219	106.713	193.59	92.3697	152.025	159.967	168.46	161.25	141.178	155.583	165.514
	13.51_478.2935m/z	HMDB0011475	36.1	1.65	LysoPE(0:0/18:1(11Z))	Lipids and lipid-like molecules		478.293	1	13.5135	0.223217	28.9269	8.46193	43.6344	1.11134	128.592	73.5007	55.1061	74.9276	150.823	131.157	160.548	110.72	31.906	40.6705	21.0258	24.3379	34.1947	62.8475	22.4116	33.9778	30.9856	15.9156	16.1014	38.1545	57.4917	50.543	72.5267	47.9576	51.6233	70.6571
	13.59_476.2777m/z	HMDB0011507	41.4	30.4	LysoPE(18:2(9Z,12Z)/0:0)	Lipids and lipid-like molecules		476.278	1	13.5941	0.259417	239.867	273.517	124.402	51.5014	152.669	145.25	166.697	106.328	254.535	81.8375	92.8217	109.473	68.0932	89.7332	93.2888	195.086	197.236	187.142	51.4817	53.4299	43.9496	79.8368	55.1489	62.063	114.287	91.4539	112.477	106.574	71.6845	95.3045
	13.60_233.0966m/z	HMDB0028778	38.4	7.25	Cysteinyl-Isoleucine	Organic acids and derivatives		233.097	1	13.6044	0.182633	35.2086	25.6098	30.5984	37.3896	17.5858	23.5508	49.7301	42.2149	46.3747	46.1419	54.8102	21.4272	21.0173	19.5531	21.9038	18.6437	10.6328	24.037	41.7103	36.7143	30.8768	44.8767	49.8642	46.1365	25.2376	28.6864	25.6934	30.1699	35.5539	33.2383
	13.60_315.2537m/z	HMDB0000847	40.7	14	Pelargonic acid	Lipids and lipid-like molecules		315.254	1	13.6044	0.270217	53.3514	43.3676	55.8721	50.2484	44.7249	45.4563	96.0691	79.2157	81.5561	51.2379	81.1919	57.0964	54.8424	30.3718	35.0806	41.2991	24.6258	36.3345	45.6127	49.4856	60.4746	60.4328	73.0016	78.8006	42.6633	39.9261	37.5567	37.6487	37.869	39.6023
	13.61_356.1170m/z	HMDB0031944	35.6	0.578	Niazimicin	Organic oxygen compounds		356.117	1	13.6145	0.14545	0	0	0	0	0	0.491043	2.19145	12.09	19.3439	22.5912	33.211	4.49754	6.02231	4.80775	4.53595	8.27238	2.1994	2.29851	13.4389	11.466	8.363	0.60112	14.3324	20.8919	3.82505	3.04494	4.06583	4.58604	5.33782	6.50112
	13.62_564.3309m/z	CCMSLIB00004680062	32.7	0.646	Strychnophylline	Organoheterocyclic compounds		564.331	1	13.6247	0.248483	209.288	271.784	111.599	28.0767	122.666	127.642	384.764	217.315	428.014	211.472	189.491	104.097	114.424	113.224	106.707	168.517	185.23	162.12	76.9627	126.937	148.676	155.64	127.903	89.8926	196.966	169.536	159.065	160.167	142.734	198.125
	13.78_221.1547m/z	HMDB0036790	47	38.7	Kobusone	Organic oxygen compounds		221.155	1	13.7826	0.2357	281.351	225.766	251.902	270.645	280.885	249.015	397.787	348.613	377.02	335.416	375.56	235.533	229.038	311.812	254.413	215.659	243.298	209.578	269.925	309.127	266.672	366.571	381.216	340.882	263.536	282.081	208.256	242.386	358.574	234.621
	14.07_299.2593m/z	HMDB0061706	45.8	36.7	12-Hydroxystearic acid	Lipids and lipid-like molecules		299.259	1	14.0701	0.324417	795.739	562.482	551.721	576.881	444.976	691.41	1552.7	1545.76	1842.83	1230.43	1949.33	682.813	460.115	447.775	836.303	481.716	264.676	464.307	1523.85	1304.91	719.693	1181.82	1545.29	1737.71	458.902	478.997	432.194	444.631	483.758	408.617
	16.61_411.0936m/z	HMDB0303576	37.6	0.136	Oleoside	Lipids and lipid-like molecules		411.094	1	16.6121	0.1857	242.007	226.798	212.851	218.332	242.806	230.962	210.917	133.719	117.452	118.22	128.447	164.411	164.985	140.521	165.141	133.077	122.703	156.931	154.031	132.154	26.0867	215.083	111.324	126.043	8.24901	5.20244	10.9567	7.52139	9.26369	10.2675
	16.61_425.1093m/z	HMDB0041550	37.4	1.23	Oleoside 11-methyl ester	Lipids and lipid-like molecules		425.109	1	16.6121	0.175417	237.935	224.329	200.512	194.654	227.539	207.913	210.048	123.566	103.32	112.966	113.875	175.532	174.753	164.962	160.915	162.603	145.986	167.091	154.471	127.572	18.633	215.144	118.62	106.316	16.175	14.3174	13.0113	12.3221	18.9913	14.236
	16.63_377.0855m/z	HMDB0036938	40.6	13.6	1-O-Feruloylglucose	Phenylpropanoids and polyketides		377.086	1	16.6327	0.112633	60.5466	64.1824	85.3691	54.4329	66.1516	47.4614	21.9814	56.8046	70.8687	70.2501	58.013	77.5422	106.331	108.036	90.8119	73.2192	102.91	110.64	95.3559	109.792	27.1875	51.4639	77.6999	68.1387	16.34	11.8562	13.9819	16.2656	9.78732	18.7382
	16.65_316.9478m/z	HMDB0304539	38.7	2.48	beta-D-fructose 2,6-bisphosphate	Organic oxygen compounds		316.948	1	16.6533	0.123717	74.1222	81.8903	74.2263	79.0738	86.1522	73.9165	59.3835	63.9531	64.343	67.7756	65.0536	66.0542	73.7874	78.1864	68.6143	91.0673	86.1419	85.2561	62.0752	59.1649	48.3425	57.476	57.9068	61.7361	55.2804	55.9173	71.8742	60.4101	64.6258	57.9762
	16.65_379.1561m/z	HMDB0040351	36.6	0.777	(E)-4-(3,7-Dimethyl-2,6-octadienyl)-1,3,5-trihydroxyxanthone	Organoheterocyclic compounds		379.156	1	16.6533	0.186833	146.471	134.002	137.753	150.568	142.039	134.781	161.003	45.0197	62.526	38.4122	72.2034	29.0027	42.3249	31.8159	40.8435	33.892	25.2641	25.0293	47.6812	45.2527	35.1435	152.358	63.8691	49.3664	20.8086	31.8917	21.6418	25.5182	20.5588	32.4915
	16.65_248.9602m/z	HMDB0033269	33.1	3.97	5-(4-Chloro-3-hydroxy-1-butynyl)-2,2'-bithiophene	Organoheterocyclic compounds		248.96	1	16.6533	0.134	78.2329	84.7862	82.0317	86.2487	85.4525	81.2645	61.4831	66.923	72.9139	67.9918	68.5603	75.2967	83.8384	84.2051	67.3782	84.6082	84.7677	80.0762	66.0989	66.9581	57.1621	60.5085	65.2856	68.2027	57.725	57.8045	57.9617	58.8897	56.7565	54.3954
	13.75_295.2272m/z	HMDB0061650	41.1	24.9	9,10-Epoxyoctadecanoic acid	Lipids and lipid-like molecules		295.227	1	13.7506	0.169633	120.767	77.0307	119.316	63.6354	75.5431	41.4431	58.4959	80.3602	18.8048	41.6875	26.7192	53.3097	92.5183	78.83	54.1426	112.36	65.677	75.6217	45.7639	40.4255	36.0944	78.6966	47.5748	55.3427	47.3455	57.9943	49.2818	55.777	50.8805	56.0903
	13.61_293.2123m/z	HMDB0247705	44.4	40.3	9(S)-HOTrE	Lipids and lipid-like molecules		293.212	1	13.6145	0.2345	500.149	199.57	382.771	170.435	115.342	91.543	68.6683	17.9099	46.132	25.0892	70.7747	30.4568	107.118	70.8941	60.3301	60.622	68.5313	75.3564	60.5147	94.6235	41.2315	279.326	55.3556	105.111	67.1474	77.3203	64.1123	51.4063	87.7687	61.2605
	13.58_277.1802m/z	HMDB0038798	38.2	10.7	(1(10)E,4a,5E)-1(10),5-Germacradiene-12-acetoxy-4,11-diol	Lipids and lipid-like molecules		277.18	1	13.5841	0.173433	37.3205	29.6655	29.5334	36.5106	42.5825	44.3114	48.0695	41.2327	43.2809	30.6157	49.6733	41.8224	27.0738	39.0215	37.151	28.2782	33.3964	22.4749	36.5602	35.7506	41.7388	38.8169	36.8956	37.52	30.9129	30.6299	34.4325	30.7991	29.4854	27.3399
	13.47_251.1653m/z	HMDB0035729	39.8	14.1	Dihydromyoporone	Lipids and lipid-like molecules		251.165	1	13.4724	0.256267	1.18061	3.88848	6.71924	3.33287	1.45418	1.92929	58.8691	59.5528	54.1942	60.3452	89.1805	6.4089	0	0.34539	1.35204	0	0	0	0.496864	0.352631	6.28899	0	1.09846	1.59124	5.80312	7.09661	3.73051	6.93248	6.04525	5.70969
	13.46_167.1445m/z	HMDB0000947	39.4	10.1	Undecanoic acid	Lipids and lipid-like molecules		167.144	1	13.4621	0.173517	101.628	87.9216	85.6994	72.9489	79.0133	81.0143	69.9834	67.5159	53.9078	85.1997	76.6065	85.6513	71.7259	87.3672	70.2229	84.0163	69.5808	69.6297	113.454	72.5278	21.5236	66.336	75.3407	54.6385	16.0949	22.3718	18.0838	16.388	29.1652	23.2623
	13.45_211.1340m/z	HMDB0033601	43.3	25.5	Dihydrojasmonic acid	Lipids and lipid-like molecules		211.134	1	13.4518	0.317583	220.06	186.429	195.491	206.812	157.379	169.081	195	155.819	159.993	142.339	187.948	170.22	161.362	173.591	152.566	144.617	139.84	164.672	171.667	156.228	45.1388	183.808	151.789	141.228	28.0316	28.2145	27.3851	25.7786	38.2698	32.4705
	13.41_431.1841m/z	HMDB0032005	38.5	7.31	2-Geranyl-2',3,4,4'-tetrahydroxydihydrochalcone	Phenylpropanoids and polyketides		431.184	1	13.4105	0.154733	10.2448	5.15152	4.95557	2.8152	2.31377	17.7302	3.39948	10.8212	8.82555	4.8038	4.23363	1.21945	2.15439	0	3.86945	6.55868	1.21973	1.08183	1.43709	0.652756	0.73642	5.65073	8.08573	4.31658	15.701	14.467	18.8039	13.2008	11.9846	16.3129
	13.40_474.2622m/z	HMDB0011508	46.8	41.8	LysoPE(18:3(6Z,9Z,12Z)/0:0)	Lipids and lipid-like molecules		474.262	1	13.4002	0.26665	1008.05	592.096	679.742	127.661	584.294	509.09	803.03	574.167	987.42	936.881	1016.51	776.326	171.69	311.127	288.856	217.024	214.691	203.865	268.011	341.839	330.053	404.014	208.15	205.856	289.07	286.998	312.502	285.827	286.826	282.019
	13.38_309.1709m/z	HMDB0031885	39.6	23.9	6-Hydroxypentadecanedioic acid	Lipids and lipid-like molecules		309.171	1	13.3794	0.175433	14.3118	10.3589	12.4925	11.7704	8.89302	14.0355	30.6035	19.6209	21.6894	13.9459	21.0489	12.595	11.4266	12.9595	11.9165	10.16	9.46359	15.2689	17.0941	14.3503	10.4866	10.7062	16.9752	20.5778	15.3751	15.4763	13.8297	15.8894	18.0675	13.5281
	13.38_235.1701m/z	HMDB0000910	35.6	2.23	Tridecanoic acid	Lipids and lipid-like molecules		235.17	1	13.3794	0.1343	0	0	11.5777	9.84467	9.17586	4.52705	0	0	0	0	0	0	5.52677	3.26502	0	0.318092	0	0.422478	0	0.790207	0.463028	0	0	0	2.39015	2.95525	2.57069	2.99029	3.06824	3.31754
	13.37_207.1388m/z	HMDB0031740	42	24.2	Methyl dihydrojasmonate	Lipids and lipid-like molecules		207.139	1	13.3691	0.31845	99.7502	106.46	122	130.459	95.7474	82.4037	83.572	86.5114	91.012	73.3495	97.6118	116.959	93.7937	98.5302	87.8295	118.059	113.585	113.783	99.9376	105.255	13.6312	79.3561	94.3203	88.1806	17.7442	26.7695	20.5499	22.8129	29.3698	22.6954
	13.34_459.2017m/z	HMDB0037942	37.1	0.0384	(1xi,3xi)-1,2,3,4-Tetrahydro-1-methyl-beta-carboline-3-carboxylic acid	Alkaloids and derivatives		459.202	1	13.3381	0.3383	180.942	173.693	132.17	140.139	107.511	215.102	100.896	125.875	101.36	79.6334	55.0297	48.7735	70.2788	45.0868	104.871	130.835	61.512	71.8872	78.8435	65.0956	50.1167	123.119	90.9093	100.157	117.441	110.487	114.928	98.0131	109.387	109.377
	13.29_177.0920m/z	HMDB0037725	39.3	9.34	Hexyl 2-furoate	Organoheterocyclic compounds		177.092	1	13.2865	0.1756	38.9281	37.3528	21.2753	30.6051	23.3531	53.3556	78.063	36.0688	45.8406	43.0038	79.1201	52.4527	35.0813	44.2417	40.4714	29.3745	14.3572	32.029	44.5414	49.0812	33.8356	65.6909	36.8186	51.4537	48.4476	33.5877	38.5292	39.3184	63.327	55.8429
	13.28_209.1548m/z	HMDB0031014	39	5.44	Methyl (2E,6Z)-dodecadienoate	Lipids and lipid-like molecules		209.155	1	13.2762	0.21605	115.055	105.89	111.892	105.836	100.785	151.955	102.839	111.029	110.743	102.592	110.325	80.0676	81.4529	94.8925	85.8157	94.1838	88.7772	97.5069	127.055	107.615	63.2855	119.015	116.98	94.7455	98.3108	79.6587	86.2339	95.5567	74.5025	73.0017
	13.25_693.0548m/z	HMDB0301839	38	11.3	Glucolepidiin	Organic oxygen compounds		693.055	1	13.2452	0.18545	100.723	70.3301	91.3968	91.0418	80.4195	101.03	108.91	82.224	89.1028	66.5738	59.8365	98.8537	99.7402	73.0295	102.411	75.5213	68.4453	82.5362	112.41	93.6037	63.3745	114.736	63.5233	84.7813	24.5996	35.276	24.7571	47.819	42.8207	36.2718
	13.25_593.1296m/z	HMDB0301775	39.1	4.11	Kaempferol 3-feruloylapioside	Phenylpropanoids and polyketides		593.13	1	13.2452	0.246617	672.721	547.967	533.991	620.562	536.429	620.75	801.433	673.013	730.391	644.027	805.263	540.597	535.902	552.364	603.382	482.717	439.135	507.123	683.173	612.481	330.302	731.161	714.573	664.524	193.99	193.223	190.381	191.765	212.061	185.247
	13.20_207.1025m/z	HMDB0041411	41.7	22.2	3,4-Dihydro-6-methoxy-2,2-dimethyl-2H-1-benzopyran-4-ol	Organoheterocyclic compounds		207.103	1	13.204	0.1537	4.21875	3.96231	7.07879	7.92467	3.8835	5.02003	20.1095	12.8055	16.4574	9.90693	15.7098	1.58887	4.37735	2.80808	5.76377	1.67195	6.82629	6.80873	11.4894	13.4104	23.7726	14.3698	16.1294	16.4654	12.6891	19.5755	14.1519	13.7032	18.7901	11.0739
	13.14_213.1496m/z	326496	44.3	26.6	Ethyl 2-acetyloctanoate	Lipids and lipid-like molecules		213.15	1	13.1431	0.204583	425.726	124.477	433.089	47.4607	57.9055	128.676	10.11	13.1919	14.4934	13.5397	24.6539	4.55793	53.1634	37.5348	42.3869	26.2155	20.0767	11.4095	166.669	310.05	107.329	100.802	40.9935	91.4538	48.4848	54.8987	57.1037	52.6261	54.5888	48.0344
	13.05_415.0662m/z	HMDB0030860	44.5	37.3	Avicularin	Phenylpropanoids and polyketides		415.066	1	13.0509	0.20495	148.265	144.445	135.975	162.929	174.783	148.004	165.334	122.925	119.377	128.066	133.345	115.392	129.202	124.596	138.466	119.217	120.413	106.822	136.316	116.642	63.5478	139.842	119.919	114.127	45.9215	51.248	56.3119	68.5499	79.2523	56.9976
	13.04_578.3097m/z	HMDB0304803	41.9	43.6	Leu-Arg-Asn-Arg	Organic acids and derivatives		578.31	1	13.0406	0.23525	48.2813	11.9106	61.4592	30.0966	44.9955	30.6451	11.1063	3.05972	3.57986	52.447	32.7645	22.8254	1.91946	10.1174	13.311	50.806	28.3599	25.428	11.4797	14.908	51.8306	43.0254	32.9027	0.346008	31.2894	21.5588	37.4193	31.5752	33.9379	20.9616
	13.04_227.1287m/z	HMDB0031501	39.6	1.53	3-Hexenoic acid	Lipids and lipid-like molecules		227.129	1	13.0406	0.174383	97.389	20.8975	105.628	18.8835	16.8454	22.3143	12.3235	11.2566	13.6082	12.1479	16.0115	8.73918	11.63	11.7746	12.8065	9.48331	8.33846	4.82178	37.3469	56.0645	28.7526	20.1291	16.1366	14.8354	4.39523	7.34241	8.21761	5.26287	6.73354	7.64442
	13.03_215.1290m/z	VF-NPL-QEHF009967	45.8	41.9	5-(hydroxymethyl)-3-(1-hydroxy-4-methylpentyl)oxolan-2-one	Phenylpropanoids and polyketides		215.129	1	13.0303	0.12345	23.5305	17.8625	25.053	32.3261	28.2214	16.1958	50.9546	40.867	47.3779	29.733	45.7695	15.6717	10.275	17.8164	11.4821	11.0326	17.9907	14.6918	36.6887	25.9364	48.4847	42.1923	32.0583	46.8803	17.9718	30.3443	17.7278	27.6819	22.1855	27.3905
	13.02_445.1136m/z	HMDB0036861	39.2	5.05	Ginkgolide B	Lipids and lipid-like molecules		445.114	1	13.02	0.235317	357.92	321.861	288.958	367.823	278.655	306.215	323.792	283.845	304.35	296.267	337.888	319.114	302.839	320.06	329.175	322.685	296.731	304.783	371.947	305.258	169.161	309.952	296.834	288.708	157.672	174.815	170.653	158.757	186.875	157.001
	12.92_343.2125m/z	HMDB0094711	41.4	17.5	9-Oxo-nonanoic acid	Lipids and lipid-like molecules		343.212	1	12.9176	0.330167	59.3354	79.8072	79.6035	54.9403	43.7889	20.5806	0.829102	0	0	8.47435	7.99126	2.49744	40.1788	38.1539	33.1504	39.5545	44.5905	28.3001	25.8983	20.4728	20.7253	33.4147	12.3966	10.7829	28.398	40.3492	39.715	21.735	44.6663	29.376
	12.90_637.2338m/z	HMDB0035305	36.1	3.89	Kanokoside C	Organic oxygen compounds		637.234	1	12.8969	0.175	0	4.24135	0	1.2052	0	0	0	22.8339	0	0.269742	0.0284925	1.60092	35.2015	96.3745	91.2686	18.5167	38.3784	34.061	13.3269	17.0065	1.43237	27.6144	5.84634	8.26198	46.0162	34.5884	44.3796	41.6951	36.8398	40.9223
	12.89_201.1131m/z	HMDB0000792	48.3	53.6	Sebacic acid	Lipids and lipid-like molecules		201.113	1	12.8865	0.258017	93.0319	67.1637	89.2394	81.3988	71.2802	81.2264	138.1	109.035	126.119	120.212	133.669	89.6349	41.5804	51.3969	50.1639	66.3751	58.0611	59.6922	131.374	147.692	187.218	156.144	125.579	160.177	146.549	113.525	73.9305	99.1672	119.202	122.487
	12.87_395.2079m/z	VF-NPL-LTQ005667	35.6	5.14	(2R,3S,4S,5R,6R)-2-(hydroxymethyl)-6-[4-(4-hydroxy-2,6,6-trimethylcyclohexen-1-yl)butan-2-yloxy]oxane-3,4,5-triol	Phenylpropanoids and polyketides		395.208	1	12.8658	0.175133	31.327	64.3449	48.826	122.955	40.5011	69.2818	6.76651	0.315491	0	2.27338	2.58273	0.785904	10.3489	24.3692	20.2433	2.57154	5.83875	5.73543	17.2507	17.92	7.55141	49.6315	54.5101	24.2485	31.5237	33.1741	20.3894	30.4088	15.2634	25.3679
	12.86_617.2748m/z	HMDB0240597	33.6	2.03	LysoPI(18:2(9Z,12Z)/0:0)	Lipids and lipid-like molecules		617.275	1	12.8554	0.17575	0	27.4539	11.9698	20.3101	9.16628	7.80688	23.1701	0	28.2979	0	0	1.33109	30.2774	17.6175	11.1987	17.7789	21.5009	23.9538	5.57733	2.78436	3.09662	0	0	1.7999	8.36584	7.608	12.354	10.0746	7.71396	9.68995
	12.85_519.2444m/z	HMDB0029771	40.8	25.9	7,8-Dihydrovomifoliol 9-[apiosyl-(1->6)-glucoside]	Lipids and lipid-like molecules		519.244	1	12.8451	0.227133	18.1911	23.3064	41.9916	21.877	20.9427	19.8435	10.5495	24.2487	19.9234	50.9141	41.9706	118.775	35.1569	37.8821	35.5688	12.6412	17.0731	19.0601	51.7578	46.7409	28.9702	30.069	1.52036	27.1996	40.816	42.8691	41.6907	45.3547	37.2891	41.559
	12.85_495.2443m/z	HMDB0031876	42.2	20.6	Prenyl glucoside	Lipids and lipid-like molecules		495.244	1	12.8451	0.216933	8.97179	31.6114	34.3319	19.5609	24.8063	20.212	18.7015	70.598	36.7096	31.0276	28.644	44.7823	18.5109	19.7745	17.2998	23.047	42.2656	50.5741	43.3645	39.8321	18.3189	23.143	0.465775	27.1429	47.8104	47.1389	59.6782	58.4457	49.5737	53.4175
	12.82_635.2190m/z	HMDB0030663	35.7	0.0515	4',7-Di-O-methylcatechin	Phenylpropanoids and polyketides		635.219	1	12.8243	0.155617	0.00234321	0	0.620186	0	0	0	0	14.9671	0	0.596893	0	1.07498	17.1468	72.7208	79.1273	0	0.937297	2.06088	18.709	11.699	0.542358	11.724	0	0.888306	13.4451	11.8133	14.2367	18.0071	11.7663	12.765
	12.82_605.2809m/z	HMDB0003573	37.2	14.5	Scopolamine	Organic acids and derivatives		605.281	1	12.8243	0.206283	7.8454	0.3255	14.3512	2.79178	15.5639	15.287	16.52	27.3432	9.14822	77.4749	76.5868	58.7294	18.7295	9.31561	9.83695	3.34253	6.31281	7.00778	14.7379	20.7341	7.47171	38.66	5.72873	25.2059	9.62362	6.50235	7.10754	7.47015	5.2496	7.76434
	12.82_547.2386m/z	HMDB0040929	35	0.0241	Batatasin II	Phenylpropanoids and polyketides		547.239	1	12.8243	0.114133	1.43228	7.70472	6.3256	8.45653	3.57654	4.07316	0.294861	3.78241	1.37564	4.3988	4.32053	8.59962	14.3271	24.3715	28.6165	2.13304	4.63151	9.81476	15.2766	13.4499	4.09738	7.01059	2.24567	1.56548	10.9814	12.8025	10.4297	14.757	13.4547	12.8942
	12.81_599.2703m/z	HMDB0030922	34.3	0.0286	1,3-Diacetoxy-4,6,12-tetradecatriene-8,10-diyne	Lipids and lipid-like molecules		599.27	1	12.8139	0.17625	4.66187	3.7811	4.4314	30.217	8.44717	12.8364	0.554749	8.18887	0	0.445791	0	6.27962	10.8908	4.38455	6.91351	12.9569	27.0355	27.7064	6.94165	6.05383	5.24452	6.56317	0	0	16.4761	13.3299	10.5639	11.7659	10.5053	14.7048
	12.81_209.0446m/z	HMDB0035484	50.5	68.4	5-Hydroxyferulic acid	Phenylpropanoids and polyketides		209.045	1	12.8139	0.3727	423.761	314.651	377.942	488.956	333.206	449.269	375.817	333.053	351.658	323.215	342.739	308.028	371.649	363.195	409.416	377.749	365.179	337.96	279.793	321.63	355.131	390.753	355.213	341.463	281.599	210.849	218.582	202.116	259.371	285.922
	12.79_311.1502m/z	VF-NPL-LTQ001075	36.7	1.01	4-decyl-3-hydroxy-5-oxooxolane-2,3-dicarboxylic acid	Organic oxygen compounds		311.15	1	12.7931	0.268283	63.2024	82.6699	51.9577	78.1205	76.4826	73.22	58.3086	21.7667	41.0477	30.397	16.7139	27.7469	74.1167	68.7345	65.4779	74.1345	63.6582	61.8628	37.0448	34.3152	31.3633	77.9141	58.4364	69.2323	51.3993	48.8768	48.6783	44.2257	55.2452	49.8383
	12.78_491.2129m/z	HMDB0032799	39.9	19.6	(R)-1-O-[b-D-Glucopyranosyl-(1->6)-b-D-glucopyranoside]-1,3-octanediol	Lipids and lipid-like molecules		491.213	1	12.7827	0.186083	60.3449	49.4044	66.1145	93.6711	78.8955	71.6437	38.7817	40.9606	24.8187	0	1.24368	0.975449	71.0025	45.5842	50.4351	24.6782	16.33	25.7852	80.6252	69.6656	74.1106	0	0	0	43.3084	47.2091	40.0675	37.1771	41.7259	50.3762
	12.77_493.2286m/z	HMDB0038738	43.5	39.2	Ethyl 3-hydroxyoctanoate O-[glucosyl-(1->6)-glucoside]	Lipids and lipid-like molecules		493.229	1	12.7723	0.250867	8.82416	14.7076	13.2071	41.1009	56.1397	24.9289	52.0888	93.6008	54.1378	43.0683	43.9824	42.411	42.5485	23.8665	49.5352	20.9691	39.0503	56.9601	29.0421	23.3448	10.7432	91.3899	68.3017	85.0251	46.9889	51.2403	37.3152	57.4937	45.979	62.7108
	12.74_539.2511m/z	HMDB0031935	39	25.7	Blumenol C O-[rhamnosyl-(1->6)-glucoside]	Lipids and lipid-like molecules		539.251	1	12.7413	0.165483	79.478	45.0666	66.2612	20.2734	41.9288	5.62337	0.842041	16.5727	0.718262	3.70538	9.4629	10.7173	1.57053	2.05496	0.491943	29.3147	40.3448	32.3735	17.6254	24.8585	1.18225	16.7672	0	4.35046	21.3797	19.6994	20.9569	22.0395	9.97064	24.1106
	12.74_471.1866m/z	HMDB0039386	37.5	10	Cymorcin diglucoside	Organic oxygen compounds		471.187	1	12.7413	0.199117	17.3467	11.9084	26.534	3.70033	3.42682	3.94905	39.2321	39.2111	65.2056	2.3595	0	1.3371	5.32823	11.5215	24.857	47.8031	39.0481	58.1776	103.575	134.407	199.747	114.8	54.3172	146.717	19.2339	12.854	21.5019	14.3241	13.2963	14.378
	11.59_493.2080m/z	HMDB0033412	46.2	55.7	Gibberellin A20 13-glucoside	Lipids and lipid-like molecules		493.208	1	11.5871	0.173217	318.38	418.717	461.896	750.313	302.928	565.863	0	0	0	0	0	139.433	305.106	389.45	15.5242	139.993	160.13	569.668	2.19971	0	0	0.412598	0	0	995.714	941.741	727.049	730.657	646.787	1028.08
	11.25_187.0972m/z	HMDB0000784	48.2	53.4	Azelaic acid	Lipids and lipid-like molecules		187.097	1	11.2526	0.21955	791.134	286.338	490.267	480.649	392.056	585.997	42.4844	0	1.16294	0	0	137.603	236.385	470.27	15.0591	395.8	280.932	324.114	46.5404	0	30.5464	17.3143	0	0	1079.63	1092.17	861.934	1316.74	1115.96	1024.02
	11.18_540.3045m/z	HMDB0061700	41.5	36.8	LysoPC(0:0/18:2(9Z,12Z))	Lipids and lipid-like molecules		540.304	1	11.1768	0.358267	219.735	588.36	612.365	284.202	335.919	242.002	18.4095	0.145885	0	0	0	94.701	1.46399	6.8152	0	602.698	787.68	524.562	0.449402	0	0	0	0	0	510.244	915.169	696.409	492.41	706.205	585.619
	10.92_867.3148m/z	HMDB0033012	35.3	0.737	Vestitone 7-glucoside	Phenylpropanoids and polyketides		867.315	1	10.9213	0.307533	4.58243	139.905	214.243	376.574	649.086	626.463	0	8.68819	4.89068	0	0	7.40062	147.328	92.0919	0.998128	391.726	355.206	218.706	315.533	294.499	4.85684	81.0958	75.7996	400.773	239.119	222.657	253.831	272.841	367.653	311.943
	10.67_529.1912m/z	HMDB0038117	36.7	9.22	6-O-Oleuropeoylsucrose	Lipids and lipid-like molecules		529.191	1	10.6721	0.0878333	0	16.8101	0	0	0	0	0	0	0	0	0	0	23.5039	0	0	59.497	114.495	0	0	0	0	0	0	28.2101	192.335	388.119	252.203	201.849	289.417	336.716
	10.51_445.1734m/z	VF-NPL-LTQ002409	42.5	38.8	(2R,3R,4S,5S,6R)-2-[2-(4-methoxyphenyl)ethoxy]-6-[[(2S,3R,4S,5S)-3,4,5-trihydroxyoxan-2-yl]oxymethyl]oxane-3,4,5-triol	Benzenoids		445.173	1	10.5136	0.1436	59.1902	159.66	283.891	45.2852	8.85041	13.9195	119.568	91.3089	62.8404	100.055	130.374	0	0	0	112.805	108.979	254.712	89.9252	221.739	374.464	146.999	179.98	93.6436	12.9142	65.1769	85.9191	45.6527	42.7736	62.8157	51.7769
	10.12_131.0714m/z	HMDB0012843	49.1	51.9	6-Hydroxyhexanoic acid	Organic acids and derivatives		131.071	1	10.1192	0.1576	406.665	65.4192	107.606	19.2523	5.52214	256.477	0	26.4552	3.82099	19.0274	7.08432	43.2368	197.629	211.41	38.3565	54.2624	77.9764	33.0133	4.75181	5.48004	0	0	16.7195	19.7115	551.188	527.624	443.794	379.73	550.101	363.61
	10.02_204.1009m/z	HMDB0302524	38.5	4.42	Lupinic acid	Alkaloids and derivatives		204.101	1	10.0218	0.119133	0	40.1714	78.3735	79.3103	22.9145	0.3675	0	7.32502	16.4257	0	32.6583	0	5.63583	0.365692	7.95106	16.3404	11.3158	8.05577	0	0	0	0	2.38456	0	248.78	288.012	266.872	152.694	297.343	161.285
	9.34_487.2415m/z	134423	37.8	11.3	Glu Val Ile Glu	Organic acids and derivatives		487.241	1	9.34218	0.48665	887.801	405.57	479.462	126.383	250.578	113.461	71.1377	116.951	38.4332	486.052	303.532	437.848	299.81	388.907	288.351	285.689	285.42	206.084	119.256	219.131	154.755	339.258	72.5347	120.088	534.608	440.509	466.262	413.06	438.831	472.58
	9.30_487.1843m/z	HMDB0031237	36.5	0.0183	threo-Syringoylglycerol	Benzenoids		487.184	1	9.29792	0.10265	15.5186	130.032	125.11	101.257	85.7031	0.604671	0	0	0	0.972061	0	0	28.6389	66.9876	53.1208	66.6969	150.626	4.27257	0	0	0	119.698	0.350067	0	101.344	98.7259	121.671	111.413	78.8067	63.1821
	9.03_737.3273m/z	PR308893	30.8	0.0852	Subsessiline	Organoheterocyclic compounds		737.327	1	9.03047	0.179167	39.3445	161.514	196.539	163.226	191.997	97.0216	0	0	0	42.1253	48.25	9.39374	0	53.4084	0	51.475	66.8965	59.9858	29.7134	52.5515	14.2839	0.292725	12.3575	1.48358	147.511	103.3	244.049	173.378	212.018	164.71
	8.77_549.2183m/z	HMDB0028833	41	18.6	Glutamyl-Gamma-glutamate	Organic acids and derivatives		549.218	1	8.76667	0.109767	11.4236	285.311	221.938	197.273	221.658	0.975739	15.3936	0	0	0.469238	0	0.945068	0	0	0	0	72.2298	0	6.40308	0	0	0	0	0	104.73	127.91	146.076	135.085	137.623	84.916
	8.59_415.1604m/z	HMDB0303758	39.7	19.4	Icariside D1	Organic oxygen compounds		415.16	1	8.59227	0.209667	108.996	65.9956	150.951	88.2895	18.7644	67.7667	1.37497	0.954865	0	10.3561	2.647	9.44687	49.3651	0.187531	24.304	97.1555	27.9749	30.6644	0.642807	1.12712	0	0	0	0	154.124	178.046	118.643	163.713	112.433	156.302
	8.58_633.2404m/z	HMDB0030341	35.1	0.638	Piplartine	Phenylpropanoids and polyketides		633.24	1	8.57513	0.600033	136.016	304.756	244.705	57.8175	60.138	51.0973	146.628	144.646	302.304	296.316	271.716	278.31	344.14	398.234	582.555	253.742	346.618	377.807	271.448	243.272	113.585	294.597	100.444	55.7551	185.825	179.307	215.94	220.461	169.656	245.227
	7.74_281.1397m/z	HMDB0039241	40.4	17.1	Pisumic acid	Lipids and lipid-like molecules		281.14	1	7.74065	0.769983	989.595	846.851	819.297	682.282	567.54	558.974	474.625	523.095	103.739	684.156	566.937	326.764	388.827	542.501	486.635	293.346	468.69	758.813	830.081	815.218	677.406	762.599	588.692	507.661	515.677	534.001	682.281	403.241	528.579	556.372
	7.70_385.1878m/z	HMDB0039947	39.5	19.6	Pisumionoside	Lipids and lipid-like molecules		385.188	1	7.70098	0.26955	108.188	128.6	123.971	149.965	86.0616	58.4829	1.84778	0	0.25174	8.81528	5.77714	21.1509	58.3896	131.601	0.379715	126.32	85.268	86.957	0	0	8.23802	0	0	0	291.915	308.253	287.158	343.444	291.851	425.631
	7.69_431.1922m/z	HMDB0301824	47.9	42.8	Isoketocamphoric acid	Lipids and lipid-like molecules		431.192	1	7.69093	0.784667	690.741	656.372	440.978	627.752	361.375	352.167	882.538	687.983	770.407	218.904	206.235	234.491	295.946	378.126	390.418	282.266	240.597	258.055	419.589	388.709	310.115	309.156	322.173	350.556	328.238	328.493	336.36	355.009	296.1	322.638
	7.10_447.1506m/z	HMDB0000732	50.4	61	Hydroxykynurenine	Organic oxygen compounds		447.151	1	7.09577	0.8703	865.053	721.866	647.7	435.854	491.763	439.097	963.62	576.661	523.952	337.234	359.474	270.315	885.94	663.304	633.314	896.389	475.575	462.443	501.067	649.377	514.295	1231.83	813.059	597.727	587.498	599.292	652.429	572.31	492	590.036
	6.48_647.2236m/z	HMDB0030069	38	29.6	Chalcomoracin	Phenylpropanoids and polyketides		647.224	1	6.4775	0.247067	0	0	0	0	0	0	0	0	0	0	0	0	32.5951	0	0	0	0	0	0	0	0	0	0	0	249.623	237.278	272.672	276.23	207.057	221.894
	6.28_357.0823m/z	HMDB0029778	49.3	58.5	Furaneol 4-(6-malonylglucoside)	Organic oxygen compounds		357.082	1	6.28227	0.254683	10.0539	0	13.4806	803.3	444.901	552.751	0	0	0	0	2.18053	126.359	136.391	272.902	34.9153	25.34	13.1726	94.3642	0	0	0	0	2.86945	0	497.971	555.636	686.813	615.583	706.881	640.388
	5.95_431.1564m/z	HMDB0041515	39.6	15.5	Benzyl gentiobioside	Organic oxygen compounds		431.156	1	5.95018	0.155417	17.4845	62.2825	20.337	7.86757	0	0.760145	0	5.43742	0	0	0	0	28.5342	51.8383	0	4.58181	2.78766	29.9854	0	0	0	0	0	0	66.6244	51.9747	39.7977	30.1198	37.7401	45.436
	5.86_473.1667m/z	CCMSLIB00000849556	41.4	23.9	beta-D-Glucopyranoside, 2-hydroxy-4-(2-propen-1-yl)phenyl 6-O-beta-D-glucopyranosyl-	Benzenoids		473.167	1	5.85785	0.184517	1.95853	6.75818	28.0723	62.3323	6.36834	144.647	8.82472	1.36989	8.26153	102.36	0.0196402	0.755005	0	178.982	0	102.88	1.01584	12.2745	8.99168	4.20155	24.5835	7.09015	0	3.07701	59.968	53.5198	27.3519	60.0162	72.9459	46.5588
	5.56_175.0614m/z	HMDB0000402	47.2	45.5	2-Isopropylmalic acid	Lipids and lipid-like molecules		175.061	1	5.55623	0.222067	3.30544	20.4042	0	74.2976	23.7012	4.69456	13.5459	339.003	252.726	163.327	258.315	18.5077	19.9678	10.0022	51.7907	41.4898	2.33976	69.998	63.8344	115.653	0	5.88973	233.652	121.967	83.3677	105.955	92.1403	109.714	167.635	119.405
	5.30_299.0772m/z	HMDB0303772	49.8	58.3	4-Hydroxybenzoic acid glucoside	Organic oxygen compounds		299.077	1	5.30015	0.8055	5119.08	608.503	1607.43	637.168	334.65	1073.11	1045.77	1283.25	612.96	693.966	522.65	827.521	1019.53	1268.95	2186.47	601.457	258.146	615.44	2280.6	2353.8	2043.1	1440.36	1117.32	701.634	430.797	553.706	813.985	493.351	853.937	612.141
	5.14_641.1930m/z	CCMSLIB00000845673	33.8	5.68	5-hydroxy-7-(4-hydroxyphenyl)-2-methyl-2-[[(2R,3R,4S,5S,6R)-3,4,5-trihydroxy-6-[[(2R,3R,4R,5R,6S)-3,4,5-trihydroxy-6-methyloxan-2-yl]oxymethyl]oxan-2-yl]oxymethyl]pyrano[3,2-g]chromen-6-one	Phenylpropanoids and polyketides		641.193	1	5.13668	0.286267	35.622	192.782	557.261	137.397	58.3072	111.812	0	0	0	0	0	0	7.84171	70.6167	0	31.1961	46.8357	52.0996	0	0	0	0	0	0	90.306	120.231	116.04	109.914	127.303	119.962
	5.12_137.0246m/z	HMDB0001895	51.2	63.2	Salicylic acid	Benzenoids		137.025	1	5.11653	0.510683	1590.64	1508.79	2984.28	914.011	737.332	850.235	2.29479	1.70197	0	0	3.36754	199.377	470.447	812.076	498.482	606.211	505.405	435.791	0	0	0	31.066	0	6.63557	1622.46	1818.9	1607.97	1238.58	1732.94	1821.09
	4.68_367.1067m/z	HMDB0240445	39	18.2	3,4-Dihydroxyphenylvaleric acid 3 glucuronide	Lipids and lipid-like molecules		367.107	1	4.6816	1.14677	330.302	1072.93	1322.57	1516.2	1482.51	1376.7	795.122	555.613	393.285	558.122	458.796	389.04	616.688	713.766	605.073	1023.17	1241.79	1479.51	1127.71	1194.28	1232.08	732.303	412.709	711.342	631.424	623.992	599.584	806.433	762.636	832.898
	4.67_307.0850m/z	HMDB0040692	37.9	15	4R,5R,6S-Trihydroxy-2-hydroxymethyl-2-cyclohexen-1-one 6-(2-hydroxy-6-methylbenzoate)	Benzenoids		307.085	1	4.67182	0.324933	5.28087	341.767	263.149	379.549	238.84	160.684	0	0	0	0	0	8.89629	146.11	64.6764	7.49538	207.609	335.775	289.523	0	0	0	0.181076	0	0	337.621	350.166	291.459	347.47	243.711	331.795
	4.40_392.1491m/z	HMDB0032226	38.7	15.4	N-[2-(3,4-Dimethoxyphenyl)ethyl]-3,4-dimethoxycinnamic acid amide	Phenylpropanoids and polyketides		392.149	1	4.39717	0.569433	5.39932	4.81841	0	648.554	1522.6	1839.24	73.1415	0	0	0	0	38.0775	393.356	433.573	215.152	267.344	59.4648	36.8665	0	0	1.47984	51.6694	0	0.0376878	668.051	645.344	672.987	713.534	686.56	693.404
	4.08_461.1298m/z	CCMSLIB00000850010	38.2	3.4	beta-D-Fructofuranosyl 6-O-(4-hydroxybenzoyl)-alpha-D-glucopyranoside	Benzenoids		461.13	1	4.08148	0.646883	518.824	450.233	945.676	193.397	105.046	69.849	20.6472	0	0	0	0	164.649	269.359	492.682	418.84	256.042	365.25	436.895	0	49.6292	0	91.7192	0	0	335.033	355.79	370.442	402.16	394.56	387.196
	3.53_445.1347m/z	VF-NPL-LTQ003519	40.9	22.6	2-[(2S,3S,4S)-3-[(1S)-1-acetyloxyethyl]-5-methoxycarbonyl-2-[(2S,3R,4S,5S,6R)-3,4,5-trihydroxy-6-(hydroxymethyl)oxan-2-yl]oxy-3,4-dihydro-2H-pyran-4-yl]acetic acid	Phenylpropanoids and polyketides		445.135	1	3.53362	0.6644	149.579	186.572	77.2582	101.424	11.1557	25.0504	723.932	183.048	252.6	140.348	77.0546	240.532	319.082	456.834	526.104	519.71	284.693	207.948	136.961	171.16	117.918	67.276	74.2916	68.7166	253.006	319.116	272.657	321.346	385.711	266.9
	2.68_164.0718m/z	HMDB0000159	54.5	79.5	L-Phenylalanine	Organic acids and derivatives		164.072	1	2.67788	0.802783	1252.3	1330.55	1250.61	1941.13	842.166	1392.78	1348.39	708.731	821.534	589.236	397.855	926.111	1548.87	1211.3	1170.88	1950.51	1135.56	1249.84	988.549	941.9	890.326	1390.64	772.869	937.34	1247.22	1114.07	1406.62	1129.38	1140.46	1103.9
	2.64_429.0747m/z	HMDB0041340	29.3	2.28	Benzofenap	Benzenoids		429.075	1	2.63712	0.245817	52.5724	1.90991	2.14165	79.903	0.341736	46.2381	149.246	0	0	48.7633	0	46.3228	86.9134	57.5396	75.8322	169.467	42.7178	53.2377	24.2116	59.612	82.663	91.5537	0	12.6799	191.711	135.727	168.354	213.481	123.162	162.845
	2.60_490.1753m/z	232941	37.7	11.6	Thr Glu Gln Asp	Organic acids and derivatives		490.175	1	2.59615	0.365983	774.292	99.3802	124.614	998.03	17.8284	93.2137	41.4245	18.6342	45.58	0	0	104.551	129.611	97.1907	231.828	245.844	110.877	93.069	345.184	124.475	145.943	188.541	87.5871	160.778	119.365	146.24	140.84	133.848	153.719	112.042
	2.49_351.1326m/z	HMDB0004162	24	28.9	Galactan	Organic oxygen compounds		351.133	1	2.48762	0.402267	100.565	188.868	160.259	233.708	88.9458	206.612	150.936	0	0	85.435	0	152.318	431.782	373.2	197.259	573.301	308.556	350.029	47.5969	125.75	13.2682	106.931	0	33.2965	114.718	85.0396	116.045	116.225	130.44	91.871
	2.15_251.1039m/z	HMDB0029428	52.5	76.3	Hypoglycin B	Organic acids and derivatives		251.104	1	2.14618	0.46995	234.292	353.118	363.442	327.021	243.801	436.664	489.154	391.487	297.419	211.724	15.3843	209.831	409.148	572.703	286.026	278.187	337.883	476.884	202.496	241.335	257.849	372.63	189.675	194.89	367.221	317.954	378.305	386.135	211.334	374.874
	1.44_282.0843m/z	HMDB0000133	46.8	40.6	Guanosine	Nucleosides, nucleotides, and analogues		282.084	1	1.4413	0.685217	1043.37	776.786	763.959	1148.72	992.374	1135.66	1085.44	851.167	1096.69	1651.62	1475.09	2089.72	990.855	836.816	893.624	959.008	791.316	938.342	902.128	736.006	805.242	1109.75	928.252	1177.29	638.596	693.994	643.35	601.615	780.623	603.294
	1.42_345.0797m/z	HMDB0302618	38.4	0.342	Guanidino succinic acid	Organic acids and derivatives		345.08	1	1.42088	0.288667	10.6894	9.06189	6.75708	16.3673	18.6541	17.4121	1.98514	1.20894	0.775955	8.78293	0	38.8192	5.4232	0.708221	0.935211	5.92125	4.90424	6.90388	0.545288	0	0	6.27888	0.447266	3.35504	2.46289	2.45024	3.08574	2.55161	2.00807	3.81665
	1.39_117.0197m/z	HMDB0000254	46.5	40.6	Succinic acid	Organic acids and derivatives		117.02	1	1.39008	0.183	265.95	211.696	227.905	298.918	257.777	137.04	21.2409	35.7791	5.39671	47.0024	31.6949	33.0037	134.26	107.087	108.919	150.223	123.58	188.667	189.991	137.911	205.389	211.566	117.448	138.747	186.739	162.157	235.505	178.512	240.29	191.955
	1.33_379.0828m/z	NGA01109	35.7	0.241	Diphyllin	Lignans, neolignans and related compounds		379.083	1	1.32892	0.4306	219.044	204.953	204.562	202.043	193.92	126.921	12.9099	87.5125	97.5695	156.528	101.788	244.064	384.745	328.233	212.239	199.362	356.508	304.839	268.379	174.406	46.3571	89.9713	149.808	109.946	15.8743	18.8316	24.8001	19.4357	14.5649	21.1285
	1.33_115.0035m/z	HMDB0000134	40.5	9.82	Fumaric acid	Organic acids and derivatives		115.003	1	1.32892	0.3084	86.6791	126.874	68.2089	138.574	101.904	19.5908	0	0	0	0	0	0	13.3017	7.46933	0.881634	8.83547	52.7927	46.9688	28.4727	30.9338	5.61396	7.02152	0.305309	0.401386	20.1049	38.8329	25.4939	32.0294	27.2468	34.5819
	1.32_383.1194m/z	HMDB0003072	43.1	17.4	Quinic acid	Organic oxygen compounds		383.119	1	1.31868	0.597467	235.738	109.644	336.296	438.037	981.937	785.214	90.827	361.582	168.908	516.927	671.716	448.817	391.093	164.265	146.869	126.728	106.077	166.897	669.92	473.129	265.968	108.376	95.9602	169.547	209.741	218.232	233.852	239.258	297.172	239.803
	1.12_841.1224m/z	CCMSLIB00000478643	33.2	2.66	pyrrolyl CoA	Organic acids and derivatives		841.122	1	1.11528	0.234267	102.343	37.0893	89.334	15.6889	0	0	2.53033	81.2898	11.5859	39.9505	92.2706	6.17011	11.95	10.9218	10.6306	44.7544	46.3816	23.9195	163.256	103.671	21.8079	63.4165	53.1701	15.6328	21.9622	10.3686	16.4098	13.6973	13.8879	20.1649
	1.12_773.1968m/z	VF-NPL-LTQ004113	35.7	20.2	5-[[4,5-dihydroxy-6-[5-hydroxy-2-(4-hydroxyphenyl)-7-methoxy-4-oxochromen-3-yl]oxy-3-(3,4,5-trihydroxy-6-methyloxan-2-yl)oxyoxan-2-yl]methoxy]-3-hydroxy-3-methyl-5-oxopentanoic acid	Phenylpropanoids and polyketides		773.197	1	1.11528	0.0919667	3.57767	32.038	28.7901	36.3245	0	0.809509	0	32.4159	0	0.506897	0	0	7.70679	3.61191	4.8053	16.1507	30.6624	28.757	0	45.5944	12.9272	7.45517	5.03015	6.71338	26.0345	25.1929	29.1252	24.5242	13.5182	19.3094
	1.12_111.0091m/z	HMDB0000620	50.2	56.5	Glutaconic acid	Organic acids and derivatives		111.009	1	1.11528	0.417467	3340.66	2818.49	2789.84	3034.18	2699.81	2748.77	3900.37	2972.01	2856.45	2659.31	2880.64	3998.83	2696.14	2502.3	2481.88	3129.41	2519.67	2655.26	2461.1	1919.24	1469.84	2656.41	1989.33	1745.69	1797.23	1803.13	1989.62	1767.77	2114.15	1805.17
	1.09_337.0778m/z	HMDB0039722	40.4	15.7	2-O-beta-D-Glucopyranuronosyl-D-mannose	Organic oxygen compounds		337.078	1	1.09465	0.133883	11.3335	32.0006	51.8744	10.7984	25.2548	19.5947	21.7182	27.0592	29.7906	24.4117	25.1689	18.5399	12.4001	26.8056	9.0484	20.9584	11.4359	8.3793	11.1334	7.18005	3.03448	13.8107	4.37502	4.80141	8.49379	11.0169	17.0971	18.2098	15.9509	15.9045
	1.03_555.1175m/z	HMDB0302946	34.3	0.764	Salvianolic acid K	Lignans, neolignans and related compounds		555.117	1	1.03287	0.15485	124.601	96.9489	126.51	135.452	101.683	137.395	20.9463	54.5335	63.4263	85.6276	89.4689	100.41	220.073	164.984	157.344	135.108	138.725	161.995	164.331	172.825	45.8247	92.2737	124.999	97.3771	47.4775	43.0813	56.2616	41.0475	37.3353	64.9831
	0.97_725.1648m/z	HMDB0029406	35	12	Amaranthin	Alkaloids and derivatives		725.165	1	0.9708	0.15525	38.7864	21.0478	1.25873	49.9407	2.29117	6.14545	53.6381	91.5607	149.271	78.761	121.989	46.8922	15.1883	26.2879	61.6887	59.6111	15.836	77.3816	77.6518	55.9096	42.4044	35.2328	85.9588	120.797	66.8987	50.387	66.1836	45.4319	62.0485	30.344
	0.95_611.1441m/z	HMDB0003337	44.9	45	Oxidized glutathione	Organic acids and derivatives		611.144	1	0.9501	0.21745	859.03	888.592	933.524	229.951	30.6333	70.0443	147.777	608.949	91.9295	412.669	227.582	392.124	255.567	255.045	138.848	765.026	709.923	661.417	766.428	971.293	518.232	1083.59	424.489	144.477	516.509	468.065	447.708	486.842	335.23	598.192
	0.95_365.0529m/z	HMDB0040571	37.3	5.68	2-O-Feruloylhydroxycitric acid	Organic acids and derivatives		365.053	1	0.9501	0.124217	8.31596	11.5034	11.2679	0.320694	70.7583	8.95024	10.9615	6.73676	41.7677	82.672	79.7943	143.142	60.3076	68.5937	51.7648	101.534	137.971	81.5363	18.8337	30.9145	64.7911	0	21.3982	18.5017	88.0773	126.119	98.296	129.963	126.62	112.503
	0.93_586.0465m/z	HMDB0003369	38	2.99	CDP-glucose	Nucleosides, nucleotides, and analogues		586.047	1	0.929383	0.25845	638.119	738.388	795.487	502.128	763.674	608.133	246.857	282.284	282.199	376.049	247.422	602.904	525.203	576.187	483.054	546.123	574.679	527.377	415.031	442.846	327.752	522.77	282.786	283.874	332.402	372.989	347.993	326.798	231.252	373.654
	0.92_362.0503m/z	HMDB0001397	41	19.9	Guanosine monophosphate	Nucleosides, nucleotides, and analogues		362.05	1	0.918983	0.155417	132.241	170.016	227.554	208.776	161.605	69.5033	52.4137	93.9752	27.8119	53.6071	32.5587	32.7234	125.717	79.5808	98.9093	190.539	75.1	75.1812	81.9359	135.144	43.737	93.515	95.0861	82.0842	127.873	93.502	80.5797	87.0416	138.835	135.077
	0.91_875.2516m/z	HMDB0304301	41.3	41.4	curcumin 4'-O-beta-D-gentiobiosyl 4''-O-beta-D-glucoside	Phenylpropanoids and polyketides		875.252	1	0.90865	0.441533	1036.46	1383.71	1294.75	836.694	993.641	768.541	147.376	262.814	345.272	382.026	259.456	570.345	892.51	659.513	635.066	527.481	857.012	773.47	767.885	694.55	575.211	902.057	505.737	565.276	253.518	296.77	360.204	271.764	229.784	346.36
	0.91_533.1355m/z	HMDB0033770	38.5	20.2	7-Hydroxy-3-methoxy-1-primeverosyloxyxanthone	Organoheterocyclic compounds		533.135	1	0.90865	0.543683	2039.14	2129.27	2339.06	1717.35	1677.48	1424.04	590.417	639.33	693.41	868.52	614.35	1124.73	1596.44	1428.9	1317.71	1134.2	1463.71	1565.98	1331.56	1473.39	964.877	1780.05	1053.43	1068.48	671.644	746.297	747.504	684.783	624.817	710.631
	0.89_665.1435m/z	CCMSLIB00000846257	33.5	4.84	5,6-dibenzoyloxy-7-methoxycarbonyl-1-[3,4,5-trihydroxy-6-(hydroxymethyl)oxan-2-yl]oxy-1,4a,5,6,7,7a-hexahydrocyclopenta[c]pyran-4-carboxylic acid	Phenylpropanoids and polyketides		665.143	1	0.88795	0.300367	983.305	615.382	843.266	723.819	672.004	457.647	310.504	478.594	288.325	638.02	646.612	342.524	879.692	821.985	830.194	641.341	681.272	558.634	753.778	516.728	373.446	581.59	325.492	391.534	361.91	358.077	442.54	361.517	493.648	388.022
	0.89_346.0555m/z	HMDB0000045	40.2	14	Adenosine monophosphate	Nucleosides, nucleotides, and analogues		346.056	1	0.88795	0.18645	449.767	144.294	261.606	300.459	289.105	179.742	218.581	276.328	106.78	228.066	313.243	275.708	215.216	232.103	181.641	202.106	194.955	163.858	352.411	287.735	227.639	166.463	197.666	226.453	203.78	192.549	243.163	297.11	335.354	315.661
	0.85_175.0247m/z	HMDB0000127	51.6	65.4	D-Glucuronic acid	Organic oxygen compounds		175.025	1	0.846483	0.320567	0	414.309	623.268	0	1345.23	799.477	0	0	677.583	0	0	0	0	0	0	0	0	13.7693	0	0	0	0	0	0	60.178	73.6467	60.8399	63.3367	64.2358	86.4252
	0.84_1025.3406m/z	HMDB0038599	37.2	0.0312	Acrimarine H	Organoheterocyclic compounds		1025.34	1	0.8361	0.249017	8349.4	6765.37	6903.46	5072.59	4391.62	3528.19	1446.3	3708.59	5992.36	5058.31	6161.27	3333.38	4042.17	4133.48	4164.47	3117.69	3665.1	4426.53	8126.09	6838.48	4912.99	7290.26	6647.31	5839.46	3064.67	2888.51	3129.05	2658.98	3532.74	2739.67
	0.82_179.0561m/z	HMDB0000122	46	37.3	D-Glucose	Organic oxygen compounds		179.056	1	0.815417	0.333533	2368.77	2713.77	2190.2	2017.17	2188.73	2360.81	1912.59	1943.07	2822.72	2302.77	2637.58	1772.56	1943.79	1907.91	1946	1985.71	1861.7	2085.69	2228.21	2991.16	2111.49	1851.08	2525.54	2408.82	1295.4	1433.26	1866.06	1851.23	1825.23	1696.81
	0.79_719.2014m/z	HMDB0303364	34	2.96	Glucosyringic acid	Phenylpropanoids and polyketides		719.201	1	0.794717	0.2701	7563.95	7459.6	8239.4	13839.1	16528.1	24842.4	12600.8	10978.4	8479.4	13334	12331.7	12524.8	7299.37	7210.79	7868.33	6316.37	4833.11	5066.58	6915.48	7577.7	5020.33	10724.6	7949.24	6046.32	3846.61	3904.92	4155.47	3628.44	3278.63	4007.37
	0.79_379.0834m/z	HMDB0037252	42.4	30.8	5,8-Dihydroxy-3-(4-hydroxybenzyl)-7-methoxy-4-chromanone 8-acetate	Phenylpropanoids and polyketides		379.083	1	0.794717	0.281133	6499.97	6416.23	6971.25	12074.3	14470.5	19796.6	11371.1	9933.8	7363.83	11720	10695.4	12894.8	8298.43	8350.55	8025.72	7368.9	5771.52	5741.85	6256.31	7256.71	5394.3	7461.4	7155.55	5523.84	5117.41	4841.88	5669.51	5233.77	4920.44	5813.34
	0.72_215.0328m/z	HMDB0000954	40.7	14.7	Ferulic acid	Benzenoids		215.033	1	0.7219	0.104633	350.075	257.533	165.208	538.476	864.251	917.142	498.901	324.216	451.673	463.978	379.608	539.031	271.747	241.887	271.339	278.848	161.378	208.094	284.353	197.892	258.023	232.54	176.094	182.699	228.693	240.409	384.032	354.865	387.664	280.249
	0.72_132.0296m/z	HMDB0000191	48.9	54.6	L-Aspartic acid	Organic acids and derivatives		132.03	1	0.7219	0.26125	1060.22	1439.44	1688.71	834.537	973.156	1642.45	1015.21	914.76	892.491	798.019	637.848	1300.67	846.283	464.429	430.72	447.904	768.004	631.152	900.038	991.879	603.301	1253.66	949.948	962.211	365.331	280.377	447.743	280.911	414.383	471.17
	0.72_131.0829m/z	HMDB0000214	41.5	12	Ornithine	Organic acids and derivatives		131.083	1	0.7219	0.188817	383.757	226.733	226.272	381.373	189.525	333.813	806.245	539.794	380.32	264.802	316.864	298.868	526.871	646.545	692.235	791.31	513.436	537.575	272.898	217.05	163.257	306.716	290.991	204.344	307.872	299.101	322.987	309.786	322.26	270.681
	0.71_145.0621m/z	HMDB0000641	50.1	56.8	L-Glutamine	Organic acids and derivatives		145.062	1	0.711517	0.250967	517.37	591.634	678.763	647.435	316.792	436.051	1545.05	1915.94	1240.09	629.115	593.206	468.83	1236.48	1066.81	895.67	2951.75	1781.58	1769.63	669.777	410.494	365.227	1212.05	1182.93	604.883	713.234	789.34	912.82	818.569	936.536	932.605
	0.70_329.0868m/z	HMDB0002005	38.9	4.03	Methionine sulfoxide	Organic acids and derivatives		329.087	1	0.701083	0.1577	66.1056	37.2472	39.0123	43.6979	21.3961	47.5677	80.2453	152.972	85.8759	49.7842	46.1575	22.5075	76.0876	94.0563	57.5484	377.764	170.004	214.046	29.1117	32.1637	38.6742	115.238	146.33	80.6156	77.8002	76.3401	70.2524	72.4026	75.7755	79.3208
	0.70_272.0861m/z	HMDB0252813	49.3	69.6	Glutamine-glutamate	Organic acids and derivatives		272.086	1	0.701083	0.105467	7.94394	7.56887	8.72735	22.7717	5.52171	26.2536	10.9123	16.0589	7.39571	6.72871	9.63447	1.75612	18.0196	14.27	14.6092	26.0474	12.0779	17.2944	3.58939	4.05283	8.28714	21.1004	22.5423	23.4946	15.4432	16.5492	12.7395	18.0594	20.8648	10.7865
	0.70_104.0352m/z	HMDB0000187	52.6	67.3	L-Serine	Organic acids and derivatives		104.035	1	0.701083	0.136617	206.208	399.956	239.323	143.063	107.848	136.42	166.645	115.359	283.092	75.0658	165.965	116.199	111.979	197.204	162.569	82.5493	88.6616	213.925	172.766	168.276	127.087	176.196	81.8384	120.47	92.594	100.641	117.237	174.083	82.3556	99.4915
	0.69_213.0491m/z	HMDB0029048	42.5	21	Serylserine	Organic acids and derivatives		213.049	1	0.690583	0.136933	15.7585	12.9936	14.5737	24.7603	25.3225	45.423	16.7514	26.9768	16.3035	10.5685	11.3475	5.30092	42.141	29.9688	18.2255	38.7162	32.4086	48.3479	6.37991	7.57911	12.2454	33.5418	36.6637	24.3035	24.9158	25.0741	24.8144	24.9253	31.5288	25.4425
	0.68_154.0626m/z	HMDB0000177	50	60.2	L-Histidine	Organic acids and derivatives		154.063	1	0.68	0.178467	138.659	112.605	149.339	267.41	107.684	180.62	228.062	131.547	163.913	87.6896	86.8928	135.808	185.995	258.546	197.654	376.129	213.491	193.583	182.526	185.46	61.4468	192.812	162.684	172.21	177.745	144.058	126.247	149.277	128.479	120.56
	0.67_241.0117m/z	HMDB0001586	40.7	12.6	Glucose 1-phosphate	Organic oxygen compounds		241.012	1	0.66935	0.126483	0.248543	1.22449	0.979355	5.81657	2.05798	0	0	0	0	0	0.886879	1.52524	14.4918	8.6754	5.76624	7.48883	13.7826	18.6082	0.63018	1.47122	5.23534	0	0	0	5.62662	4.59647	2.89817	3.02234	3.24761	5.09721
	0.65_338.9885m/z	HMDB0001473	43.4	21.2	Dihydroxyacetone phosphate	Organic oxygen compounds		338.988	1	0.647983	0.0951333	17.2216	23.1768	23.3751	96.0767	52.308	12.0372	19.4678	8.02803	8.35219	15.8007	13.3007	8.0165	125.974	78.9229	59.5303	55.574	94.6609	100.496	15.977	21.2628	38.0115	24.3385	6.16498	25.2851	18.5996	22.7961	21.8908	22.7388	21.2557	21.137
