# Supplementary material for: Integrating Sensory Evaluation and Metabolomics to Reveal the Metabolic Basis of Taste and Flesh Color in Melon (Cucumis melo L.)
Source: Metabolites. 2026 May 28;16(6):368. doi: 10.3390/metabo16060368 (PMC13302874; doi:10.3390/metabo16060368)
Supplement: Supplementary file 1 [file metabolites-16-00368-s001.zip › Table S3. OPLS-DA model validation results for ST vs. AT.xlsx]

## Sheet: Sheet1
sampleMetadata	Group	Group_OPLSDA_XSCOR-h1	Group_OPLSDA_predictions		Confusion Matrix
ST-1	ST	14.9769	ST			Predicted ST	Predicted AT
ST-2	ST	14.6771	ST		Actual ST	6	0
ST-3	ST	15.8491	ST		Actual AT	0	6
ST-4	ST	15.8299	ST		Classification Accuracy	12/12 (100%)
ST-5	ST	14.254	ST		AUC of ROC Curve	1
ST-6	ST	13.7504	ST		Permutation Test (100)	pR2Y = 0.01	pQ2 = 0.01
AT-1	AT	-15.0876	AT
AT-2	AT	-14.7891	AT
AT-3	AT	-15.6881	AT
AT-4	AT	-14.7729	AT
AT-5	AT	-14.0539	AT
AT-6	AT	-14.9459	AT
