# Supplementary material for: Integrating Sensory Evaluation and Metabolomics to Reveal the Metabolic Basis of Taste and Flesh Color in Melon (Cucumis melo L.)
Source: Metabolites. 2026 May 28;16(6):368. doi: 10.3390/metabo16060368 (PMC13302874; doi:10.3390/metabo16060368)
Supplement: Supplementary file 1 [file metabolites-16-00368-s001.zip › Table S4. OPLS-DA model validation results for OF vs. GF.xlsx]

## Sheet: Sheet1
sampleMetadata	Group	Group_OPLSDA_XSCOR-h1	Group_OPLSDA_predictions		Confusion Matrix
OF-1	OF	16.8785	OF			Predicted OF	Predicted GF
OF-2	OF	16.4725	OF		Actual OF	6	0
OF-3	OF	14.5635	OF		Actual GF	0	6
OF-4	OF	16.8052	OF		Classification Accuracy	12/12 (100%)
OF-5	OF	15.6243	OF		AUC of ROC Curve	1
OF-6	OF	14.4384	OF		Permutation Test (100)	pR2Y = 0.01	pQ2 = 0.01
GF-1	GF	-16.4567	GF
GF-2	GF	-15.9079	GF
GF-3	GF	-15.322	GF
GF-4	GF	-15.5603	GF
GF-5	GF	-15.9809	GF
GF-6	GF	-15.5546	GF
