# Supplementary material for: Integrating Sensory Evaluation and Metabolomics to Reveal the Metabolic Basis of Taste and Flesh Color in Melon (Cucumis melo L.)
Source: Metabolites. 2026 May 28;16(6):368. doi: 10.3390/metabo16060368 (PMC13302874; doi:10.3390/metabo16060368)
Supplement: Supplementary file 1 [file metabolites-16-00368-s001.zip › Table S5. DAMs in the ST vs. AT comparison.xlsx]

## Sheet: Sheet1
Compound	ST						AT						VIP	P-value	FDR	Fold_Change	Log2FC	Type
	K11-40-1	K11-40-2	K11-40-3	HZX-1	HZX-2	HZX-3	FW8-1	FW8-2	FW8-3	FW4-1	FW4-2	FW4-3
3-hydroxy-4-methoxy-2,3-dihydropyran-6-one	2071.31	1541.33	1658.95	1727.65	1518.48	1617.38	915.416	1290.87	1636.31	1262.26	1966.95	1311.44	0.904573	0.122704	0.224907	1.20897	0.273779	insig
Citric acid	774.347	619.211	527.136	680.35	529.813	636.142	968.305	1185.11	1269.53	877.425	1397.76	858.523	1.51216	0.00247017	0.025683	0.574531	-0.799544	down
Trifolirhizin	208.22	211.107	205.233	228.539	212.879	187.53	266.511	225.206	250.423	111.807	234.707	96.3009	0.38339	0.723678	0.792599	1.05785	0.0811401	insig
methyl 2-[(2S,3R,4S,5S,6R)-4,5-dihydroxy-6-(hydroxymethyl)-3-[(2S,3R,4R,5R,6S)-3,4,5-trihydroxy-6-methyloxan-2-yl]oxyoxan-2-yl]oxybenzoate	92.9322	194.022	108.039	144.086	165.531	99.3945	127.835	51.9798	134.815	28.4968	29.9921	31.9059	1.13377	0.0312343	0.0884585	1.98508	0.989195	insig
FA 18:2+4O	207.343	136.558	133.507	157.264	122.754	196.563	482.923	329.655	361.536	659.451	394.037	125.351	1.27702	0.0222274	0.0735263	0.405443	-1.30243	insig
Rutilantinone	341.544	301.161	319.772	382.839	334.217	304.449	363.604	330.497	366.379	248.132	380.923	286.401	0.10369	0.957891	0.97097	1.00407	0.00586262	insig
5-Hydroxyisourate	97.8688	56.7325	64.537	109.507	46.3197	115.379	96.5289	154.497	115.784	85.9218	170.748	62.7579	0.763099	0.150022	0.259232	0.714539	-0.484915	insig
Valylvaline	42.0215	57.0677	54.3609	32.6073	49.4374	50.2073	26.3181	33.9194	49.945	34.1868	37.9497	40.8276	0.939706	0.0589848	0.129767	1.28033	0.356521	insig
Glutaric acid	50.751	35.0395	89.2227	63.3346	40.9567	38.6122	172.866	95.9263	149.528	79.006	107.463	47.6538	1.17754	0.0303673	0.0869764	0.487271	-1.0372	insig
Urocanic acid	348.682	232.38	301.716	208.833	209.805	201.719	272.229	333.175	645.367	205.986	268.177	166.651	0.39886	0.416064	0.534337	0.794643	-0.331622	insig
Maltotriose	956.673	637.496	664.345	737.033	592.888	702.237	308.722	346.087	620.498	402.815	825.855	395.011	1.14218	0.0419286	0.105029	1.48006	0.565654	insig
5'-O-beta-D-Glucosylpyridoxine	51.6298	38.5788	49.0819	41.9794	12.3013	24.2922	100.468	79.0067	118.242	32.3534	51.9536	11.102	0.541989	0.150621	0.259232	0.554183	-0.851567	insig
Oleyl alcohol	191.18	152.618	170.31	158.296	146.087	179.103	192.687	148.918	167.668	128.962	154.616	146.328	0.481964	0.409308	0.526551	1.0622	0.0870547	insig
2,4,5,7alpha-Tetrahydro-1,4,4,7a-tetramethyl-1H-inden-2-ol	721.209	568.584	635.261	668.349	534.988	673.316	1019.64	902.545	1035.95	706.493	1075.92	612.096	1.23023	0.0197084	0.068934	0.710249	-0.493604	insig
3''-O-Caffeoylcosmosiin	118.505	115.27	125.355	130.069	127.586	113.812	150.775	80.3919	93.3567	46.296	98.2255	56.1539	1.04428	0.0734767	0.155345	1.39109	0.476211	insig
alpha-Terpineol propanoate	4690.69	3591.44	3921.61	4141.11	3285.64	4359.52	6220.61	4585.41	5234.09	3402.12	5340.08	2969.37	0.500527	0.291232	0.417066	0.864452	-0.210142	insig
Clausarinol	6223.42	7316.47	6173.98	5768.64	4768.13	6608.53	4113.69	5697.53	5737.39	3464.66	3554.9	2401.42	1.17823	0.0140308	0.0585425	1.47616	0.561851	insig
1-Hydroxyacorenone	137.464	89.7239	96.7438	118.38	78.681	120.916	182.589	143.502	159.519	103.805	157.94	109.198	1.02927	0.0460287	0.110907	0.749408	-0.416176	insig
Germacrenone	453.633	315.582	349.327	376.821	304.441	415.332	619.38	470.593	506.727	360.414	548.727	338.723	0.959168	0.0719956	0.153066	0.778726	-0.360813	insig
2-Methyl-3-(2-pentenyl)-2-cyclopenten-1-one	782.299	575.857	593.435	646.748	548.107	717.653	1002.97	766.185	835.318	564.279	846.887	543.458	0.681802	0.194972	0.306385	0.847557	-0.238617	insig
Methylisoeugenol	57.3732	38.3436	43.1613	39.7649	33.7273	53.8531	95.8867	70.8332	70.0408	44.9788	81.7434	39.3415	1.05088	0.0503166	0.115031	0.660892	-0.597513	insig
Cafestol	176.807	110.947	122.626	136.566	110.057	151.761	286.288	268.316	276.619	169.429	317.27	144.418	1.34607	0.010444	0.0495838	0.553062	-0.854486	down
2-trans-6-cis-Dodecadienal	316.095	231.231	230.082	229.917	223.391	276.156	330.567	293.555	319.021	226.917	331.505	216.415	0.673624	0.210468	0.326011	0.877118	-0.189157	insig
Isopetasoside	107.996	69.6574	79.65	74.3225	50.4782	107.504	157.589	149.743	162.059	97.6168	157.045	60.8703	1.02542	0.0358911	0.0959203	0.623766	-0.680922	insig
11-Oxohexadecanoic acid	354.924	218.245	258.457	261.351	199.729	324.123	542.588	289.404	321.49	220.087	331.494	164.156	0.286427	0.494787	0.605715	0.864976	-0.209269	insig
12(S)-hydroxy-16-Heptadecynoic Acid	81.5249	51.6201	55.0241	62.8304	42.8205	69.8406	146.673	111.458	130.441	82.3861	139.978	63.3828	1.3274	0.0106398	0.0498494	0.539301	-0.890839	down
Quinceoxepine	284.577	203.271	217.815	225.423	191.665	259.52	362.334	291.469	306.028	193.866	315.974	203.022	0.739083	0.15648	0.266896	0.826374	-0.275132	insig
5-Isopropyl-2-(2-methylpropyl)-2-cyclohexen-1-one	237.319	167.097	180.033	195.992	165.712	218.52	334.734	289.329	324.217	228.701	314.876	184.382	1.2383	0.0159351	0.0629933	0.694812	-0.525306	insig
Zerumbodienone	319.026	238.322	251.324	269.725	213.332	290.838	397.149	352.572	365.222	285.929	383.377	266.022	1.18648	0.0172342	0.0660643	0.771882	-0.373547	insig
Linoleic acid	3981.04	3148.18	3351.99	3475.59	2929.87	3579.86	1741.52	1490.07	1025.64	1931.28	1468.52	2655.85	1.52308	0.000170815	0.00648243	1.98456	0.988818	up
Sterebin E	10.7114	10.8585	9.65219	15.3181	10.375	10.8879	16.7402	10.7427	7.42135	5.12708	7.82543	10.7753	0.600467	0.432802	0.551169	1.15642	0.209661	insig
Schweinfurthin F	0.63826	0.497032	0.115859	0.00240832	0.298348	0.00551902	0.545338	0.0841642	0.899418	0.915462	0.985508	0.000481664	0.283339	0.173123	0.28319	0.454011	-1.1392	insig
Gyromitrin	268.042	260.21	270.955	278.545	289.883	330.737	140.817	146.184	125.659	145.421	124.303	161.106	1.7098	2.75846e-06	0.00138085	2.0135	1.00971	up
Hydrocinnamic acid	351.528	404.604	385.592	378.723	404.505	408.587	364.366	408.051	380.887	424.873	419.292	368.959	0.211595	0.703293	0.779797	0.986101	-0.020192	insig
Ginsenoside F2	107.231	94.1151	92.5068	95.4103	73.4094	96.5387	44.7067	78.653	50.8885	4463.77	82.2492	106.812	0.301901	0.375762	0.498607	0.115849	-3.10969	insig
9-Oxohexadecanoic acid	632.37	130.412	300.819	113.299	113.485	134.874	174.435	118.686	123.765	73.2265	158.825	90.6532	0.758015	0.236213	0.355725	1.92709	0.946424	insig
Val Ile Leu Asp	2744.19	2653.23	2534.86	3115.05	2388.53	1936.48	12.2426	14.6102	2.602	51.0477	17.4936	1802.89	1.48913	0.000193723	0.00668344	8.08693	3.01559	up
Difructose anhydride III	4587.23	3344.19	3457.49	3491.45	2974.85	3156.33	1769.82	2037.99	2927.49	2246.84	3663.23	2214.54	1.22456	0.0195592	0.068934	1.41397	0.499754	insig
N6,N6,N6-Trimethyl-L-lysine	113.764	89.4041	93.5378	78.029	72.5334	126.096	129.639	87.4187	107.978	72.318	82.9116	79.8094	0.0786654	0.859244	0.909883	1.02373	0.0338311	insig
Tanshinone IIA	464.72	426.539	430.109	398.391	360.437	410.324	503.406	367.988	417.688	354.877	473.495	332.711	0.19364	0.836437	0.895424	1.01647	0.0235688	insig
5-Aminoimidazole ribonucleotide	20.8093	14.5178	13.3863	18.537	11.4614	9.13201	74.1098	89.1586	115.59	96.4299	131.663	56.7079	1.68135	0.000719854	0.0121415	0.155846	-2.68181	down
Pyroglutamic acid	571.753	310.512	461.783	489.501	297.796	562.242	898.792	1163.51	873.466	869.766	1166.87	473.396	1.36063	0.00506254	0.0328416	0.494617	-1.01562	down
1H-Pyrrole-2-carboxaldehyde	216.718	137.035	134.511	190.433	94.2101	171.24	460.625	455.478	233.442	178.904	392.287	234.123	1.27864	0.0196885	0.068934	0.482974	-1.04998	insig
2-Aminomuconic acid semialdehyde	997.893	724.754	875.522	1316.89	641.56	1121.36	2589.83	2408.3	1599.39	1394.09	2002.09	1242.93	1.38961	0.00720693	0.040519	0.505309	-0.984761	down
D-Aspartic acid	179.896	223.754	262.041	119.998	213.801	276.113	247.966	257.616	263.501	282.496	284.374	286.796	1.02343	0.0553442	0.123861	0.786075	-0.347261	insig
PHOSPHOCHOLINE	136.028	44.5746	93.0449	129.764	152.526	151.799	35.1452	163.601	57.68	228.969	247.494	302.183	0.255645	0.287641	0.414165	0.683756	-0.548446	insig
N-(1-Deoxy-1-fructosyl)glycine	34.189	43.0317	41.2152	50.6744	21.549	43.9805	69.0786	27.2494	42.3691	19.4218	23.1708	17.4159	0.545933	0.52797	0.63507	1.18084	0.239816	insig
Nebularine	200.21	444.126	345.477	290.222	223.186	290.078	269.481	288.976	380.186	302.443	179.639	265.839	0.163557	0.699611	0.777459	1.06329	0.0885284	insig
3-Aminoisobutanoic acid	396.624	208.522	323.787	279.502	221.212	295.704	39.5257	177.879	134.041	233.6	202.866	85.0348	1.18634	0.00634411	0.0379148	1.97647	0.982924	up
4-O-Methyl-a-D-glucosyl-(1->2)-b-D-xylosyl-(1->4)-D-xylose	556.796	18.7579	373.722	306.064	330.266	167.515	244.837	183.968	222.548	123.338	157.185	71.3142	0.282494	0.164973	0.276172	1.74755	0.805332	insig
5-Hydroxymethyl-2-furancarboxaldehyde	770.43	444.94	441.151	582.24	485.246	485.268	367.597	426.042	600.051	490.942	695.381	473.483	0.239833	0.722058	0.791968	1.05102	0.0717855	insig
2-Hydroxyadipic acid	1651.22	1231.67	1311.08	1274.72	1086.41	1138.41	618.819	926.542	1214.99	932.864	1488.14	924.921	0.934086	0.105052	0.201559	1.25994	0.33335	insig
Glutamylalanine	27.7047	30.8151	38.7756	83.6572	44.5622	28.527	65.5273	70.2234	83.7144	9.05421	18.0077	5.34474	0.412182	0.983225	0.989745	1.00862	0.012377	insig
Gluconasturtiin	10.7407	13.3232	12.8157	14.1454	23.6822	17.323	47.0667	42.0623	30.4033	70.6184	52.2835	44.7502	1.61797	0.00118457	0.0152938	0.320457	-1.6418	down
Sucrose	1242.09	935.872	1052.52	1023.51	834.365	955.122	520.356	688.068	839.091	726.236	1010.75	662.977	1.23612	0.0137915	0.0583822	1.35885	0.442391	insig
5-Aminopentanoic acid	257.209	250.255	289.097	296.194	150.353	172.941	186.838	324.441	311.335	239.648	202.278	356.051	0.436333	0.388978	0.505539	0.873785	-0.19465	insig
Ribitol	21.7093	10.8493	19.3568	66.829	52.4894	21.1449	14.9961	24.9032	6.65347	0.528123	1.15398	0.105625	1.13501	0.0466801	0.111416	3.97966	1.99265	insig
N2,N2-Dimethylguanosine	24.5109	12.8754	15.5609	50.987	53.2204	34.0887	13.6035	7.87515	4.9565	16.898	7.32663	3.95061	1.34457	0.0222807	0.0735263	3.50196	1.80816	insig
Kaempferol	287.632	272.179	255.019	276.958	218.771	291.732	134.652	473.491	481.63	387.282	415.812	390.975	0.714971	0.0805438	0.166731	0.701577	-0.511327	insig
NAD	52.2032	2.75079	8.74002	37.046	14.2286	21.18	44.3382	72.5468	22.6986	46.7878	111.583	40.8818	1.04869	0.0525887	0.119461	0.401812	-1.31541	insig
Glycyltyrosine	86.5476	40.0804	36.2662	28.5463	15.0703	37.402	17.0163	99.3844	27.2288	44.7518	78.6312	27.615	0.176888	0.623837	0.708821	0.827868	-0.272527	insig
2,5-Furandicarboxylic acid	190.707	149.309	143.306	153.145	98.4437	123.75	211.673	283.349	289.02	205.14	320.977	181.572	1.39521	0.00404747	0.0310959	0.575614	-0.796827	down
5'-Deoxyadenosine	65.509	122.097	82.8608	131.519	24.2767	56.5568	238.652	61.3057	211.604	26.1205	43.8868	13.7977	0.156657	0.681896	0.763361	0.810962	-0.302293	insig
5-Hydroxy-2-furoic acid	230.812	184.46	164.26	158.829	156.94	151.867	336.54	474.251	487.062	277.887	500.925	291.489	1.57021	0.00268772	0.0266409	0.442188	-1.17727	down
indole-3-acetyl-proline	18.6467	21.7491	12.3637	38.282	0.0558929	0.279465	34.3203	5.7534	40.602	0.391083	4.6228	0.544754	0.0366085	0.929745	0.953189	1.05964	0.0835678	insig
2-Furoic acid	546.106	654.408	641.474	763.825	270.792	668.715	1847.29	1246.14	1310.46	475.952	699.924	257.42	0.550395	0.184654	0.296305	0.607368	-0.719357	insig
Uracil	57.6217	30.8074	42.3819	28.3074	49.7803	34.5388	12.0245	36.6371	27.3475	75.1485	9.40067	58.1261	0.484561	0.732838	0.800322	1.11319	0.154701	insig
Adenosine	1493.95	1407.56	1032.67	1885.84	1417.56	946.825	468.866	1382.46	631.561	1058.02	2374.55	1256.51	0.539957	0.601583	0.696039	1.14117	0.19051	insig
Benzofuran	0.0658494	55.0389	45.431	31.7424	14.1173	8.09996	0.687241	19.4906	7.31466	73.9128	0.329247	1.86196	0.336093	0.578004	0.67493	1.49132	0.576589	insig
2-Aminoacetophenone	233.512	310.663	220.147	286.769	53.5841	147.547	331.819	379.224	342.684	244.204	190.612	182.271	0.652154	0.2077	0.32437	0.749469	-0.416059	insig
m-Coumaric acid	354.839	483.082	325.512	411.864	109.284	196.829	472.335	525.19	570.677	317.688	294.334	184.874	0.480291	0.357798	0.486682	0.79549	-0.330085	insig
L-2,3-Dihydrodipicolinate	22.0998	18.074	31.908	29.0872	105.425	103.519	59.221	52.8439	79.4724	56.0601	34.5677	29.6077	0.379151	0.988402	0.993638	0.994674	-0.0077043	insig
Indoleacrylic acid	61.6801	308.4	61.6801	61.6801	789.841	61.6801	61.6801	61.6801	61.6801	61.6801	61.6801	61.6801	0.743734	0.234037	0.35315	3.63424	1.86165	insig
Phenylalanylalanine	0.984624	226.601	297.121	47.6084	91.1924	0.0609386	0.0609386	0.0609386	0.0609386	0.304693	0.0609386	0.0609386	1.37121	0.0807605	0.166731	1088.91	10.0887	insig
Lys Pro Lys	3.3663	138.174	130.953	167.727	114.354	0.67326	0.67326	0.67326	0.67326	6.75666	0.67326	0.67326	1.29569	0.0273938	0.0834611	54.8502	5.77743	insig
Aloesone 7-O-glucoside	60.6533	135.917	89.3039	185.34	119.642	97.4049	12.1307	12.1307	12.1307	12.1307	12.1307	92.7866	1.48939	0.00279724	0.0266409	4.48554	2.16528	up
(4R,5S,7R,11x)-11,12-Dihydroxy-1(10)-spirovetiven-2-one 12-glucoside	3.33008	87.3448	63.1161	81.3339	48.0649	0.54184	0.0792847	0.396423	0.0792847	0.0792847	0.0792847	0.0792847	1.56469	0.0281547	0.0837973	357.864	8.48327	insig
Vulgarin	2.36693	54.2893	37.1374	40.5966	16.271	0.473387	0.473387	0.473387	0.473387	0.473387	0.473387	0.473387	1.41267	0.0407167	0.102671	53.2104	5.73364	insig
Gln Ile Lys	1271.53	1797.58	1563.82	2165.41	1725.78	1302.41	2.59311	0.518622	0.518622	69.9003	0.518622	878.267	1.43912	2.26989e-05	0.00287141	10.3185	3.36717	up
Scopoletin	288.243	156.814	229.738	258.202	153.798	236.134	181.606	171.578	145.636	211.449	202.038	172.996	0.781372	0.147453	0.256102	1.21895	0.285636	insig
Cassiachromone	253.938	224.336	253.569	339.894	142.265	113.938	1.74785	1.74785	1.74785	1.74785	1.74785	8.73923	1.73055	0.00128553	0.0159954	75.9759	6.24747	up
Physagulin E	26.9522	132.721	56.4608	151.11	141.035	99.0604	0.128949	0.846344	0.128949	4.77196	0.644744	2.87634	1.6182	0.00459389	0.0323583	64.6292	6.01411	up
Hv-NCC-1	116.273	463.592	180.775	466.897	481.289	298.2	105.953	47.5841	46.1251	33.7918	34.3866	24.7397	1.55683	0.00667939	0.0394633	6.85975	2.77816	up
2-Hydroxymyristic acid	136.309	166.424	153.349	183.828	203.502	191.023	211.359	114.253	174.407	127.641	146.797	132.807	0.644666	0.266167	0.38925	1.14017	0.18925	insig
1-Octen-3-yl primeveroside	3.12273	0.729446	3.06884	19.3077	14.5247	14.2756	78.2585	42.9849	50.8966	7.35345	7.14935	0.145889	0.337933	0.148247	0.256894	0.294606	-1.76314	insig
Glucosyl (E)-2,6-Dimethyl-2,5-heptadienoate	7.75195	17.5538	8.88514	15.0783	18.52	11.2485	7.01265	1.2135	9.62299	0.055777	0.278885	0.923342	1.21287	0.00253707	0.0257978	4.13655	2.04843	up
Val Met Gly Ala Glu	11.6776	30.1555	17.7233	20.5408	22.3248	17.0774	0.266355	0.053271	0.053271	0.053271	0.053271	0.4776	1.70809	0.000547163	0.0103824	124.864	6.96421	up
Myristic acid	389.456	384.827	408.697	379.181	365.559	357.077	445.479	310.349	411.734	309.652	351.678	298.9	0.605119	0.353753	0.482494	1.07379	0.102709	insig
(+)-15,16-Dihydroxyoctadecanoic acid	112.404	85.7253	85.9951	123.669	68.2136	95.9455	105.676	81.8277	83.8534	65.9978	76.7385	88.6258	0.60143	0.270467	0.394021	1.13772	0.186143	insig
Pentadecanal	198.845	141.964	169.328	188.527	110.151	193.898	227.821	210.94	195.081	193.657	229.8	172.413	0.961406	0.0532164	0.120212	0.815405	-0.294411	insig
2-Tetradecanone	1441.94	1425.72	1428.35	1414.29	1413.84	1444.82	2112.3	1647.54	1414.64	1328.98	1568.98	1153.19	0.357364	0.45577	0.571784	0.928821	-0.106528	insig
10,20-Dihydroxyeicosanoic acid	1811.2	1481.53	1817.32	1515.68	1514.86	1658.94	1786.66	1052.05	1376.28	1061.69	1303.06	1272.19	1.13275	0.0333194	0.0916283	1.24804	0.319667	insig
Palmitoleic acid	287.537	249.408	244.115	269.138	259.429	289.31	416.032	310.042	259.858	229.8	301.458	242.517	0.456097	0.390004	0.506005	0.908638	-0.138222	insig
1-Tridecene	106.889	75.053	71.2909	98.5335	97.9086	109.691	121.372	90.1202	95.9928	96.9817	96.3428	75.6324	0.218374	0.75758	0.823787	0.970375	-0.0433856	insig
8-Oxohexadecanoic acid	130.298	124.675	139.292	63.7815	124.206	80.5591	156.825	139.337	158.753	50.8801	241.358	105.384	0.404111	0.30594	0.433225	0.777459	-0.363162	insig
9E-Heptadecenoic acid	141.699	81.9043	94.4778	96.1878	68.7095	126.048	203.239	185.137	189.272	149.027	211.827	107.26	1.32644	0.00482068	0.0328234	0.582375	-0.779979	down
Lagochilin	227.932	122.358	149.03	142.679	110.568	199.513	384.262	389.609	427.266	287.247	443.962	189.95	1.45226	0.00283005	0.0266409	0.448608	-1.15647	down
Edulisin VI	647.278	615.787	615.363	670.058	673.227	568.558	639.972	605.549	653.906	454.653	712.934	459.873	0.561925	0.380414	0.50001	1.07468	0.103907	insig
9-Hpode	297.768	167.029	192.819	199.156	139.953	271.332	537.234	555.421	646.244	398.851	628.295	257.666	1.46084	0.00340071	0.0280068	0.419371	-1.2537	down
Palmitaldehyde	166.095	148.702	156.21	155.635	104.325	132.906	130.276	138.777	118.426	119.86	109.722	158.215	0.647082	0.23202	0.350804	1.11428	0.156106	insig
Dehydrophytosphingosine	65.0922	57.9015	71.5941	28.8219	53.8077	34.199	82.7728	70.9865	93.3452	27.4751	129.58	54.4602	0.64745	0.163347	0.274293	0.679029	-0.558455	insig
Yuzu lactone	45.7225	40.5991	39.7452	44.3407	41.2739	47.832	51.2964	44.3987	50.3201	31.6702	51.4285	31.6994	0.071989	0.959432	0.97097	0.995016	-0.00720843	insig
MG(18:1(11Z)/0:0/0:0)	49.7099	36.2473	44.0492	43.768	34.2991	44.2854	14.609	21.5648	13.6159	30.3946	19.325	44.3498	1.29486	0.010602	0.0498494	1.75421	0.810821	up
22-Hydroxydocosanoic acid	92.322	91.6034	111.492	89.6562	84.2815	91.4343	128.577	78.8717	96.0552	64.7717	86.4872	50.8236	0.554529	0.458706	0.574304	1.10919	0.149504	insig
Tetrahydropersin	36.3039	28.5129	31.3989	36.8205	33.8581	31.9897	32.0938	36.5984	36.4792	29.272	42.4495	25.3819	0.0261294	0.844985	0.902031	0.983238	-0.0243872	insig
Dihydrojasmone	0.16335	4.10575	0.16335	4.8059	6.78268	5.96568	12.4888	0.822487	4.13209	0.81675	6.9943	4.28078	0.433504	0.571553	0.671358	0.744424	-0.425804	insig
6,8-Heneicosanedione	14.4464	12.461	13.5363	15.68	14.9034	10.8914	8.33488	6.80166	8.69996	6.93337	9.47643	9.24874	1.59259	0.000166314	0.00648243	1.65509	0.726907	up
Vitamin K1	76.2186	46.4068	59.4507	56.8107	39.1401	66.8938	40.3036	34.5658	15.1528	50.9687	38.3937	36.7999	1.13404	0.0148528	0.060285	1.59549	0.674002	insig
(9Z,11R,12S,13S,15Z)-12,13-Epoxy-11-hydroxy-9,15-octadecadienoic acid	0.377579	0.0308929	0.437943	21.3969	5.40564	13.817	0.381086	0.0308929	0.842855	0.154465	1.02376	0.0308929	0.810673	0.132029	0.234684	16.8291	4.07288	insig
Cystophorene	37.7875	26.6506	35.521	39.1861	27.7011	33.4487	60.0638	45.4284	51.1883	38.0699	54.4252	32.1528	1.16156	0.0240502	0.077348	0.711962	-0.490128	insig
Nona-2,4,6-trienal	14.5844	11.7674	13.7902	11.0069	13.1627	14.638	24.3104	19.6035	25.3365	14.1859	25.4284	11.8198	1.16181	0.0344625	0.0927553	0.654181	-0.612237	insig
1-(beta-D-Ribofuranosyl)-1,4-dihydronicotinamide	66.7623	69.8974	71.9284	78.0504	74.0236	65.3234	53.6885	57.1656	59.6136	53.2316	60.7146	67.7701	1.42786	0.00185785	0.0201444	1.20955	0.274475	insig
Isohumulone A	13.1208	5.38518	8.99992	7.87814	4.47592	8.81575	24.1721	18.4428	22.3231	13.1741	24.7627	8.96886	1.32486	0.00802545	0.0435094	0.435213	-1.20021	down
Prodelphinidin A1	11.8843	18.1754	16.3132	17.4558	12.0754	10.2987	10.6601	9.97776	9.48416	0.986328	11.8574	4.93164	0.961213	0.015769	0.0626631	1.79974	0.847788	insig
Pentylbenzene	3.13859	1.28146	2.05767	3.37285	3.13693	1.50835	4.05896	5.20364	7.28219	3.74602	5.9136	3.11068	1.28536	0.0097692	0.0470981	0.494484	-1.016	down
Pentenylbenzene	35.5021	38.6834	40.2175	36.5038	30.6215	43.0594	62.4931	58.3247	72.0609	41.787	67.3235	32.8994	1.1616	0.0309833	0.0880762	0.670634	-0.576402	insig
Eremopetasidione	106.88	71.4662	83.5656	88.1944	67.0139	95.3178	135.445	108.418	125.261	82.677	136.591	78.7744	0.957853	0.0659863	0.143506	0.76808	-0.380671	insig
N-Isobutyl-2,4,8-decatrienamide	1.79246	0.0911072	0.0911072	1.27147	0.0911072	0.455536	4.1382	0.892616	1.4458	0.0911072	0.496277	0.0911072	0.361958	0.444749	0.561074	0.53008	-0.915718	insig
(2R,3R,6R)-5-[(1E,3E)-hepta-1,3-dienyl]-2,3-dihydroxy-6-(hydroxymethyl)cyclohexan-1-one	42.3033	42.9096	46.5604	48.4486	43.8874	39.6066	40.3161	28.3459	31.7699	28.5451	40.5502	29.6255	1.39505	0.00405599	0.0310959	1.32419	0.40511	insig
tetradec-5-ynoic acid	69.6484	53.3474	56.4394	66.4361	60.7098	67.2016	99.7027	75.7236	74.6615	60.1533	83.5265	49.4779	0.703043	0.17875	0.288663	0.843286	-0.245907	insig
Chalcone	23.1157	150.238	42.9379	129.394	166.812	137.054	316.04	47.0219	157.445	73.4261	215.243	129.925	0.507794	0.334378	0.460818	0.691674	-0.531837	insig
Lycopersiconol	77.9221	51.4189	85.1542	19.6826	90.8046	47.6743	74.5619	54.8938	79.3493	67.1785	78.6697	71.5804	0.548729	0.475656	0.585127	0.874301	-0.193797	insig
alpha-Tocopherolquinone	20.5027	18.3126	17.3565	20.6229	19.6389	18.3288	0.436584	2.31345	0.0873169	6.52254	1.11742	17.8509	1.2816	0.0031719	0.0273576	4.05116	2.01834	up
3-(1,1-Dimethyl-2-propenyl)-8-(3-methyl-2-butenyl)xanthyletin	27.8642	23.1701	18.308	15.6763	16.4571	34.0381	25.6889	31.342	35.2972	18.5721	22.1372	12.1334	0.178127	0.731003	0.799469	0.933478	-0.0993124	insig
Melleolide	26.9145	27.3471	22.8028	23.3454	17.6025	27.1311	14.5838	20.2341	22.2445	10.8004	12.6885	5.6963	1.16576	0.00963948	0.0470981	1.68287	0.750924	up
3-O-Acetylepisamarcandin	4243.99	5033.41	4368.01	4013.41	3335.59	4500.93	544.577	1421.72	593.327	2207.39	557.767	1877.45	1.51463	1.71175e-05	0.00259843	3.53992	1.82372	up
Absinthin	15.0116	51.6794	21.2271	17.9513	19.3855	20.2976	19.2155	33.228	43.3989	24.0816	35.3664	7.28841	0.119673	0.718852	0.789593	0.895274	-0.1596	insig
1-Phenyl-1-pentanone	26.3416	19.7006	22.7607	21.0412	15.0678	23.6129	37.5215	28.307	36.9078	25.8466	38.1277	24.6223	1.30077	0.00793481	0.0433275	0.671734	-0.574039	insig
(S)-17-Hydroxy-9,11,13,15-octadecatetraynoic acid	23.3014	12.9815	14.2233	19.225	9.82115	20.2854	33.1293	24.9363	26.6822	19.5774	33.207	19.1182	1.17028	0.0168218	0.0656061	0.637327	-0.649893	insig
Neocnidilide	154.787	129.858	141.102	143.8	134.836	143.662	151.629	95.8686	114.051	100.839	120.174	97.5809	1.23518	0.0210257	0.0719107	1.24686	0.318304	insig
Cyclocalopin F	67.9421	76.4833	63.5655	62.0647	47.2118	73.8818	28.7931	58.4336	57.2625	37.1921	31.9301	31.0872	1.283	0.00627423	0.0377948	1.59849	0.676713	up
Dihydrogedunin	9.98765	10.6315	10.0073	8.8957	2.41962	10.1013	0.0621826	0.310913	0.0621826	0.525146	0.0621826	0.584473	1.63196	0.00115487	0.0152938	32.3836	5.01719	up
Artocarpin	27.7233	23.9522	17.3395	18.5676	14.1732	28.3231	43.2099	111.242	119.457	28.2551	59.5349	13.5788	1.06084	0.0707694	0.151734	0.34662	-1.52857	insig
Melleolide M	25.6863	34.7894	26.9827	16.1313	13.2908	20.5221	161.002	176.968	228.361	24.6302	102.184	9.59821	1.02927	0.0458524	0.110834	0.195523	-2.35459	insig
(3'x,5'a,9'x,10'b)-O-(3-Hydroxy-6-oxo-7-drimen-11-yl)umbelliferone	97.3817	105.223	87.7727	89.1874	63.9041	99.115	76.2363	103.764	105.467	57.7562	73.3497	38.3304	0.656542	0.265356	0.38925	1.19275	0.254288	insig
Methyl geranate	61.886	44.2975	47.9723	52.1856	40.9613	54.2679	83.6748	63.8189	68.8732	40.3632	72.9971	42.6318	0.694326	0.169107	0.279634	0.809892	-0.304199	insig
LysoPC(16:1(9Z)/0:0)	2092.02	1176.83	2189.07	522.173	5838.04	3033.73	5019.78	2940.18	6968.81	4397.84	6763.12	3483.78	1.11093	0.0372462	0.0974822	0.502201	-0.993662	insig
Benzophenone	301.465	205.437	229.524	242.192	209.178	281.625	417.845	248.264	296.326	221.969	278.793	211.412	0.522436	0.354083	0.482494	0.877472	-0.188576	insig
6-Pentyl-2H-pyran-2-one	75.617	52.3021	61.3239	66.3603	53.3256	73.628	97.6187	70.4167	78.3189	52.3195	81.0601	54.2202	0.51049	0.321922	0.450708	0.881561	-0.181868	insig
3-Phenylpropanal	42.3179	28.0266	30.8835	31.9229	25.4022	36.6466	53.7453	41.8801	40.4454	23.875	46.871	31.2857	0.655422	0.194042	0.305556	0.819814	-0.286632	insig
3-(4-Hydroxyphenyl)-1-propanol	21.8764	12.1241	14.0825	20.9708	14.1908	16.4033	36.3086	25.2046	29.5057	11.8781	28.0785	14.3611	0.793537	0.111314	0.207077	0.685636	-0.544484	insig
13-HOTE	817.736	531.424	616.51	574.047	486.281	603.383	1009.09	750.374	795.004	527.791	849.057	458.994	0.612529	0.22402	0.341428	0.82668	-0.274598	insig
2-Pentylthiophene	0.911995	21.3291	1.30201	9.68875	10.3027	4.92489	19.9251	4.04664	10.5568	6.70537	14.5395	9.48025	0.659442	0.488547	0.600011	0.74263	-0.429284	insig
Oxyglutinosone	42.2718	35.2689	35.0261	46.2673	36.581	35.3342	35.1699	38.0222	39.2154	19.4228	41.005	32.1116	0.61397	0.283213	0.409445	1.1259	0.171075	insig
12-Oxo-2,3-dinor-10,15-phytodienoic acid	354.297	250.711	265.863	294.965	220.984	311.899	424.973	378.292	385.059	243.928	424.675	277.034	0.888243	0.0835204	0.169952	0.796041	-0.329086	insig
MG(18:3(9Z,12Z,15Z)/0:0/0:0)	18.3542	91.9072	19.7542	16.1378	28.1151	17.1873	63.3021	14.696	45.9967	23.0501	33.985	34.86	0.417294	0.7786	0.841107	0.886822	-0.173284	insig
13-HODE	354.998	254.91	277.924	275.05	241.48	305.642	634.683	489.737	517.483	318.152	587.111	234.409	1.11892	0.0370066	0.0974822	0.614761	-0.701902	insig
13-Hydroxy-9-methoxy-10-oxo-11-octadecenoic acid	221.492	144.339	157.889	159.824	122.78	204.385	458.343	307.875	316.325	201.34	352.643	122.375	1.04685	0.0481361	0.112345	0.574626	-0.799305	insig
Glycerylmonooleate	139.416	104.553	115.129	112.265	99.3086	135.379	58.8656	96.9284	40.8702	120.707	65.7943	92.4619	1.14122	0.0233382	0.0760243	1.48446	0.569941	insig
1,5-dihydroxy-3-methoxy-10-methyl-2,4-bis(3-methylbut-2-enyl)acridin-9-one	0.0847589	0.0847589	0.0847589	0.0847589	0.0847589	0.0847589	0.423794	3.52308	0.484685	0.0847589	2.262	0.0847589	1.13267	0.127647	0.229673	0.0740999	-3.75438	insig
N-Hexadecanoylpyrrolidine	9.16966	9.91704	5.24426	9.08569	5.40865	7.22187	2.47552	0.495105	0.495105	0.495105	0.495105	2.64207	1.55541	0.000153488	0.00647206	6.48733	2.69762	up
1-Acetoxy-2-hydroxy-16-heptadecyn-4-one	613.074	455.652	476.458	506.52	417.16	557.38	818.488	732.186	614.875	553.851	798.245	435.085	0.996908	0.0567151	0.125503	0.765608	-0.385321	insig
2,4,12-Octadecatrienoic acid isobutylamide	47.9147	48.825	46.6506	44.6608	46.3246	36.3616	31.7805	21.0035	21.1736	22.3736	24.1178	37.6853	1.51332	0.000380872	0.00984049	1.71207	0.775743	up
Proanthocyanidin A2	78.3524	55.4202	57.3987	56.8375	64.6939	59.4202	83.1913	42.348	53.5985	47.2497	50.0905	28.9132	0.789201	0.213602	0.329465	1.21851	0.28512	insig
8-[3-oxo-2-[(E)-pent-2-enyl]cyclopenten-1-yl]octanoic acid	302.482	199.308	214.851	235.072	178.395	273.056	402.195	344.896	358.02	256.178	384.801	235.6	1.17516	0.0196699	0.068934	0.708064	-0.498048	insig
Cyclododecanone	118.819	107.423	110.166	104.113	115.194	119.939	156.197	114.261	116.667	87.3059	117.43	107.438	0.165371	0.693836	0.772173	0.966188	-0.0496237	insig
Heptadecadienoic acid	13.8328	12.1138	14.8334	13.625	10.7074	14.9796	16.7488	7.85483	4.21154	5.60068	8.27607	5.82238	1.22068	0.034406	0.0927553	1.6509	0.72325	insig
Isopeonidin 3-rutinoside	324.26	307.001	309.503	305.096	302.741	297.243	286.295	276.595	284.75	98.1807	303.887	259.673	0.748914	0.133083	0.23541	1.22292	0.290324	insig
1-(2,6,6-Trimethyl-2-cyclohexen-1-yl)-1,6-heptadien-3-one	15.2752	11.7745	11.5456	11.4907	8.24541	14.1231	25.1733	28.4152	27.4552	17.3001	33.8237	18.1483	1.50359	0.0028431	0.0266409	0.482015	-1.05285	down
Phytocassane B	136.086	82.2669	94.4111	106.588	71.5532	121.44	216.748	201.523	205.503	116.049	224.822	98.1462	1.20703	0.0189881	0.068934	0.576167	-0.79544	insig
Integrin	4.09299	3.80781	1.80759	3.06894	1.72455	3.85323	0.34491	0.34491	0.34491	0.34491	0.34491	3.07861	1.43062	0.00490133	0.0328234	3.82146	1.93413	up
5,10-Pentadecadien-1-ol	99.02	68.9404	72.9863	85.0536	70.0382	103.698	136.895	113.027	112.291	82.9614	127.785	87.1892	1.10157	0.0344437	0.0927553	0.757005	-0.401625	insig
2-Butylbenzothiazole	17.642	16.764	18.7309	14.3666	15.9643	17.2905	25.0231	16.4877	15.2683	14.9533	18.4849	17.5282	0.349902	0.50046	0.611674	0.935151	-0.0967284	insig
5-Hexyltetrahydro-2-furanoctanoic acid	55.0189	33.1841	33.7533	38.1419	27.0848	49.269	32.4286	48.782	28.1282	19.8061	45.032	18.2424	0.648789	0.303676	0.430823	1.22884	0.297294	insig
Avocadene	32.6227	18.338	22.4162	21.6556	14.8519	34.7725	23.6948	27.0539	14.446	23.7074	32.1394	16.1544	0.155017	0.774596	0.839883	1.05438	0.0763976	insig
Hydroxysintaxanthin 5,6-epoxide	43.0435	31.1757	36.8741	40.2098	30.2743	36.1719	5.11783	4.74311	0.0679694	29.247	3.64164	36.7968	1.05628	0.0136636	0.0582621	2.73505	1.45157	insig
Megastigmatrienone	212.301	145.448	162.823	165.467	134.269	188.122	269.907	222.951	240.961	178.341	242.066	161.753	1.09086	0.0341552	0.0927553	0.766296	-0.384026	insig
1-Tridecene-3,5,7,9,11-pentayne	41.9687	40.3246	40.8101	40.166	39.3505	37.6203	36.03	39.5321	42.0779	13.1559	41.1945	32.9132	0.640734	0.242403	0.36178	1.17245	0.229533	insig
1-(5-Acetyl-2-hydroxyphenyl)-3-methyl-1-butanone	8.27259	12.6201	10.203	2.49876	6.76997	14.6741	13.1653	6.16745	9.55821	3.47413	8.79903	12.5845	0.0696647	0.92847	0.953189	1.024	0.0342163	insig
Stearidonic acid	507.963	339.009	393.529	344.986	312.12	359.9	624.246	507.418	524.142	382.885	537.611	349.279	1.00484	0.0567162	0.125503	0.771644	-0.373993	insig
Avocadyne 4-acetate	228.963	138.225	156.628	170.445	130.811	201.93	96.4902	124.587	52.3401	167.291	113.68	158.207	1.00096	0.0474288	0.112345	1.44121	0.527284	insig
Trihydroxystearic acid	30.2115	18.5232	24.2457	26.8714	17.7408	28.1924	0.0329406	4.5779	0.164703	18.7766	1.40364	26.9225	1.10005	0.0184554	0.0683302	2.81013	1.49064	insig
2-Methylcyclododecanone	30.2629	24.0898	27.4188	22.7697	20.7625	28.7018	45.7181	28.7399	28.7777	20.1373	32.8883	23.9471	0.545925	0.303537	0.430823	0.854597	-0.226684	insig
Porrigenin A	69.0326	72.2994	66.2206	61.6848	54.1879	58.7575	35.7661	15.9627	7.12354	46.9344	11.2412	35.0408	1.33843	0.0011607	0.0152938	2.51322	1.32954	up
(5alpha,8beta,9beta)-5,9-Epoxy-3,6-megastigmadien-8-ol	339.385	275.774	290.694	342.239	282.436	301.236	340.952	303.846	315.528	245.041	342.555	268.471	0.11897	0.900273	0.933185	1.00846	0.012158	insig
xi-4-Hydroxy-4-methyl-2-cyclohexen-1-one	16.7016	13.186	11.3464	19.3339	11.6172	15.8248	17.3417	15.2048	17.5154	9.28489	19.7011	11.2915	0.0385716	0.856048	0.908728	0.974214	-0.0376896	insig
7-Isopropyl-1,4-dimethylazulene	19.4812	15.9269	16.7545	18.1875	14.2089	14.1809	2.0456	0.0572553	0.00626857	8.29681	0.248472	15.9629	1.16956	0.00486262	0.0328234	3.70961	1.89127	up
beta-Muurolene	51.3055	31.7569	34.5416	38.6167	29.3212	43.153	78.8263	66.7099	60.7076	45.4194	72.8914	36.6378	1.20952	0.0195742	0.068934	0.633167	-0.659343	insig
Heptadeca-2,4,6-trienoic acid	135.037	89.0455	98.3077	108.465	77.6684	118.315	182.396	153.53	163.208	116.457	173.179	103.576	1.17069	0.0196622	0.068934	0.70246	-0.509512	insig
2,5-Heptadien-1-ol	35.8869	27.7826	29.9273	27.9055	24.0977	31.7717	54.9775	41.5119	40.8078	33.8792	49.2844	30.2146	1.23533	0.0215069	0.0719107	0.707576	-0.499044	insig
Pentadecanoic acid	58.5615	42.3818	46.3754	51.459	39.3935	55.5436	91.4662	82.402	85.4481	56.3485	94.9852	50.5317	1.29466	0.0129126	0.0569805	0.636874	-0.65092	insig
8-Hydroxy-13,14,15,16-tetranor-12-labdanoic acid	91.5172	56.2326	62.7042	70.5756	55.0202	81.856	106.007	188.216	165.33	127.857	218.863	76.1997	1.36473	0.0150371	0.0604736	0.473562	-1.07837	insig
Leu Leu Leu Pro Gly	105.75	86.8731	91.4407	97.1242	82.6378	98.2369	99.9272	58.2945	61.5554	439.788	66.0262	53.0294	0.0559971	0.58831	0.683507	0.72187	-0.47019	insig
25-Cinnamoyl-vulgaroside	0.0364033	0.0364033	0.0364033	0.0364033	0.0364033	0.0364033	0.0364033	0.182016	0.0364033	1.81491	0.0364033	0.0364033	0.71292	0.322942	0.450708	0.101944	-3.29415	insig
Avocadyne	168.516	106.036	153.382	166.905	150.056	176.416	222.837	129.929	117.261	79.2771	163.776	136.811	0.400594	0.608911	0.699942	1.08403	0.11641	insig
ent-16b,19-Kauranediol 19-acetate	95.8952	73.2458	81.9166	88.4448	79.7679	82.1845	34.4176	30.5813	19.1289	36.0828	28.7314	65.8617	1.53371	0.000254641	0.00743356	2.33448	1.2231	up
Hericenone D	1723.47	1188.8	1342.78	1439.31	1092.69	1432.21	520.852	643.413	299.649	1145.51	596.827	1484.65	1.18942	0.021459	0.0719107	1.75217	0.809142	insig
(1'R)-Nepetalic acid	20.529	16.8538	18.4886	16.6516	35.9953	18.6886	29.1876	16.521	22.659	12.9902	19.5614	10.4355	0.401668	0.534002	0.640296	1.14236	0.192014	insig
Campesteryl caffeate	70.2113	20.358	69.2465	15.7702	24.8331	18.0063	104.726	56.9561	43.3567	1.92304	43.8027	63.0781	0.092275	0.380238	0.50001	0.695971	-0.522901	insig
Anofinic acid	434.419	377.753	380.205	402.696	370.164	448.278	600.494	350.986	383.908	250.804	329.312	233.755	0.590127	0.460048	0.574304	1.12295	0.167296	insig
1-Pentene	28.5356	1.15187	7.93304	35.5165	20.8462	1.78769	0.19597	1.14533	0.979852	10.2708	15.1984	36.3769	0.530459	0.535873	0.641527	1.49252	0.577747	insig
1,2-Dimethyl-4-(6-methyl-4-heptenyl)-1,3-cyclohexadiene	29.5358	19.4666	28.0799	28.5228	22.1775	30.1804	13.6511	20.0931	7.47946	32.3343	14.3099	29.1949	0.859827	0.159241	0.270702	1.34939	0.432303	insig
Cannabinol	26.552	19.1264	17.3671	23.2827	14.0986	27.9195	51.342	51.6194	49.2374	44.0227	52.04	33.3672	1.57567	6.27889e-05	0.00514611	0.455729	-1.13375	down
2-Benzylidene-1-heptanol	274.396	187.247	205.484	209.861	176.578	248.144	369.254	321.108	356.193	253.47	356.354	219.466	1.26561	0.0115668	0.053018	0.693932	-0.527134	insig
Furohyperforin	119.372	100.15	111.802	94.5012	103.262	104.664	131.846	93.4999	98.3016	81.9734	100.4	103.041	0.353085	0.607205	0.699345	1.04054	0.0573272	insig
Austroinulin	23.8916	21.002	23.5118	24.0071	20.5895	23.2111	19.3409	19.2035	6.59125	26.6791	26.6206	15.4711	0.690919	0.285327	0.411717	1.19583	0.258016	insig
Androsterol	95.7316	56.1275	62.7206	66.2164	47.8378	85.933	168.506	150.751	174.843	111.933	177.806	77.4603	1.41101	0.00460272	0.0323583	0.481327	-1.05491	down
(E)-6,10-Dimethyl-9-methylene-5-undecen-2-one	267.409	196.161	190.932	225.14	210.344	250.73	386.299	269.152	404.576	255.378	340.586	296.354	1.38435	0.00791148	0.0433275	0.686721	-0.542204	insig
(3S,4S,6R,7S)-1,10-Bisaboladiene-3,4-diol	76.3552	56.1049	59.5528	61.4814	51.7693	64.5237	80.5433	73.8204	78.4442	59.5004	82.4827	64.48	1.02196	0.0477412	0.112345	0.841821	-0.248415	insig
Farnesyl acetone	787.479	601.928	636.518	697.942	598.019	655.799	396.889	399.177	278.427	550.512	411.807	677.865	1.26175	0.0124486	0.0552541	1.46525	0.551148	insig
Santene	225.65	196.015	199.571	213.85	176.829	190.047	73.1168	95.9222	54.0562	153.601	95.1577	235.268	1.22478	0.0277653	0.0834611	1.69979	0.765359	insig
Ricinoleic acid	677.933	532.216	583.857	557.016	488.76	619.411	197.192	132.877	66.6897	205.483	118.743	317.48	1.55724	6.79783e-06	0.00138085	3.33106	1.73598	up
Hexylbenzene	72.4864	22.3493	29.2027	84.0437	48.4367	60.403	11.8418	15.3348	4.19518	30.9061	12.7325	52.9337	1.14488	0.0297541	0.0859239	2.47703	1.30861	insig
Cardenolide	37.5428	22.925	24.0353	28.5117	16.7401	31.1609	18.4732	19.8583	15.338	16.0212	27.6495	21.4338	0.974739	0.076176	0.159717	1.3548	0.438085	insig
Juvocimene 2	323.058	209.829	232.368	256.789	191.273	286.052	428.32	374.629	418.628	287.791	424.407	254.841	1.23291	0.0130478	0.0572446	0.685077	-0.545662	insig
Perillyl alcohol	199.465	149.47	162.933	165.28	138.22	170.303	177.301	157.336	143.725	133.452	163.416	161.324	0.42024	0.459443	0.574304	1.05244	0.0737444	insig
Obtusilactone A	7.12426	1.81369	2.7926	4.12046	3.53579	9.4729	0.219545	0.101394	9.7144e-05	9.7144e-05	0.00048572	0.162971	1.41773	0.0104525	0.0495838	59.5548	5.89615	up
(3S,3'S,5R,5'R,6R)-3,6-Epoxy-5,6-dihydro-3',5,8'-trihydroxy-beta,kappa-caroten-6'-one	7.64313	10.593	6.24167	8.71249	8.59064	7.6192	1.17755	0.952759	0.553772	1.14243	0.110754	3.45114	1.47326	4.77682e-06	0.00138085	6.68617	2.74118	up
7-Epi-12-hydroxyjasmonic acid	7.92471	6.25514	1.3627	14.0514	7.69013	2.1967	15.0174	9.69574	3.75267	3.33187	13.8758	7.56418	0.478866	0.424604	0.541638	0.741595	-0.431296	insig
(2Z)-2-[(E)-6-(hydroxymethyl)-2,4,8,10-tetramethyldodec-2-enylidene]-4-methylpentanedioic acid	2.24297	2.48014	2.22903	4.54191	2.23088	2.57993	0.154418	0.154418	0.154418	0.154418	0.154418	0.772091	1.66489	0.000794675	0.0125658	10.5589	3.40039	up
2-O-Methyl-L-fucose	94.5905	68.417	74.6696	73.5383	63.6325	82.7291	106.231	129.116	120.195	122.564	151.397	100.766	1.53289	0.000665897	0.0119277	0.626587	-0.674414	down
2-Dodecanone	8.17843	3.9297	4.54436	5.09118	1.92521	3.88255	4.5108	22.7854	13.4319	34.201	29.8369	17.148	1.35266	0.0160662	0.0631825	0.22599	-2.14567	insig
Isokobusone	15.0748	10.0154	9.75781	11.5832	8.10562	11.8377	10.1794	19.3875	14.0142	16.9806	21.9095	19.9879	1.1797	0.018331	0.068202	0.647815	-0.626347	insig
Eicosapentaenoic acid	76.7631	46.0959	55.3564	62.4949	39.2593	64.3868	53.8444	55.9824	43.6972	54.4173	56.9483	55.3371	0.29583	0.51686	0.624677	1.07535	0.104808	insig
Methyl-[10]-gingerol	10.3641	10.7173	7.65728	9.54916	9.39555	10.9186	4.68466	8.93465	6.65904	10.6513	9.55673	10.0732	0.665304	0.242617	0.36178	1.15907	0.212968	insig
(Z,Z)-2,9,16-Heptadecatriene-4,6-diyn-8-ol	84.5653	56.888	61.8817	71.3976	47.4304	69.2315	64.5209	88.1755	74.4782	70.022	83.2834	69.4415	0.76762	0.162632	0.273698	0.869917	-0.20105	insig
(R)-2-Hydroxysterculic acid	132.677	82.2739	112.906	102.367	69.7808	126.242	156.029	124.209	114.34	111.509	140.979	89.6684	0.671794	0.214	0.329465	0.85003	-0.234415	insig
Humulol	111.15	62.8179	70.5706	74.4736	52.5722	94.3258	120.224	112.676	115.13	100.988	131.75	80.9533	1.17593	0.0169541	0.0656541	0.70409	-0.506169	insig
Linalool oxide (cis-pyran)	20.4665	15.166	16.2278	18.683	9.48992	18.3718	17.0879	15.1317	12.2089	15.8314	15.2328	13.178	0.389024	0.382128	0.500925	1.10978	0.150275	insig
Tetradec-2-enal	14.6742	19.5434	20.1803	13.1333	22.9043	15.4313	16.3761	17.6735	17.6792	14.5346	17.1367	21.6086	0.0372922	0.939082	0.958015	1.00817	0.0117416	insig
trans-Jasmone	107.918	62.0361	72.3495	75.4712	55.8534	89.3127	73.5734	86.7259	43.5302	93.7233	92.3387	81.3578	0.0148996	0.901218	0.933185	0.98237	-0.0256611	insig
2,6,10,10-Tetramethyl-1-oxaspiro[4.5]decan-6-ol	12.3558	8.29672	10.4872	12.2305	9.27888	10.4863	12.3945	10.8998	12.0963	13.7059	13.9326	9.84589	0.82726	0.10766	0.203776	0.866353	-0.206973	insig
3-Methyl-9H-carbazole-9-carboxaldehyde	3.04931	1.54994	1.75397	2.11461	1.91184	1.99743	3.13236	5.14873	6.32036	6.46921	8.15276	6.83841	1.57465	0.00171605	0.0197346	0.343219	-1.5428	down
Heptadecanoic acid	2334.8	1561.75	1683.86	1828.18	1361.98	2137.18	2617.27	2374.71	2295.95	2183.09	2734.31	2045.15	1.21049	0.0136561	0.0582621	0.76543	-0.385657	insig
Juvocimene 1	89.853	43.442	61.6667	60.708	34.9689	79.7441	85.3377	103.366	72.3408	91.9731	109.075	87.4829	1.14889	0.0168553	0.0656061	0.673944	-0.569299	insig
Ginsenoyne J	269.067	167.84	184.106	193.086	140.342	237.45	262.699	269.965	225.129	236.086	293.822	219.141	1.04685	0.047276	0.112345	0.790986	-0.338276	insig
Erucic acid	525.888	416.213	406.7	481.216	392.107	477.22	452.94	327.353	356.295	380.506	373.072	295.497	1.17801	0.01905	0.068934	1.23502	0.304538	insig
Adipostatin A	460.782	333.706	375.67	405.213	299.942	420.947	148.085	120.609	97.3504	180.316	120.379	342.591	1.4678	0.00098432	0.014942	2.27503	1.18589	up
Palmitic amide	440.845	360.881	395.519	416.315	365.084	433.285	541.523	453.538	511.024	425.721	495.348	386.577	1.07934	0.0395634	0.101106	0.8572	-0.222297	insig
9,10-Epoxy-18-hydroxy-octadecanoic acid	113.91	79.51	79.88	106.443	64.1813	103.747	91.6914	74.3699	73.647	64.6847	82.1472	63.1949	0.854073	0.11127	0.207077	1.21776	0.284234	insig
beta-Citraurol	255.611	149.152	165.036	186.769	122.189	235.699	148.525	181.803	93.9743	243.99	173.936	204.057	0.244826	0.708156	0.782373	1.06516	0.0910636	insig
L-Menthyl acetoacetate	26.0557	21.7615	20.7378	23.0763	19.0675	21.5531	26.6199	24.556	27.2776	21.2232	29.1135	22.5273	0.945344	0.0706105	0.151734	0.874004	-0.194289	insig
Incensole	146.116	104.053	111.368	114.587	96.5335	129.121	81.517	91.0319	61.832	110	94.5657	113.469	1.04904	0.0422876	0.105281	1.27038	0.345264	insig
2,5-Diisopropylphenol	51.8619	41.4954	45.7568	50.1802	42.6017	43.7979	39.2116	28.9405	31.1199	36.403	35.5614	33.2402	1.52104	0.000440812	0.00984049	1.34829	0.431131	insig
PE(16:0/22:1(13Z))	108.577	132.923	148.47	105.452	146.62	140.868	154.918	89.8815	120.087	138.833	134.982	100.217	0.33116	0.5774	0.67493	1.05954	0.083433	insig
1-Hydroxy-2,12,15-heneicosatrien-4-one	118.597	109.72	102.039	119.81	96.3195	100.505	56.8355	45.8865	53.8336	12.6976	56.4302	79.5214	1.27741	0.000658677	0.0119277	2.11986	1.08397	up
Oleoylcholine	164.518	156.482	145.049	164.452	247.918	157.337	194.546	90.6672	80.6546	99.619	85.1952	61.5165	1.26419	0.0174186	0.0664357	1.69186	0.758612	insig
Octadeca-9,12-dienal	49.4591	48.4858	41.3548	55.1137	50.1508	41.9209	48.3396	81.7962	105.713	89.6645	81.5842	84.5678	1.43715	0.0055593	0.034872	0.582683	-0.779217	down
3-Hexaprenyl-4-hydroxybenzoic acid	238.865	150.516	230.485	100.082	125.89	101.133	185.953	163.142	122.318	112.069	153.819	153.747	0.0639761	0.747326	0.814972	1.06276	0.0878165	insig
7-Isopropyl-5-methylbicyclo[2.2.2]oct-5-en-2-one	39.9216	37.2302	36.6278	42.8675	36.5317	45.6857	20.6659	9.6743	5.73683	20.1762	8.42529	42.3196	1.29285	0.00927015	0.0463062	2.23241	1.15861	up
(E,E)-2,4-Octadienal	21.805	22.6519	19.1646	22.693	22.3533	21.2893	26.1875	20.0813	21.9996	15.9877	22.9025	20.5274	0.19733	0.806662	0.867218	1.01779	0.0254356	insig
PC(16:0/20:1(11Z))	226.548	198.335	173.768	213.913	192.212	200.05	247.729	212.959	243.335	152.023	188.163	179.998	0.0526595	0.854903	0.908728	0.984168	-0.0230234	insig
5-(12-Heptadecenyl)-1,3-benzenediol	172.955	153.775	150.339	189.591	148.727	161.082	118.63	106.943	115.478	115.22	151.489	153.112	1.32584	0.00690252	0.0396895	1.28336	0.359923	insig
1,2,4-Nonadecanetriol	30.2588	40.3465	45.2729	48.8485	49.3217	50.8108	32.0781	6.05175	6.05175	6.05175	6.05175	6.05175	1.54913	0.000133756	0.00625864	4.24883	2.08707	up
(S)-Spinacine	931.635	961.563	961.737	933.186	938.253	963.193	930.197	996.626	1027.45	803.371	1007.89	913.866	0.0681737	0.962673	0.972928	1.00179	0.00258067	insig
Isoquinoline	952.873	1061.48	1016.83	1043.06	1026	1040.11	1050.37	1047.46	1113.44	896.89	1075.69	934.203	0.0783276	0.924745	0.951058	1.00364	0.00524798	insig
Cyanidin 3-(diferuloylsophoroside) 5-glucoside	83.692	69.5684	102.406	55.7242	64.2885	58.6981	71.6819	74.9456	57.8164	54.1243	61.7045	76.5007	0.396826	0.46753	0.578883	1.09477	0.130633	insig
D8'-Merulinic acid A	221.815	192.811	197.429	203.317	211.691	198.008	237.771	180.538	241.66	224.333	216.159	244.229	0.868677	0.105327	0.201559	0.911043	-0.134409	insig
Docosanedioic acid	295.071	250.045	254.161	242.775	238.779	272.533	339.699	255.982	276.758	236.47	239.711	260.386	0.288522	0.616174	0.704331	0.965419	-0.0507735	insig
Cotinine	2.74137	2.7363	2.1395	2.23387	2.70756	3.026	1.23568	0.169888	0.169888	0.169888	0.169888	0.849442	1.52255	7.27719e-06	0.00138085	5.63705	2.49494	up
Hexylamine	16.8686	15.5111	22.5206	15.6062	13.7054	17.2817	18.518	21.8362	16.0185	17.1083	15.6977	15.1174	0.176701	0.776187	0.840407	0.973128	-0.0392989	insig
2-Methyl-5-vinylpyrazine	1.77066	1.81206	2.5331	1.43196	2.04508	1.76413	0.936228	3.17856	1.90765	1.12845	1.26451	2.66215	0.278721	0.910847	0.940589	1.02523	0.0359456	insig
4-Ethyl-2,5-dimethyloxazole	4.72704	4.51809	3.59187	3.35925	4.51248	4.22104	5.97649	3.68608	4.12643	3.54471	4.40075	3.6626	0.0819615	0.862736	0.912001	0.981601	-0.0267912	insig
N,N-Dimethylaniline	300.588	317.59	303.643	338.219	201.994	314.191	247.862	193.935	188.139	82.3417	191.331	204.198	1.20494	0.00390294	0.0307974	1.60337	0.681108	up
2-(3-Carboxy-3-(methylammonio)propyl)-L-histidine	40.024	38.6809	39.938	40.6838	35.6047	47.401	42.6723	42.8888	40.1934	40.8408	39.1159	39.6215	0.226769	0.779049	0.841107	0.987771	-0.0177519	insig
heptanoate	7.86413	6.04732	7.31425	6.74689	4.66189	7.86082	11.2748	8.44003	9.12657	7.57897	9.12339	6.25569	0.983097	0.0544102	0.122182	0.78177	-0.355183	insig
Crinamine	2.43732	1.98119	2.5103	2.23585	4.94549	2.73984	3.57864	2.13039	2.2984	1.78317	1.77342	2.91761	0.394641	0.47351	0.583432	1.16354	0.218521	insig
Cellobiose	189.53	244.48	309.565	205.997	255.747	184.641	103.874	197.346	206.852	256.124	208.538	251.403	0.525414	0.374902	0.498338	1.13546	0.183277	insig
Vinylpyrazine	29.9127	29.6721	30.0764	29.8336	24.7134	32.9192	37.902	36.0281	38.009	33.8777	34.1725	29.7848	1.25732	0.0086338	0.0453644	0.844372	-0.244049	insig
4-hydroxy-2-nonenal-[Cys-Gly] conjugate	87.172	69.2982	64.1193	73.1218	69.8269	76.4168	80.7803	32.8105	28.791	37.9187	34.0253	39.2271	1.37219	0.00885606	0.0454657	1.73516	0.79507	up
2-Methoxy-3-methylpyrazine	20.3058	21.9675	18.7323	20.9487	18.7307	23.6626	31.3925	20.6361	23.0476	16.7698	20.127	15.1158	0.00632853	0.859534	0.909883	0.978431	-0.0314581	insig
2,5-Diethyl-3-methylpyrazine	22.5808	17.0433	14.7083	16.7383	14.9888	19.7562	21.1601	15.715	18.6174	16.2682	15.5113	13.7849	0.23883	0.63827	0.723055	1.04709	0.0663835	insig
2',2'-Dimethyl(pyrano-5',6':3:4)-1,5-dihydroxy-6-methoxy-10-methylacridone	66.1793	59.3239	52.8857	60.8961	57.6623	66.7959	65.9094	22.0486	20.2629	25.3777	21.6466	23.9365	1.42252	0.0068767	0.0396895	2.03002	1.0215	up
Avocadenofuran	4.55025	2.76818	2.76465	2.10492	0.660408	3.46589	4.99375	5.25905	3.7945	5.66259	5.59823	5.524	1.14635	0.0043275	0.0323583	0.529133	-0.918298	down
octanoate	227.356	249.024	258.282	240.523	223.96	265.747	284.696	241.809	218.067	198.696	213.086	193.404	0.694407	0.2514	0.37341	1.0853	0.118094	insig
1'-Acetoxyeugenol acetate	10.0342	9.44794	9.81926	9.89577	9.69613	10.9111	11.8611	10.9672	11.2614	7.6508	11.4213	10.2169	0.400766	0.398933	0.514127	0.943605	-0.0837456	insig
geranate	6.17702	4.30999	4.26984	3.60271	4.1198	4.92987	6.91806	8.67789	9.70208	3.70205	7.63016	6.43445	1.16067	0.0262642	0.0810346	0.636466	-0.651844	insig
5-Phenyl-1,3-pentadiyne	16.6918	16.6525	15.1451	18.3885	18.8209	15.3439	16.7501	18.5123	12.8177	13.7593	17.3279	11.8934	0.728555	0.225822	0.343485	1.10962	0.150066	insig
(2S)-2-[(1S,2R)-1,2-dihydroxypentyl]-4-methoxy-2,3-dihydropyran-6-one	90.0734	83.2827	90.167	82.2217	83.3536	80.9132	99.5356	100.865	68.1621	95.9668	90.4896	72.1716	0.142302	0.652796	0.735122	0.967413	-0.0477963	insig
6-Hydroxy-1H-indole-3-acetamide	23.4478	21.6142	21.8869	22.533	20.0444	27.1505	33.7206	24.9504	23.9731	21.8735	23.6473	19.3076	0.426469	0.445395	0.561074	0.926794	-0.109679	insig
2-Acetyl-1-ethylpyrrole	5.47238	5.06429	10.9098	7.38373	5.19876	5.97489	5.59457	6.22538	4.67224	4.59668	3.40011	3.65398	1.02313	0.0918575	0.182992	1.42145	0.507366	insig
Goshuyic acid	41.0998	46.7985	48.1596	42.3267	45.4567	47.7784	45.4282	41.8231	43.4415	39.5602	45.558	44.3261	0.623895	0.239987	0.35927	1.04414	0.0623161	insig
4-Methylpyridine	5.01886	5.8827	4.91946	4.35001	7.39911	4.37837	4.87501	4.83206	3.94549	4.48159	4.6155	4.82675	0.740197	0.191819	0.303313	1.15855	0.212315	insig
Myristoleic acid	5.47124	4.6883	3.57883	3.84025	4.20798	4.79709	7.67097	6.97684	4.40983	4.33756	3.27802	6.7056	0.681143	0.192621	0.303949	0.796424	-0.328391	insig
Ganoderiol G	168.733	164.934	138.824	146.111	166.725	148.106	170.787	137.482	134.782	105.746	131.176	159.484	0.74015	0.181544	0.291932	1.11195	0.153088	insig
6-Methyl-3,5-heptadien-2-one	12.7872	11.9963	8.42853	8.38991	6.20299	14.8041	10.8524	13.489	15.8475	5.32566	9.0957	10.23	0.0958562	0.855715	0.908728	0.96559	-0.0505175	insig
Cardanoldiene	81.5677	76.3536	71.7177	95.2674	74.2129	73.8249	50.6548	36.4146	38.887	36.5624	47.4272	55.6989	1.61145	3.4153e-05	0.00324026	1.78036	0.832172	up
Benzothiazole	1209.84	1279.86	1297.12	1340.42	1508.66	1284.24	1631.14	1316.9	1390.6	1107.05	1413.13	1063.37	0.0547373	0.997208	0.997208	0.999738	-0.000377819	insig
Tomatidine	39.3176	44.1263	25.8903	34.6999	61.2904	36.2588	34.1079	58.2704	42.2515	32.0726	39.7139	41.5731	0.190207	0.866155	0.914342	0.974168	-0.0377568	insig
delta3,5-Deoxytigogenin	96.1477	74.954	81.5507	94.2797	76.6718	82.3421	65.8429	95.0036	79.2212	144.708	99.7187	84.9942	0.401471	0.398973	0.514127	0.888422	-0.170683	insig
N-Isobutyloctadeca-trans-2-trans-4-dienamide	141.803	94.7745	102.189	123.443	104.125	138.07	130.501	122.194	83.9079	883.998	116.942	122.628	0.483882	0.371836	0.495483	0.482412	-1.05166	insig
Geranylcitronellol	204.822	153.819	208.299	229.545	169.595	207.586	303.026	176.593	126.487	346.135	237.08	134.265	0.14692	0.543018	0.644111	0.886731	-0.173431	insig
Feruloyl-beta-sitosterol	344.809	205.288	335.937	115.94	174.012	135.538	285.639	230.114	185.933	150.013	225.03	220.236	0.132105	0.958141	0.97097	1.01122	0.0161038	insig
(R)-3,4-Dihydro-2-methyl-2-(4,8,12-trimethyl-3,7,11-tridecatrienyl)-2H-1-benzopyran-6-ol	23.0191	18.812	25.1343	23.1007	23.8576	36.7582	12.2857	15.0855	15.8431	17.6167	27.7055	22.202	0.999751	0.077084	0.160733	1.3607	0.44435	insig
11-cis-Retinol	349.582	282.196	273.857	305.485	227.237	311.599	128.922	167.555	140.483	278.58	177.203	316.216	1.13363	0.0370018	0.0974822	1.44749	0.533553	insig
N-Stearoyl Valine	189.963	133.536	138.005	161.541	108.708	163.778	155.652	142.728	124.189	2880.81	158.063	177.555	0.5399	0.361064	0.488498	0.246093	-2.02273	insig
13-Docosenamide	1210.46	1021.78	986.304	1119.72	990.777	1164.62	1744.44	1169.35	1139.31	12714.1	1221.5	1372.25	0.750378	0.310213	0.437073	0.3354	-1.57605	insig
Stearamide	60.6149	63.7677	54.7613	66.625	61.6943	61.2828	58.0784	64.9666	64.3769	50.2145	61.6298	41.8771	0.607696	0.294711	0.420519	1.08091	0.11225	insig
12'-Apo-b-carotene-3,12'-diol	48.902	42.6091	40.575	43.3858	40.9077	41.0112	35.6735	24.9328	24.4408	20.0683	26.4031	24.3929	1.57913	0.000118611	0.00600172	1.65088	0.723234	up
Retinal	302.116	208.454	219.292	232.646	163.488	268.864	208.924	226.088	146.235	227.406	251.261	243.816	0.322284	0.558736	0.659534	1.0699	0.0974748	insig
8,11-Heptadecadienal	99.2432	67.5447	74.2819	76.9611	57.9548	89.9259	59.3604	61.4982	47.2089	68.9324	59.0115	87.4874	0.850977	0.12619	0.228587	1.2149	0.280834	insig
1-Monopalmitin	9.72629	7.0564	6.28725	11.8856	7.19507	8.46117	8.60248	6.50261	11.2094	10.1293	4.79664	10.8875	0.0531833	0.855624	0.908728	0.970915	-0.0425827	insig
Ricinoleic Acid methyl ester	140.669	119.248	132.164	143.661	128.426	129.44	143.222	156.634	198.509	179.99	148.497	159.389	1.34726	0.0112387	0.0523324	0.804678	-0.313516	insig
2-Methyl-5-(8-pentadecenyl)-1,3-benzenediol	43.8291	31.5456	35.1363	48.3163	26.1105	42.0299	10.469	7.3174	4.08474	13.105	6.77383	29.7348	1.46068	0.00048759	0.0100022	3.17505	1.66678	up
Oleamide	139.352	102.569	168.596	111.268	104.182	135.006	452.236	103.669	412.566	101.568	110.03	94.9278	0.503264	0.276573	0.400609	0.596844	-0.744575	insig
Carotene-zeta	130.545	117.083	108.832	124.123	103.945	151.198	155.128	127.342	119.303	102.563	135.666	133.817	0.362671	0.539592	0.643404	0.950773	-0.0728267	insig
Docosadienoate (22:2n6)	53.6114	38.5383	42.4262	46.2685	50.1382	46.9268	76.3099	81.1159	70.0604	69.2573	69.1853	50.2093	1.47848	0.00171035	0.0197346	0.66783	-0.582448	insig
Hericerin	17.3305	11.2159	12.0453	14.423	8.20781	14.5185	24.1134	20.4516	20.5037	15.9755	24.8174	9.45651	0.952888	0.0480486	0.112345	0.674144	-0.568872	insig
Cardanolmonoene	84.0601	58.9485	62.9485	74.51	53.7773	73.4449	23.1388	23.8373	17.584	33.0948	22.4138	83.8777	1.31979	0.019051	0.068934	1.999	0.999279	insig
Tetradecanol	89.3127	65.6126	69.924	86.3692	72.2559	76.179	87.0049	79.4841	83.6228	80.1703	88.6171	88.5095	0.91244	0.0999213	0.195486	0.905884	-0.142602	insig
(S)-4-(4-Methylphenyl)-2-pentanone	314.684	217.39	225.408	250.808	179.47	282.753	66.8849	96.1799	31.1306	158.232	86.6862	265.118	1.22971	0.0118355	0.0537914	2.08811	1.0622	insig
Bakuchiol	48.3632	28.4814	30.9133	34.7561	23.6661	43.4163	46.1862	44.3268	34.4391	42.114	49.1284	37.3962	0.843799	0.136044	0.239021	0.826514	-0.274889	insig
Dodecanoic acid	3.7645	2.97416	3.995	2.91353	6.7477	0.75985	0.557152	6.31531	2.67795	3.83334	4.639	11.0287	0.157252	0.453851	0.570319	0.728182	-0.45763	insig
Nerolidol	161.326	135.014	141.554	134.327	128.219	130.763	172.609	147.51	166.086	149.482	160.129	159.991	1.28058	0.00849827	0.0451062	0.869637	-0.201515	insig
Estriol	95.053	73.436	74.3857	84.1573	67.9538	82.397	93.2359	67.82	78.5828	59.5079	80.2685	74.6246	0.371567	0.540832	0.643404	1.05141	0.0723282	insig
Gln Cys	46.0039	36.8325	33.0177	47.9257	33.1147	35.9833	46.6818	43.3828	44.4812	48.3573	51.7054	44.7878	1.1159	0.0332398	0.0916283	0.833503	-0.26274	insig
Avocadyne 2-acetate	150.2	114.535	124.886	125.103	115.995	126.187	61.048	54.4302	48.8238	62.1361	61.9631	105.969	1.55989	0.000225006	0.00740808	1.91928	0.940567	up
13,16,19-Docosatrienoic acid	577.505	461.977	492.003	563.839	509.941	531.47	548.363	586.339	581.582	607.136	680.748	521.496	1.01631	0.048198	0.112345	0.889686	-0.168631	insig
PE(P-18:1(11Z)/16:0)	88.7708	90.2289	93.2688	100.44	114.06	105.624	87.1212	83.5755	79.5464	94.4217	106.93	82.5371	0.857575	0.123826	0.22538	1.10907	0.149356	insig
1-Hexadecanol	316.765	275.871	285.732	307.779	268.426	265.039	303.639	307.878	343.576	353.697	327.108	275.476	0.981513	0.0556475	0.123861	0.899673	-0.152527	insig
(3'x,5'a,9'x,10'b)-O-(6-Oxo-7-drimen-11-yl)umbelliferone	632.373	527.315	547.806	628.64	530.7	519.218	288.999	141.525	136.163	172.995	166.493	645.657	1.36881	0.0115553	0.053018	2.18197	1.12563	insig
4-Ethyl-7,11-dimethyldodeca-trans-2-trans-6-1-o-trien-1-al	500.349	326.936	366.2	386.762	297.331	448.424	551.436	507.268	493.521	461.219	571.176	430.725	1.21043	0.0140379	0.0585425	0.771388	-0.374471	insig
Phytosphingosine	0.16847	1.5308e-07	1.5308e-07	1.5308e-07	1.5308e-07	0.831045	0.0679692	0.000222641	0.000378984	0.0147547	0.0306613	7.65398e-07	0.611425	0.327246	0.453248	8.76864	3.13235	insig
gamma-Linolenic acid	360.776	221.627	249.847	269.675	193.254	313.244	428.807	398.417	413.825	339.316	468.113	302.815	1.29543	0.00554065	0.034872	0.68406	-0.547806	insig
9-Tetradecenal	255.408	167.406	190.939	202.416	145.941	225.999	281.966	252.708	266.862	224.801	290.041	205.916	1.11614	0.0247506	0.0789316	0.780473	-0.357579	insig
3-Pentadecenal	125.658	71.7036	69.0212	76.9995	76.4676	85.0352	88.9841	71.282	69.1986	88.412	84.8283	63.1384	0.344594	0.523178	0.630305	1.08381	0.11611	insig
2,3-Dihydroxypropyl dodecanoate	486.806	305.276	376.702	352.291	260.399	393.315	399.257	383.784	364.648	325.61	395.467	323.02	0.120425	0.937318	0.958015	0.992245	-0.011232	insig
Spathulenol	303.969	217.093	243.368	253.863	192.332	263.617	303.649	272.583	284.671	243.239	299.099	243.655	0.762264	0.16681	0.277651	0.895165	-0.159775	insig
alpha-Linolenic acid	230.681	148.263	162.635	171.457	127.629	189.171	242.265	226.746	231.49	209.683	254.311	186.131	1.20686	0.0144505	0.0596082	0.762488	-0.391213	insig
4-Nerolidylcatechol	353.697	228.89	260.16	270.362	201.483	303.996	377.257	337.294	332.665	292.213	373.475	278.475	1.02083	0.0502057	0.115031	0.812797	-0.299032	insig
Deoxyribose	21.483	13.4312	15.1933	15.1795	11.3636	14.7207	19.2869	19.2844	22.4951	17.1617	16.7161	20.7275	1.11442	0.0373916	0.0975265	0.789921	-0.340221	insig
Hexanethioic acid S-propyl ester	27.2123	12.7435	19.0866	19.0863	12.6294	18.1011	14.0316	20.4691	13.1712	15.0346	18.639	27.9476	0.0130529	0.982111	0.989745	0.996031	-0.00573706	insig
Pimelic acid	12.3899	6.74905	8.35031	9.0509	5.79644	10.5312	11.2518	19.693	17.4318	16.4619	23.4578	13.6108	1.40247	0.0039359	0.0307974	0.518785	-0.946793	down
Capsiamide	8024.53	8331.35	8322.72	8179.88	8258.28	8104.47	7424.34	265.045	282.125	239.138	302.773	260.847	1.50311	0.0023874	0.0251672	5.60973	2.48793	up
(-)-trans-Carveol glucoside	5.9113	0.529678	2.70927	5.04253	0.468796	5.63213	6.12084	5.04952	7.57194	2.19873	4.49417	2.78519	0.66183	0.338769	0.465807	0.719115	-0.475706	insig
Calamusenone	1118.62	865.438	940.16	962.757	810.25	1045.35	1312.09	1008.46	1085.09	859.141	1119.27	858.563	0.505908	0.34969	0.479089	0.9199	-0.12045	insig
MG(18:3(6Z,9Z,12Z)/0:0/0:0)	35.6686	33.365	38.9019	35.9288	31.7578	38.9024	35.6505	23.0622	26.7987	17.3672	21.3629	24.7316	1.33782	0.00565884	0.0351496	1.44002	0.52609	insig
Verimol J	0.943629	1.12019	0.356968	0.937905	0.549177	0.537556	0.195907	0.0901581	0.112763	0.0105138	0.0525689	0.379524	1.35985	0.00295464	0.0270189	5.28315	2.4014	up
Testosterone	95.7457	72.0497	82.1598	84.4341	67.616	84.5341	99.2075	77.6402	84.3984	67.9752	85.6256	74.9123	0.0360189	0.930584	0.953189	0.993426	-0.00951588	insig
Crithmumdiol	28.8154	18.5729	24.6698	21.7512	18.9483	30.1979	39.8417	28.3043	45.8055	31.1607	34.6644	21.4651	1.08127	0.0434023	0.107271	0.710368	-0.493361	insig
Arg Val Glu	51.6191	34.0424	37.3537	40.3271	68.2431	48.0434	71.0784	38.4244	43.423	33.6361	45.1592	29.3869	0.256906	0.703769	0.779797	1.07093	0.098867	insig
8-Heptadecenal	179.229	172.08	161.656	161.777	163.354	139.254	43.1642	34.9289	25.668	67.5021	49.6632	138.83	1.48071	0.00108745	0.0152938	2.7167	1.44186	up
15-HETE	115.394	93.2212	96.8169	91.5415	80.9857	112.795	138.625	147.297	140.926	122.062	163.65	131.157	1.51244	0.000346924	0.00940412	0.700181	-0.514201	insig
Petroselinic acid	238.552	231.539	233.214	248.987	232.986	209.489	178.943	61.954	66.4319	76.7665	65.8003	155.171	1.47295	0.00121634	0.0153867	2.30515	1.20486	up
4'-Hydroxy-5,5'-diisopropyl-2,2'-dimethyl-3,4-biphenylquinone	22.6832	17.2016	19.2762	16.2837	14.3793	24.0718	37.5454	36.5254	41.9587	26.0921	38.6671	18.6638	1.33136	0.0092858	0.0463062	0.571042	-0.808332	down
Apo-12'-zeaxanthinal	0.804117	0.0011373	0.00022746	0.834473	0.551296	0.00022746	0.1402	0.215312	0.489057	0.00022746	0.0762765	1.2793	0.409248	0.995522	0.996835	0.995959	-0.00584121	insig
Decanoylcarnitine	71.5852	46.8242	48.1895	55.5005	44.3686	73.6262	118.271	101.159	90.5842	76.8158	109.473	49.9663	1.2009	0.0180115	0.0678381	0.622576	-0.683678	insig
Stearoylcarnitine	11.3125	17.9493	20.5926	19.5808	17.2609	12.5872	0.486365	10.9232	3.96773	21.8414	2.43182	18.882	0.905344	0.133436	0.23541	1.69621	0.762313	insig
(Z)-11-Eicosen-1-ol	4.13565	5.13283	3.04405	4.65715	5.11083	2.63951	3.58968	9.74962	9.45903	9.92874	11.5848	6.62822	1.25918	0.0120493	0.0544368	0.485277	-1.04312	insig
4-Hydroxy-3-(16-methylheptadecyl)-2H-pyran-2-one	167.15	160.615	163.766	174.414	158.144	152.773	126.743	151.276	164.043	167.664	185.502	152.223	0.393106	0.588449	0.683507	1.03104	0.0441043	insig
Arctiol	191.962	123.413	135.989	162.744	127.44	167.5	93.1192	110.309	46.8996	141.723	88.0743	138.653	1.08158	0.0252639	0.0798971	1.4691	0.554935	insig
1,2,3-Trimethoxy-5-ethylbenzene	19.4098	17.3295	18.3109	19.9796	16.3177	19.8613	21.6697	15.0427	15.7992	10.0957	14.7547	7.7846	0.97109	0.0810589	0.166731	1.30609	0.385252	insig
3-Hydroxyhexadecanoic acid	11.103	8.97214	10.2777	13.9392	10.8177	8.79782	0.988239	6.43541	1.18864	8.37185	7.00991	22.6263	0.835028	0.421053	0.538919	1.37081	0.455029	insig
N'-nitrosonornicotine	138.69	129.172	132.057	140.455	132.865	133.333	81.0024	71.7214	44.556	74.2149	68.9764	130.673	1.41486	0.00448091	0.0323583	1.71194	0.775634	up
19-Hydroxytestosterone	50.2009	42.6628	46.5404	47.6251	41.7827	50.9074	89.4767	65.1217	72.3253	46.0047	77.2601	42.4555	1.08001	0.0527267	0.119461	0.7124	-0.489241	insig
Dihydroevocarpine	73.1096	44.1127	50.9967	58.1176	39.367	69.4954	74.521	70.2587	69.7824	61.2133	73.5932	57.846	0.933654	0.0921001	0.182995	0.823151	-0.280771	insig
beta-Caryophyllene alcohol	33.9154	20.7826	31.4078	30.0551	29.2618	32.84	48.012	39.0183	32.5729	26.2362	48.4769	41.4682	1.00416	0.0465881	0.111416	0.756041	-0.403463	insig
Genipic acid	0.0645416	0.0645416	0.322708	0.836166	1.74028	0.758278	4.0569	1.79818	2.70177	1.04961	3.22419	0.0645416	0.791347	0.0540762	0.121792	0.293638	-1.76789	insig
7-Hydroxycadalene	571.152	365.458	407.475	424.842	336.249	495.446	810.541	637.706	699.667	497.157	703.656	421.074	1.18195	0.0214917	0.0719107	0.689857	-0.535632	insig
3-octaprenyl-4-hydroxybenzoate	749.652	476.132	543.974	616.93	432.197	606.857	181.77	193.164	96.4128	470.654	183.864	612.48	1.21668	0.0185541	0.0683618	1.97069	0.978702	insig
(9Z,11E,13E,15Z)-4-Oxo-9,11,13,15-octadecatetraenoic acid	68.5474	41.8184	46.3213	54.1798	37.8651	59.3925	95.8247	89.9616	97.8306	67.9375	105.227	60.2709	1.38418	0.00347626	0.028069	0.595926	-0.746796	down
Costunolide	125.759	87.0157	91.8197	108.799	82.7177	114.077	196.546	150.353	169.951	103.028	175.701	94.8516	1.10146	0.0385976	0.0996449	0.685274	-0.545248	insig
1-(4-O-beta-D-glucopyranosyl-3-methoxyphenyl)-3,5-dihydroxydecane	107.728	91.1537	94.4987	109.828	92.4497	90.4745	80.223	97.4998	103.895	121.38	116.661	89.3672	0.201915	0.618787	0.706255	0.962409	-0.0552772	insig
Ecgonine methyl ester	9.39419	7.1493	8.15694	11.8981	8.12	8.4137	21.2704	13.2499	17.234	11.5091	18.9232	8.95641	1.27435	0.0200738	0.0694733	0.582954	-0.778545	insig
5Z,13Z-Docosadienoic acid	30.444	21.6252	21.1042	31.8452	26.3097	21.8381	33.8633	22.0204	22.8797	21.8036	24.7219	14.5855	0.444366	0.505239	0.615346	1.09503	0.130967	insig
Anethole	127.989	86.4482	99.1641	103.617	79.4359	119.607	180.724	160.201	170.095	121.647	182.527	107.539	1.28835	0.00921096	0.0463062	0.667866	-0.58237	insig
beta-Ionone	308.958	228.375	242.407	259.116	215.877	282.54	377.582	310.577	336.084	256.509	342.303	243.763	0.987659	0.0610984	0.134028	0.823472	-0.280209	insig
Campesterol glucoside	127.644	124.931	107.367	76.638	169.366	98.2145	118.15	83.0994	111.847	70.4831	71.4778	105.96	0.725765	0.159425	0.270702	1.25515	0.327861	insig
Lepidiumterpenyl ester	50.4712	39.2318	40.2833	48.0993	36.374	42.4316	8.26593	1.2895	2.09499	18.1273	3.88329	25.1268	1.39958	9.67821e-05	0.00524697	4.3698	2.12757	up
Dihomo-gamma-linolenoylethanolamide	78.1553	57.6217	58.0937	70.2851	57.5569	66.8333	34.4418	42.2342	20.5482	59.1271	42.0285	76.6164	1.02119	0.0676766	0.145928	1.41291	0.498674	insig
Auberganol	36.086	45.164	37.7791	44.1873	46.4096	33.5793	50.4176	34.5739	37.9057	25.5719	41.0991	23.1153	0.642438	0.310385	0.437073	1.14351	0.193467	insig
2,5-Dimethylpyridine	592.271	478.897	480	487.604	478.688	433.958	326.254	296.161	324.185	418.453	355.7	456.011	1.38601	0.00314723	0.0273576	1.35587	0.439223	insig
12-Methoxy-8,11,13-abietatrien-20,11-olide	52.9675	35.3107	42.2504	45.6288	29.0681	45.2025	80.0716	75.009	72.8251	52.2075	78.8243	43.2572	1.28788	0.00823929	0.0443519	0.622654	-0.683498	down
[8]-Paradol	219.547	165.932	174.227	182.14	155.077	192.92	274.553	291.177	238.993	225.904	316.481	191.647	1.33676	0.00844294	0.0451062	0.708262	-0.497645	insig
6-Acetyl-2,2-dimethyl-2H-1-benzopyran	25.9735	21.1613	22.1108	23.2014	19.3105	23.7081	33.3403	15.1012	16.6839	12.312	16.1378	20.1028	0.768055	0.299743	0.426838	1.19166	0.252974	insig
beta-Citraurinene	7.72804	7.80468	8.05334	8.33953	6.53383	8.52231	0.346676	1.73338	0.346676	6.70545	0.346676	5.19238	1.27989	0.00453724	0.0323583	3.2023	1.67911	up
6-Deoxodolichosterone	46.9601	51.6336	50.2411	38.2439	38.6331	47.0954	21.3711	11.4374	8.50813	40.3652	12.0351	30.3094	1.33985	0.00316507	0.0273576	2.19959	1.13724	up
Androsterone	22.1267	15.3198	22.3435	16.752	13.8494	20.8715	9.31823	9.32705	8.34386	12.2826	12.8522	19.9387	1.2274	0.0181948	0.0680289	1.54397	0.626649	insig
2-Phenylethyl 2-methylpropanoate	101.007	67.2112	73.2227	83.3572	68.5602	92.4765	117.065	95.6485	84.0192	79.5295	103.21	76.6733	0.71796	0.197959	0.310436	0.873576	-0.194995	insig
Oleandrin	51.3117	54.2684	43.5121	53.1427	44.3878	59.1145	65.573	45.5562	60.0902	59.2744	53.7152	36.2027	0.202976	0.641594	0.725737	0.954201	-0.0676342	insig
D6-Ambrettolide	1600.38	1068.68	1202.11	1217.36	1029.8	1461.89	2408.47	1625.55	1739.33	1209.39	1813.43	937.37	0.733016	0.160352	0.271134	0.778773	-0.360726	insig
Curcumenol	282.881	236.867	251.623	264.713	226.199	282.903	316.031	276.233	279.351	195.93	294.08	223.153	0.104848	0.760586	0.825873	0.975017	-0.0365008	insig
trans-Allo-ocimene	206.218	138.81	157.543	159.388	135.613	182.123	306.456	275.783	280.45	208.329	305.427	182.175	1.40296	0.00437599	0.0323583	0.628566	-0.669865	down
8-Acetoxy-4-acoren-3-one	90.1628	46.6722	60.6695	65.4409	49.0355	85.1307	117.59	120.427	145.3	94.5133	145.921	92.5637	1.43528	0.00150781	0.0184586	0.554381	-0.851051	down
Val Val Arg	115.779	58.252	75.8123	70.9079	45.3468	105.649	100.636	106.451	56.1557	109.225	114.9	66.8871	0.484842	0.38004	0.50001	0.851137	-0.232537	insig
1-(1-Methylethenyl)-4-(1-methylethyl)benzene	49.3955	37.8897	41.8842	39.6037	36.7672	46.6354	69.4711	66.43	62.115	43.249	69.7034	47.1997	1.30631	0.0115955	0.053018	0.704071	-0.506208	insig
DIBOA dihexose	7331.02	7794.79	7316.74	7560.03	7656.8	7470.79	7239.2	7138.63	7359.11	5520.21	7157.4	6309.38	1.02329	0.0554859	0.123861	1.1082	0.148216	insig
Diethylstilbestrol	125.438	83.1755	92.421	97.5504	70.3233	113.29	147.62	133.871	147.924	98.8574	148.017	93.4809	1.03503	0.0411831	0.103503	0.756328	-0.402917	insig
2-Propylfuran	144.342	98.8015	105.275	115.294	91.4524	123.645	182.078	138.934	159.319	100.936	157.463	97.3508	0.777355	0.139262	0.242988	0.811895	-0.300634	insig
Kanzonol H	51.8512	41.4121	42.0442	40.066	26.1114	53.9511	6.96365	16.0933	11.8889	31.3143	6.57995	21.8785	1.39163	0.0007736	0.0125658	2.69678	1.43124	up
Dodecanol	29.9431	22.8315	22.2316	23.1047	20.7307	23.0818	44.3982	39.4943	36.9104	28.0758	43.6005	26.615	1.38874	0.00717329	0.040519	0.647773	-0.62644	down
Armillaricin	6.4353	5.00006	3.57101	2.97805	3.90437	8.13368	0.128226	5.52041	5.01054	2.13303	0.641129	0.128226	1.01614	0.058939	0.129767	2.21379	1.14652	insig
4-Hydroxy-6,9-dimethyl-3-methylene-3a,5,6,6a,7,9b-hexahydroazuleno[4,5-b]furan-2,8(3H,4H)-dione	11.9457	12.2548	11.1298	9.78929	8.07563	12.6133	4.45755	10.6778	12.0607	7.13492	5.96972	4.12866	1.05336	0.0484018	0.112345	1.4812	0.566763	insig
N-[1-(6,7-dihydro-5H-cyclopenta[d]pyrimidin-4-yl)pyrrolidin-3-yl]pyrazine-2-carboxamide	99.4863	78.6579	80.1605	88.6728	74.1263	90.8533	101.806	65.1157	72.352	52.8558	76.8512	64.2496	0.881463	0.131562	0.234549	1.18172	0.240889	insig
Ginsenoyne C	156.655	120.703	119.415	147.14	104.513	165.447	196.656	179.662	186.997	133.996	186.602	144.291	1.07775	0.0327191	0.0909662	0.791548	-0.337251	insig
4-{[5-(6-Hydroxy-5,5,8a-trimethyl-2-methylenedecahydro-1-naphthalenyl)-3-methylpentyl]oxy}-4-oxobutanoic acid	156.047	143.329	141.52	152.09	139.621	133.3	129.074	85.7581	91.037	84.8394	95.0949	108.266	1.5364	0.000538751	0.0103824	1.45758	0.54358	insig
(10Z,14E,16E)-10,14,16-Octadecatrien-12-ynoic acid	333.628	140.769	182.281	120.628	100.604	143.095	207.204	177.34	196.976	125.339	214.245	116.25	0.178856	0.945614	0.963384	0.98424	-0.0229177	insig
2-[(5-Methylsulfinyl)-4-penten-2-ynylidene]-1,6-dioxaspiro[4.4]non-3-ene	60.2441	28.1881	32.2849	37.0148	21.871	47.944	0.0962463	5.52051	0.481232	34.2867	1.56654	55.0479	1.08563	0.0831076	0.169566	2.34587	1.23012	insig
9,12,15-Octadecatrienoic acid, 3-(hexopyranosyloxy)-2-hydroxypropyl ester, (9Z,12Z,15Z)-	15.5766	104.311	19.1499	7.52106	19.2889	15.5518	80.8687	10.4811	48.0317	58.0542	27.3379	31.6458	0.655826	0.506708	0.615346	0.707432	-0.499337	insig
Cinncassiol A	29.1888	17.0269	19.2289	17.7568	12.4784	22.5818	67.2768	54.8723	61.1244	17.4769	64.307	20.6601	1.17761	0.0278204	0.0834611	0.41391	-1.27261	insig
2-Butyl-3-phenyl-2-propen-1-al	78.9401	55.2962	58.9455	64.1769	46.3264	71.1274	98.7271	80.3831	88.0333	55.3867	91.7492	56.3389	0.829626	0.108792	0.204897	0.796425	-0.328389	insig
2-(4-Methyl-3-pentenyl)anthraquinone	17.4619	13.6562	14.1812	18.7589	12.4776	14.8516	25.8584	20.27	23.8654	6.37929	25.3434	14.5613	0.358979	0.250821	0.373281	0.78594	-0.347508	insig
1-Isothiocyanato-3-phenylpropane	10.172	10.8776	11.599	9.12809	9.35123	11.6974	15.1444	9.36719	10.0045	4.0821	11.1449	11.4771	0.261846	0.867935	0.914949	1.02622	0.0373388	insig
LysoPC(18:2(9Z,12Z)/0:0)	1945.71	1682.05	968.899	324.022	898.689	943.84	3903.27	1246.51	3681.45	919.309	1339	634.613	0.639768	0.238329	0.358202	0.576861	-0.793705	insig
12(13)Ep-9-KODE	31.9795	21.6201	21.5984	28.8426	17.4258	24.7109	58.8184	43.273	44.2118	15.9397	41.9108	11.3148	0.475448	0.191017	0.302676	0.678416	-0.559759	insig
4-Methyl-1-phenyl-2-pentanone	123.641	85.4672	89.2121	104.574	76.9698	108.637	177.478	142.045	162.667	94.83	160.462	81.5318	0.95424	0.0652853	0.142389	0.718548	-0.476844	insig
16-B1-phytoprostane	49.277	77.5586	35.3074	59.6405	58.3032	76.8367	125.684	66.7055	90.0536	51.6901	110.222	70.6503	0.95153	0.0823265	0.168881	0.693047	-0.528976	insig
2-Hydroxy-2,6,6-trimethylcyclohexanone	106.113	75.9541	84.4856	85.5917	66.0602	91.8657	174.357	102.945	114.479	59.0103	129.856	53.5738	0.393072	0.326303	0.453248	0.804246	-0.314291	insig
LysoPE(0:0/18:2(9Z,12Z))	329.216	204.305	119.895	36.9124	112.687	105.554	188.863	107.286	327.029	88.4712	129.326	64.8287	0.108429	0.993731	0.996357	1.00305	0.00439913	insig
Ustiloxin C	0.254181	1.2709	5.67673	0.254181	75.1526	3.17209	88.0469	28.7494	70.9976	0.254181	63.2983	0.254181	0.555562	0.190665	0.302676	0.34094	-1.55241	insig
[8]-Shogaol	42.489	25.8056	53.0893	11.7573	5.76845	12.6317	29.5403	19.1901	21.1191	24.7426	35.5426	18.8061	0.312	0.959457	0.97097	1.01746	0.0249725	insig
Diisopropyl phthalate	16.8763	13.8511	10.8649	14.8657	9.63351	14.9986	28.2129	21.8156	27.3793	12.7434	28.7225	13.7479	1.12703	0.0335826	0.0920186	0.61144	-0.709718	insig
(Z)-3-(1-Butenyl)-1H-2-benzopyran-1-one	17.0766	14.6199	12.6266	15.9446	10.4931	15.6945	23.7466	16.2379	19.3854	12.2608	18.9646	13.2583	0.697221	0.18743	0.299493	0.832472	-0.264527	insig
Cucurbic acid	80.351	55.9217	57.0371	66.5489	52.8214	70.8508	138.459	102.325	113.416	62.0535	113.376	61.6568	1.12265	0.0394055	0.101043	0.648639	-0.624512	insig
Hexadeca-7,10,13-trienoic acid	62.4696	44.0659	47.1515	54.1674	44.2331	56.5185	76.7877	60.0742	64.9759	47.5736	70.3753	49.0749	0.853761	0.110527	0.207077	0.836645	-0.257313	insig
2-Methylcyclohexanone	93.4289	66.6622	70.2967	74.1587	56.395	86.7808	142.508	96.0763	105.848	60.7147	107.14	52.9118	0.591156	0.223619	0.341428	0.792151	-0.336153	insig
cis-3-Hexenyl phenylacetate	47.0059	34.7271	37.0446	44.5476	34.8373	38.1018	62.4275	52.4138	58.5535	41.3162	57.5281	44.6645	1.28863	0.00933445	0.0463062	0.74554	-0.423643	insig
beta-Spathulene	27.1947	23.9192	29.1104	22.2271	20.6685	30.429	52.3483	50.6328	45.4963	29.2199	72.2259	43.0994	1.44455	0.00866645	0.0453644	0.524018	-0.932313	down
Betulafolienetriol	31.692	26.0996	29.4331	34.1491	34.3591	23.8319	10.2177	9.87706	7.10951	13.4885	11.3589	25.2734	1.50274	0.000475563	0.0100022	2.3222	1.21549	up
Digitoxigenin 3-[glucosyl-(1->6)-glucosyl-(1->4)-2,6-dideoxyribohexoside]	38.1286	61.9393	36.893	28.7427	32.6254	48.9292	39.3144	44.0908	55.2118	3.34012	22.5733	0.668024	0.757355	0.226955	0.344518	1.49673	0.581819	insig
LysoPA(20:2(11Z,14Z)/0:0)	97.2344	39.396	66.3699	6.66394	25.1202	10.7274	42.5629	42.4273	24.6747	50.9129	73.4491	26.3503	0.425083	0.881656	0.921731	0.942908	-0.0848115	insig
PE(17:0/0:0)	83.9139	55.6936	65.7547	25.2802	39.0743	23.4733	103.435	38.5101	112.313	65.6414	115.231	34.5419	0.752795	0.137448	0.24093	0.624244	-0.679817	insig
LysoPE(0:0/16:1(9Z))	260.952	132.701	229.251	50.9363	505.326	266.096	271.071	197.831	436.792	520.835	626.735	353.23	0.892968	0.107283	0.20357	0.600567	-0.735602	insig
Lactucin	3.97602	4.94644	4.8771	3.49683	3.28601	4.1189	0.0877319	6.01091	4.25697	1.10245	1.47406	0.43866	0.970518	0.111169	0.207077	1.84741	0.885503	insig
12-Hydroxydodecanoic acid	288.45	242.394	255.509	279.658	238.101	263.467	316.834	232.016	256.135	189.538	266.66	183.761	0.570598	0.387841	0.505246	1.08487	0.117524	insig
(2E,4E,8E)-7,13-dihydroxy-4,8,12-trimethyltetradeca-2,4,8-trienoic acid	73.8607	57.1144	54.9408	67.1376	45.1935	79.3476	160.503	113.037	129.854	65.5894	144.361	63.0327	1.19579	0.0288581	0.0845688	0.55826	-0.840991	insig
(S)-2,3-Dihydro-7-hydroxy-2-methyl-4-oxo-4H-1-benzopyran-5-acetic acid	61.0662	72.7932	73.2609	65.3162	59.3805	68.7134	57.7828	50.647	54.7233	52.4542	79.4729	61.2759	0.844325	0.174057	0.284106	1.12396	0.168592	insig
Jasmolone	59.0628	43.0165	49.1688	52.9381	50.9238	51.3397	74.4315	42.8504	56.8491	50.6387	47.0429	47.2511	0.183096	0.693737	0.772173	0.960465	-0.0581944	insig
Withanolide A	9.97605	11.1355	11.3604	12.8613	5.43854	9.9356	1.56885	5.24407	5.947	3.18619	0.775696	2.16705	1.37734	0.000440282	0.00984049	3.21393	1.68434	up
(-)-trans-Pinocarveol	126.173	86.9162	124.048	101.086	93.5728	117.396	148.384	95.2133	100.064	98.1115	84.9823	75.0871	0.42054	0.540032	0.643404	1.07867	0.109258	insig
Cinnamaldehyde	1.80811	1.28467	1.57012	0.409317	0.168945	1.38948	0.216097	2.95431	3.53745	0.0337891	1.87241	0.213409	0.262884	0.609567	0.699942	0.751138	-0.412851	insig
LysoPC(18:3(9Z,12Z,15Z)/0:0)	3595.46	2520.92	2705.38	534.091	2846.91	2066.75	7448.03	2860.64	6093.49	3551.09	5048.05	2435.19	1.01639	0.0435967	0.107271	0.520093	-0.943159	insig
Fuscaxanthone A	25.1702	40.5518	27.3726	31.2836	16.8987	24.0122	11.2878	22.9734	19.9203	3.66644	9.3293	6.08644	1.24002	0.00675254	0.0394633	2.25609	1.17382	up
Carvone	152.55	107.767	122.994	128.571	103.591	143.101	196.19	141.478	160.877	118.511	163.948	104.989	0.661949	0.211843	0.327472	0.856184	-0.224006	insig
Tripeptide	93.6887	47.5658	54.3193	5.88687	44.0978	47.7487	0.0872131	7.06836	0.436066	62.3301	2.97455	83.6937	0.918587	0.258918	0.383826	1.87309	0.90542	insig
docosanedioate	20.1046	16.9431	19.4677	20.3468	22.4939	14.5934	0.046871	1.20497	0.234355	2.53467	0.332474	17.673	1.36058	0.00181455	0.0201444	5.17334	2.3711	up
1beta-Hydroxyalantolactone	97.6952	63.7482	74.8858	81.0366	59.7009	88.1129	125.953	103.28	120.777	77.0675	122.939	80.6692	1.10282	0.0305794	0.0872548	0.737578	-0.439133	insig
LysoPE(0:0/18:3(9Z,12Z,15Z))	772.679	518.556	540.029	97.9813	458.791	397.467	797.76	369.828	711	601.238	697.841	454.362	0.660193	0.239298	0.358947	0.766927	-0.382838	insig
(R)-11,12,13-Trinor-1(5),6,9-guaiatrien-8-one	879.586	594.914	666.272	738.82	529.457	788.419	1155.15	934.004	1063.65	668.333	1060.35	633.047	0.946078	0.0674587	0.145872	0.761164	-0.39372	insig
Valdiate	14.8805	9.76213	8.5586	13.4552	6.33492	9.69216	28.8136	17.0524	17.2283	9.77816	19.8464	6.56418	0.771138	0.123324	0.225007	0.631363	-0.66346	insig
Gingerglycolipid A	62.1059	327.371	76.3861	13.7494	47.0104	26.1878	42.5028	7.68856	44.8104	42.6622	37.8316	9.90107	0.719796	0.260065	0.384775	2.98178	1.57617	insig
2,4-Undecadiene-8,10-diynoic acid 2,3-dehydropiperidide	0.566811	12.4129	0.113362	6.90174	10.2047	9.1705	21.8299	0.113362	7.85696	0.834274	14.1583	6.07634	0.109356	0.643149	0.726414	0.773946	-0.369694	insig
Andrachcinidine	97.4027	95.6174	98.3855	116.921	81.8763	79.7639	148.772	59.6268	87.8178	38.3696	86.2983	45.7418	0.727123	0.358456	0.486705	1.22146	0.28861	insig
1-(9Z,12Z,15Z-octadecatrienoyl)-glycero-3-phosphate	77.2692	45.6633	53.313	0.360931	4.35777	2.96906	37.8652	35.7862	57.6314	50.1907	73.4881	15.7486	0.792141	0.379305	0.50001	0.679447	-0.557566	insig
2-Nonenal	1302.21	1430.71	1186.51	1483.2	1290.6	1442.91	1855	1238.85	1537.68	1077.42	1728.6	1208.07	0.260047	0.554666	0.65575	0.94107	-0.0876268	insig
4,5-Dihydrovomifoliol	27.8629	15.4861	20.7034	11.6929	11.0819	25.2906	40.8382	35.8804	40.8743	46.9847	35.8785	9.64002	0.957799	0.0285479	0.0839988	0.53365	-0.906035	insig
3-Methylcyclopentene	9.84133	5.76888	7.41482	7.98525	5.20971	7.16796	14.7983	11.4677	13.6304	8.84557	17.5371	7.8767	1.26169	0.0171306	0.0660006	0.585091	-0.773266	insig
2-Hydroxyacorenone	48.2818	40.4521	39.2649	49.2698	41.4729	45.0013	63.9058	58.3999	67.8449	40.5989	71.8023	35.2886	0.845055	0.101885	0.197271	0.780673	-0.357211	insig
5,7alpha-Dihydro-1,4,4,7a-tetramethyl-4H-indene	607.319	484.553	507.504	567.398	439.025	546.959	810.293	779.398	893.531	606.54	910.641	517.752	1.2721	0.0150586	0.0604736	0.697797	-0.51912	insig
Styrene	59.9719	53.8752	54.0377	52.4051	47.7305	58.7599	74.1696	48.8871	61.737	35.9604	71.8207	53.9433	0.158091	0.614521	0.703502	0.94304	-0.0846098	insig
(E,Z)-2,4-Heptadienal	6.70457	4.65309	4.88298	4.75099	2.93351	6.27848	10.4061	8.82473	11.1587	5.64975	10.953	5.11737	1.18848	0.0195535	0.068934	0.579617	-0.786829	insig
Eriodictyol	44.0766	47.6071	53.7724	49.2307	47.7037	42.2313	59.2635	43.7177	42.83	44.0744	54.3757	37.3199	0.176882	0.895555	0.932409	1.0108	0.0154953	insig
Crispanone	21.3063	18.9116	17.3969	17.4425	14.9729	17.2854	38.5408	35.8966	44.2783	29.2593	45.8181	22.6702	1.54076	0.00341183	0.0280068	0.495768	-1.01226	down
N-(4-Hydroxycinnamoyl)tyrosine	125.238	71.9874	90.7608	99.4833	55.6996	110.826	1.47002	22.3926	2.74311	85.1042	12.2631	105.353	1.10692	0.034432	0.0927553	2.41576	1.27248	insig
Nervonic acid	58.4006	35.9288	42.6359	62.3456	47.498	52.4972	83.8658	56.2069	63.6112	42.4753	74.519	42.2152	0.633971	0.221329	0.338687	0.824777	-0.277923	insig
[(4E)-7-acetyloxy-6-hydroxy-2-methyl-10-oxo-2,3,6,7,8,9-hexahydrooxecin-3-yl] (E)-but-2-enoate	84.6138	46.032	59.1206	59.9382	41.0505	75.0765	158.337	119.153	138.166	79.4108	145.602	56.5121	1.23014	0.0180544	0.0678381	0.52473	-0.930354	insig
Phytol	85.1291	71.5655	80.4558	78.6098	63.6274	84.3953	90.1176	64.3734	92.5855	60.9821	78.9762	53.0412	0.358091	0.612079	0.701764	1.05387	0.0756973	insig
3-Pentadecylphenol	149.035	90.2444	109.772	106.557	74.058	130.607	154.783	145.477	126.154	142.517	160.811	116.876	1.04273	0.0423065	0.105281	0.779897	-0.358644	insig
Arachidic acid	421.71	360.612	372.94	408.277	358.906	363.325	541.787	355.955	433.794	278.072	431.567	237.296	0.173946	0.98032	0.989445	1.0032	0.00461454	insig
Nonadecenoic acid	169.166	103.628	117.461	122.982	88.7696	151.166	203.196	210.226	152.763	175.893	234.451	148.571	1.27289	0.00757571	0.0419705	0.669427	-0.579001	insig
Jasmonic acid	20.5688	16.3845	17.7512	17.329	14.5678	18.0978	16.8545	14.6547	17.9057	12.3298	16.7003	12.7797	0.877143	0.101775	0.197271	1.14771	0.198752	insig
1-Pentadecene	24.1036	21.3772	16.7566	15.2363	17.584	23.0881	23.5474	31.3684	23.4512	32.0861	42.3333	25.5301	1.27824	0.01797	0.0678381	0.662562	-0.593873	insig
5-Ethynyl-5'-(1-propynyl)-2,2'-bithiophene	55.5954	40.5654	45.6317	58.0722	39.3174	40.9887	0.0101538	1.87342	0.147329	28.6002	0.0507688	53.8874	1.18819	0.0146293	0.0597411	3.31292	1.7281	insig
Dihydroceramide	74.3356	49.3964	66.0561	65.656	50.703	62.1078	12.6705	40.9917	17.7114	48.4689	39.9675	71.4854	1.03918	0.0491807	0.113805	1.59214	0.670969	insig
Oleic acid	15.142	7.75415	9.48007	6.88998	9.11851	4.97481	17.3844	11.6485	16.8186	7.23444	9.52657	10.438	0.792106	0.165194	0.276172	0.730445	-0.453152	insig
icos-19-ene-1,2,4-triol	217.474	174.194	208.337	145.303	155.14	160.325	233.268	155.842	214.208	143.781	174.99	154.437	0.0565301	0.893612	0.931665	0.985366	-0.021268	insig
Stearic acid	296.069	248.848	296.437	196.321	217.975	215.903	335.121	227.346	287.613	197.987	227.173	222.63	0.0778397	0.875663	0.919265	0.98243	-0.0255735	insig
Heptadecanal	259.769	155.755	177.871	190.059	144.082	222.459	308.265	263.539	270.631	232.977	303.358	205.328	1.21306	0.0131235	0.0572455	0.725962	-0.462034	insig
3-Oxo-alpha-ionol	441.072	325.052	358.276	382.234	327.825	405.865	597.841	529.218	544.682	355.886	579.5	308.905	0.916782	0.0764384	0.159826	0.768278	-0.3803	insig
Pregeijerene	17.6568	11.4179	13.1622	16.3016	37.1121	26.1978	53.8452	76.071	81.3704	67.601	116.197	28.9905	1.48018	0.00675919	0.0394633	0.287327	-1.79923	down
Dihydroisorhamnetin	17.9699	14.5695	15.519	17.7765	17.0683	15.0635	18.0967	16.9882	16.0691	16.3154	18.2793	15.2995	0.349232	0.518418	0.625564	0.969504	-0.0446811	insig
cis-Quinceoxepane	20.7611	20.3821	22.0892	24.7645	19.0085	35.8161	30.4068	30.2431	25.0256	21.9504	37.2337	18.5425	0.509896	0.380772	0.50001	0.874049	-0.194215	insig
Avocadene 1-acetate	172.737	142.968	158.725	143.171	115.084	158.706	126.188	115.26	67.8002	112.36	94.6704	151.418	1.09897	0.0270768	0.0832036	1.33502	0.416862	insig
Muricatacin	177.701	139.325	135.123	157.727	118.761	163.664	103.804	123.818	98.5952	127.667	128.422	164.336	0.931907	0.0903976	0.18067	1.19508	0.257111	insig
Zingiberol	84.4215	49.5479	71.2191	71.4522	51.816	84.2525	78.4644	112.712	92.9596	107.468	88.3612	66.8023	1.03803	0.0392037	0.100866	0.754816	-0.405804	insig
1-Dodecene	168.44	168.187	155.236	135.272	165.829	130.161	193.993	130.115	188.237	94.5426	125.435	163.385	0.229037	0.800939	0.862287	1.03061	0.0434983	insig
Palmitic acid	7637.68	7381.36	8064.35	7192.18	7273.44	7294.49	8682.12	5914.83	7336.2	5720.74	6760.11	5862.77	0.836758	0.171602	0.28239	1.11338	0.154951	insig
16-Hydroxyhexadecanoic acid	259.852	257.598	280.442	271.613	255.924	267.522	295.719	194.258	262.945	208.129	222.016	199.057	0.996909	0.0875053	0.17664	1.15254	0.204814	insig
(Z)-8-Tetradecenal	15.0601	47.961	29.2059	30.6128	29.4429	39.0876	31.9982	30.5733	29.7418	19.5693	31.1596	18.661	0.372648	0.365707	0.492148	1.18347	0.24302	insig
(2E)-2-dodecen-1-ol	61.9672	73.6628	67.3712	88.4995	61.4337	80.6661	99.2761	96.6773	80.4157	71.2	67.6125	70.1026	0.633685	0.261152	0.385632	0.893498	-0.162463	insig
Arg Tyr Arg	2.85075	0.115158	14.0733	4.23692	13.2639	0.57579	0.115158	0.115158	0.115158	0.115158	0.115158	2.2917	1.1705	0.0889935	0.178693	12.2462	3.61426	insig
Acoragermacrone	48.7033	27.2417	37.6276	36.2009	64.3612	46.9028	65.294	55.1863	51.9973	47.1509	62.6504	37.3916	0.777992	0.177801	0.287741	0.816584	-0.292328	insig
Lys Met Val Ser Arg	37.379	16.1116	21.2722	21.5817	14.636	35.4628	117.156	100.971	116.184	79.4849	120.013	33.8299	1.51418	0.0028062	0.0266409	0.257987	-1.95463	down
Threonylphenylalanine	0.0206989	0.0206989	0.0206989	0.0206989	0.0206989	0.0206989	0.752073	0.406756	0.687766	0.103495	0.503834	0.0206989	1.42549	0.0238867	0.0771489	0.0501868	-4.31655	insig
Gly-Pro-Arg-Pro-Lys	49.06	23.1023	25.9766	25.1201	19.2444	44.6798	149.901	122.667	151.351	97.0796	145.43	38.4975	1.48709	0.00392315	0.0307974	0.265536	-1.91302	down
[(1S,5R)-6,6-Dimethylbicyclo[3.1.1]hept-2-en-2-yl]methyl 6-O-alpha-L-arabinopyranosyl-beta-D-glucopyranoside	15.013	14.7551	17.5935	27.3624	22.124	19.1314	11.1253	10.0803	7.61067	1.52213	1.52213	1.52213	1.34312	0.000474463	0.0100022	3.47423	1.79669	up
Pterosin N	4.13846	14.4105	6.08817	11.8489	9.27735	6.53629	8.82807	2.92982	8.26456	0.0976183	1.14785	0.488091	1.01259	0.0476477	0.112345	2.40392	1.26539	insig
(S)-10,16-Dihydroxyhexadecanoic acid	44.6094	72.3262	75.6738	59.6957	61.1241	54.1942	102.921	83.2001	97.4362	60.5398	47.4641	66.1628	0.715181	0.176561	0.286346	0.803155	-0.316249	insig
Digitoxigenin bisdigitoxide	23.9673	279.569	201.207	266.786	339.214	0.0900879	0.0900879	0.0900879	0.0900879	0.0900879	0.0900879	0.450439	1.46425	0.0238	0.0771489	1233.05	10.268	insig
Austrobuxusin I	920.141	692.098	784.021	946.494	686.354	786.297	1130.81	671.588	770.565	874.922	803.121	946.19	0.398773	0.442878	0.560241	0.926539	-0.110077	insig
Sarcodon scabrosus Depsipeptide	5.32709	159.422	144.875	145.268	211.063	0.657099	0.00993014	1.72951	0.0496507	17.6899	2.55661	1.3444	1.18771	0.0295679	0.0859239	28.5121	4.8335	insig
N-(4,5-dihydrobenzo[e][1,3]benzothiazol-2-yl)-4-(dipropylsulfamoyl)benzamide	563.087	181.201	1153.85	1053.24	314.694	666.484	582.503	1505.7	785.05	690.041	565.249	368.152	0.323332	0.686934	0.767869	0.874542	-0.1934	insig
Glutamylleucylarginine	31.9945	13.8761	44.6666	30.5589	30.6471	14.8563	0.361499	4.87384	1.8075	2.74617	0.361499	8.25038	1.47096	0.00280788	0.0266409	9.05388	3.17854	up
Oleuropein	31.2476	210.276	130.607	147.644	78.9363	3.11215	0.62243	0.62243	0.62243	0.62243	0.62243	0.62243	1.62947	0.0252037	0.0798971	161.149	7.33225	insig
Methyl cinnamate	1.78649	8.93246	46.7716	62.2573	18.0727	1.78649	1.78649	1.78649	1.78649	1.78649	1.78649	1.78649	1.2116	0.0931349	0.184087	13.0243	3.70314	insig
Asp Lys Trp	35.1046	103.029	92.0102	15.0628	2.09283	8.08185	0.418567	0.418567	0.418567	0.418567	0.418567	6.6146	1.45951	0.0713774	0.152607	29.3292	4.87426	insig
Benzyl 6-O-beta-D-apiofuranosyl-beta-D-glucoside	90.7392	150.941	167.434	41.2505	48.8196	55.7387	7.36181	7.36181	7.36181	7.36181	7.36181	36.809	1.55738	0.0146401	0.0597411	7.53787	2.91416	insig
4-Hydroxybenzoic acid	10.3445	187.073	352.444	51.7225	140.266	10.3445	10.3445	10.3445	10.3445	10.3445	10.3445	10.3445	1.20906	0.0863982	0.175338	12.1191	3.59921	insig
Indole-3-carboxaldehyde	15.6944	221.066	244.927	335.664	188.926	18.2224	24.6903	20.2961	27.574	18.0985	28.6841	16.3708	1.15342	0.0371419	0.0974822	7.54898	2.91628	insig
Pantothenic acid	3.4301	50.9271	110.104	22.9892	25.8822	0.332153	0.681364	24.2162	0.0664307	0.0664307	17.8141	0.0664307	0.996291	0.152325	0.260981	4.97924	2.31593	insig
Indoline	2303.11	2086.49	2174.56	3954.85	1522.81	2287	3695.46	1862.7	2802.62	1649.62	2155.87	2511.73	0.0836364	0.899971	0.933185	0.976212	-0.0347332	insig
L-Leucine	119.281	321.433	347.104	193.108	141.384	175.619	136.485	196.643	127.517	207.324	0.422859	95.0974	0.643482	0.104349	0.201018	1.69999	0.76553	insig
2,3,4,5,6-Pentahydroxycyclohexyl 4-O-(4-hydroxy-2-methoxy-6-methylbenzoyl)hexopyranoside	298.978	499.742	465.058	365.535	158.245	112.91	95.4276	131.712	143.614	171.16	106.095	51.3107	1.26425	0.0255875	0.0801676	2.7176	1.44233	insig
Coumarin	59.4092	103.844	67.9811	94.1914	7.31423	33.6959	81.3327	120.517	109.534	85.5577	22.3156	48.1328	0.422011	0.445755	0.561074	0.784004	-0.351068	insig
4-Hydroxybenzaldehyde	2.94795	152.801	116.225	73.9018	52.1111	30.4148	7.08549	57.1173	30.7432	141.78	0.58959	15.8262	0.528053	0.372102	0.495483	1.69234	0.75902	insig
4-amino-4-deoxychorismate	2.27228	8.98167	7.13455	3.94883	0.457008	1.28014	18.965	3.72943	20.3228	0.619767	0.00865717	0.00173143	0.519304	0.465018	0.577239	0.551567	-0.858392	insig
purpurogallin	50.3618	52.267	43.9956	84.0544	18.9248	27.3179	125.77	62.4853	127.518	18.0374	45.5158	13.5003	0.156546	0.422841	0.540297	0.704945	-0.504417	insig
cis-Aconitic acid	374.056	293.255	261.707	266.049	223.442	267.901	469.226	598.693	640.383	383.616	659.088	393.95	1.49079	0.00343167	0.0280068	0.536227	-0.899084	down
beta-D-ribosylnicotinate	7.25446	17.9205	12.9395	24.5284	3.54951	7.00537	65.1095	12.3837	63.7543	4.25217	3.08932	0.520111	0.115625	0.371172	0.495483	0.490901	-1.0265	insig
Cyclic AMP	18.5626	15.0422	12.1229	17.178	5.89957	3.96187	17.4069	10.1242	16.1827	6.27167	12.1392	1.00304	0.3527	0.657878	0.737562	1.1527	0.205014	insig
8-Aminoguanosine	114.136	71.8484	102.016	60.7679	32.0731	70.4134	117.815	48.9211	110.573	22.9261	22.974	3.44821	0.688368	0.395723	0.511676	1.38143	0.466163	insig
Glutathione	151.401	89.1932	130.885	88.0109	497.411	185.843	447.165	1094.07	436.925	444.494	682.347	600.115	1.44603	0.00752405	0.0419705	0.308423	-1.69702	down
3-hydroxy-2-[[1-[2-[(4-hydroxybenzoyl)amino]-3-methylbutanoyl]pyrrolidine-2-carbonyl]amino]benzoic acid	54.4047	104.637	116.792	100.212	17.5687	43.3241	4.7554	17.5023	27.3874	42.2482	0.95108	26.6606	1.09813	0.0210776	0.0719107	3.65623	1.87036	insig
Pipecolic acid	125.255	61.8745	81.4913	121.138	109.647	74.2578	47.399	48.5634	49.9783	5.66084	6.58651	10.5477	1.30545	0.000841949	0.0130416	3.39978	1.76544	up
Guanine	95.8136	45.1087	86.088	16.4586	24.3252	67.0532	47.9065	106.621	90.8004	66.1062	23.7157	59.9872	0.391869	0.588951	0.683507	0.84742	-0.238851	insig
3'-AMP	492.989	221.137	440.938	302.763	255.384	262.28	207.253	290.151	177.491	302.678	347.824	380.772	0.460748	0.440093	0.557647	1.15785	0.211451	insig
D-Fructose	273.178	154.99	233.287	217.509	171.439	198.697	123.485	125.008	136.775	132.117	203.667	160.911	1.2448	0.0193999	0.068934	1.41627	0.502101	insig
beta-D-Xylopyranosyl-(1->4)-alpha-L-rhamnopyranosyl-(1->2)-D-fucose	1471.13	1402.54	1362.84	1852.47	674.195	751.639	778.861	1361.51	1207.3	786.649	831.785	699.107	0.689566	0.190066	0.302676	1.32648	0.407607	insig
Arginylthreonine	40.7225	38.6937	35.5845	45.862	18.8289	17.871	27.6791	52.4988	36.0593	34.6246	20.4114	32.4189	0.113164	0.878277	0.919631	0.969907	-0.0440819	insig
Glucosamine	282.326	210.821	245.303	248.043	183.945	204.893	124.363	141.345	200.823	144.508	251.257	162.736	1.12977	0.0381958	0.0989442	1.34175	0.424111	insig
N6-Acetyl-L-lysine	35.6534	65.0438	51.4732	58.859	44.643	56.5873	106.094	36.033	93.7454	36.8688	35.0927	43.519	0.0804338	0.65609	0.736646	0.888735	-0.170175	insig
Stachyose	349.676	182.512	247.53	245.997	205.719	254.309	113.793	115.669	198.542	150.736	265.451	132.626	1.16915	0.0303359	0.0869764	1.521	0.605025	insig
(4R,5S or 4S,5R)-4-hydroxy-5-((?-D-glucopyranosyloxy)methyl)dihydrofuran-2(3H)-one	15.9168	9.07957	13.3347	40.8594	23.5346	26.6827	12.6026	5.22418	6.94604	7.99084	7.90529	1.56239	1.25517	0.0253875	0.0799549	3.06426	1.61554	insig
Homocysteine	242.032	126.014	154.729	180.209	134.071	161.876	119.484	136.703	199.431	129.752	203.185	141.052	0.305177	0.622087	0.707892	1.07457	0.103765	insig
b-D-Xylopyranosyl-(1->4)-a-L-rhamnopyranosyl-(1->2)-L-arabinose	1326.7	860.134	1128.59	968.151	725.952	865.58	201.812	491.437	409.931	342.409	540.407	240.805	1.54842	0.000326161	0.00916876	2.63836	1.39964	up
L-Glutamic acid	324.873	7.66122	164.952	184.437	155.29	73.5663	83.902	125.015	108.815	94.4467	116.166	65.0127	0.0315743	0.288115	0.414165	1.53496	0.618198	insig
a-L-Arabinofuranosyl-(1->3)-[a-L-arabinofuranosyl-(1r5)]-L-arabinose	1575.35	2641.3	2457.87	2624.34	1192.55	2043.39	1850.54	1800.08	2556.15	1337.43	1431.2	1602.6	0.511329	0.309187	0.437007	1.18499	0.244872	insig
p-coumaroyltriacetic acid lactone	1056.75	1074.03	876.803	792.606	897.886	739.907	685.653	686.852	1101.28	910.004	977.285	760.728	0.36234	0.566877	0.668105	1.06173	0.0864201	insig
Dihydrocaffeic acid 3-O-glucuronide	11048.7	16618.6	15472.3	8287.5	12011.4	10362.9	11261	12461.6	13277.6	17206.1	8829.9	11922.6	0.108349	0.912751	0.941274	0.98456	-0.0224484	insig
Theobromine	724.469	422.899	339.602	1201.13	841.739	943.542	949.899	439.814	619.906	338.659	591.189	386.769	0.544431	0.265121	0.38925	1.34488	0.427474	insig
(E)-2-Penten-1-ol	414.319	388.998	251.026	512.389	252.425	196.279	385.528	774.214	676.222	484.754	628.348	407.174	1.14518	0.0214152	0.0719107	0.600504	-0.735754	insig
3-phospho-hydroxypyruvate	59.1344	49.0025	51.8438	54.0537	26.3064	39.3468	36.2193	33.7183	41.4719	40.6586	42.2887	42.389	0.606688	0.209659	0.325421	1.18138	0.240478	insig
Tartaric acid	10.9128	19.3811	22.4525	23.0486	16.5251	15.9526	33.9692	24.368	29.0325	35.568	35.2453	13.071	1.0044	0.0326516	0.0909662	0.632235	-0.661468	insig
Melibiose	136189	121465	130217	101966	98470.9	86751.1	49681.2	80693.1	100110	87732.9	106750	78078	1.07232	0.0313847	0.0885539	1.34195	0.424327	insig
Mesaconic acid	2859.17	3648.08	3349.03	2783.03	3127.83	2637.48	3116.56	1823.68	2014.6	2202.22	1845.01	3159.92	1.08622	0.0430498	0.10678	1.29958	0.378044	insig
Eucaglobulin	248.32	256.688	247.13	229.244	221.822	210.147	168.277	119.391	86.7204	125.153	87.9279	126.042	1.59607	3.37194e-05	0.00324026	1.98084	0.986114	up
Citramalic acid	285.27	321.058	317.483	248.117	272.449	252.865	361.838	254.575	231.026	234.78	273.14	242.767	0.459048	0.506088	0.615346	1.06202	0.0868106	insig
Phenylalanyl-Alanine	2372.55	1573.69	1899.64	1079.42	1034.2	448.448	1379.04	1423.04	1174.34	601.995	261.479	431.077	0.716318	0.16789	0.278228	1.59514	0.673685	insig
cyclic-2,3-O-oxalyl-L-threonate	107.693	165.299	230.448	158.658	120.159	52.5699	114.242	77.685	145.609	124.992	94.5829	157.928	0.246114	0.491592	0.602776	1.16753	0.223456	insig
Dihydrothymine	299.005	347.875	241.245	200.788	100.386	310.382	462.384	561.936	259.095	288.332	210.001	215.828	0.607377	0.266935	0.389622	0.750751	-0.413594	insig
Dehydrovomifoliol	168.087	137.066	152.175	158.664	178.761	200.03	238.672	208.707	224.463	178.54	261.724	105.901	0.629581	0.17189	0.28239	0.816731	-0.292067	insig
Traumatic acid	79.3587	51.4472	61.3838	77.5741	54.277	67.7792	114.747	92.8969	94.8035	73.4172	122.061	50.6889	0.94576	0.0626246	0.13698	0.714199	-0.485603	insig
LysoPE(20:3(11Z,14Z,17Z)/0:0)	163.04	79.092	120.367	6.70746	99.9814	65.0108	164.652	143.069	184.714	196.634	243.996	131.017	0.990747	0.00971538	0.0470981	0.502028	-0.994161	insig
LysoPI(16:0/0:0)	59.027	33.2124	120.293	97.7263	397.96	92.4725	52.3846	164.392	73.8681	23.469	12.9032	103.502	0.6122	0.33187	0.458815	1.85983	0.895168	insig
(x)-1,2-Propanediol 1-O-b-D-glucopyranoside	9.03779	16.4266	15.6013	7.83838	11.2486	7.99005	17.8798	21.4925	25.5589	18.3062	15.3069	16.9133	1.33665	0.00460434	0.0323583	0.590196	-0.760734	down
Uridine diphosphate glucose	34.9176	27.6777	49.7415	62.9467	31.7986	34.6112	61.315	85.8702	28.8202	102.227	76.2967	125.504	1.08095	0.0324225	0.090807	0.503494	-0.989954	insig
L-Arginine	15.096	15.4982	24.0536	57.0047	23.361	17.5494	121.97	102.952	103.365	63.5483	83.2843	89.3522	1.56789	8.04976e-05	0.00524697	0.270275	-1.8875	down
Glucose 6-phosphate	146.849	203.486	156.829	281.33	198.414	101.122	131.453	147.441	132.825	136.27	200.075	166.124	0.513706	0.326856	0.453248	1.19016	0.251157	insig
Glycerophosphoinositol	65.4657	81.5418	95.8093	46.2644	15.3743	21.8209	36.2032	100.979	51.0717	27.4143	47.8659	46.3071	0.0563093	0.87433	0.919137	1.05304	0.0745653	insig
4-O-alpha-D-Galactopyranosylcalystegine B2	95.6513	54.505	47.7774	47.0728	56.3149	25.083	90.4533	99.8857	53.4493	23.5953	32.377	20.6319	0.223484	0.954141	0.970768	1.01876	0.0268205	insig
Aspartyl-Cysteine	85.3478	46.6948	60.3675	125.36	137.504	106.171	120.203	49.261	63.6599	98.673	107.471	92.6483	0.070206	0.794487	0.856556	1.05551	0.0779465	insig
Citrulline	228.852	272.275	247.23	360.731	160.815	155.487	763.573	579.812	417.818	240.642	229.187	281.294	0.963495	0.0980499	0.193298	0.567359	-0.817667	insig
Gluconic acid	843.106	737.564	602.656	836.72	1359.66	1420.62	424.002	475.865	667.664	518.776	358.673	608.759	1.29363	0.0198875	0.0692413	1.89942	0.925558	insig
D-Xylonic acid	1320.01	1297.82	1428.27	602.731	857.469	718.467	918.553	883.252	836.808	760.105	974.192	891.911	0.435372	0.323037	0.450708	1.18233	0.241635	insig
Asp Gln Ala Asp	884.641	1366.12	1284.73	668.95	484.557	413.757	776.536	468.322	905.472	330.665	257.608	413.425	0.836674	0.13256	0.235077	1.61888	0.694994	insig
Nimbolide	3078.45	2842.75	3447.9	2837	1710.76	1891.32	5866.9	5514.76	4196.22	2410.89	2134.99	1550.68	0.475995	0.265763	0.38925	0.729347	-0.455323	insig
Tryptophan 2-C-mannoside	12399.3	10650.2	11201.1	8624.72	8162.51	7402.38	5472.54	5717.8	7674.45	5870.2	7661.43	4290.69	1.37743	0.00474786	0.0328234	1.59294	0.671688	up
Isoscoparin 2''-(6-(E)-ferulylglucoside)	1319.45	1941.35	1509.77	1562.53	1543.9	1837.91	2144.35	2102.82	1856.14	2271.18	2309.8	1865.2	1.35767	0.00336952	0.0280068	0.774127	-0.369358	insig
Gentiopicroside	18664.2	18640.7	20541.4	34355.4	41494.1	56748.4	32162.8	28495.5	21214.3	33197.9	30715.6	36497.8	0.125638	0.844859	0.902031	1.04477	0.0631812	insig
Citbismine C	2144.02	1572.23	1712.93	1146.21	1033.59	571.109	217.453	811.013	1490.87	1109.6	1423.1	747.45	0.658963	0.215814	0.331584	1.41049	0.496193	insig
Uridine 5'-monophosphate	1406.21	1445.37	1328.13	1330.5	1250.15	1003.13	400.537	714.043	370.972	884.573	1039.35	923.443	1.32955	0.00254919	0.0257978	1.79175	0.841366	up
Peonidin 3-rutinoside	433.536	509.784	603.098	356.456	608.181	370.118	45.9235	70.8522	125.499	211.448	85.9613	236.223	1.50956	0.00014018	0.00625864	3.7133	1.8927	up
ADP	29.5888	0.0697296	9.71769	136.516	0.348648	1.28191	110.824	286.544	93.8521	220.18	315.318	274.959	1.27117	0.00290534	0.0268921	0.13638	-2.87429	down
Apigenin 6-C-arabinosyl-8-C-glucoside	62.0455	213.447	69.9216	236	76.4509	53.6096	364.694	75.4974	188.241	64.2229	101.583	95.2684	0.306139	0.619771	0.706316	0.799854	-0.322192	insig
Acaciabiuronic acid	12.1142	17.1086	26.4804	5.67305	17.3563	16.2304	11.6928	22.0185	25.0858	12.2294	31.779	8.38065	0.274422	0.576531	0.67493	0.85409	-0.227539	insig
2-succinyl-5-enolpyruvyl-6-hydroxy-3-cyclohexene-1-carboxylate	12.7067	26.8962	27.2808	0.624609	0.624609	0.624609	0.624609	13.287	0.624609	3.12305	0.624609	0.624609	0.56886	0.190781	0.302676	3.63634	1.86249	insig
(2R,3S)-2-methylisocitrate	455.066	348.207	317.984	566.031	491.094	595.26	758.188	915.354	963.012	755.087	967.113	774.597	1.54276	9.15249e-05	0.00524697	0.540318	-0.888119	down
8-Hydroxygenistein	281.381	235.686	286.88	202.743	194.274	181.222	64.5773	99.1228	90.7453	158.829	125.134	153.112	1.46193	0.000794344	0.0125658	1.99876	0.999108	up
Uridine	75.1366	0.251237	24.1424	16.9353	2.85728	0.251237	0.251237	2.9336	0.251237	5.47758	1.25619	1.65277	0.663148	0.187226	0.299493	10.114	3.33828	insig
Myricatin	0.405957	0.405957	0.405957	0.405957	193.944	15.0674	7.58237	66.12	2.02979	22.156	10.1685	100.744	0.864515	0.993403	0.996357	1.00878	0.0126187	insig
b-D-Glucuronopyranosyl-(1->3)-a-D-galacturonopyranosyl-(1->2)-L-rhamnose	174.229	258.869	247.815	147.145	167.081	158.83	405.427	172.576	665.038	490.947	542.758	611.393	1.36379	0.00898757	0.0457823	0.399555	-1.32353	down
D-Erythroascorbic acid 1'-a-D-xylopyranoside	114.972	72.6155	91.647	106.885	70.4966	66.2414	37.5643	95.513	111.418	154.222	112.816	126.722	0.314465	0.318468	0.447625	0.819196	-0.287719	insig
L-Tyrosine	400.376	332.474	224.864	386.871	137.559	201.104	457.13	536.86	644.036	335.995	275.031	203.415	0.750588	0.150449	0.259232	0.686349	-0.542986	insig
N-Acetylthreonine	69.8062	54.2463	160.736	146.504	376.997	242.89	223.947	27.8584	180.133	82.3849	39.7508	178.463	0.451029	0.395716	0.511676	1.43498	0.521034	insig
Lipoamide	19.0303	9.67534	49.8584	25.8535	127.736	103.906	5.85555	3.6216	12.3885	21.809	9.51183	28.067	1.06316	0.0866386	0.175356	4.13595	2.04822	insig
(R)-Lipoic acid	187.932	407.923	408.424	498.95	561.615	676.021	388.499	208.754	236.58	252.461	139.178	280.461	1.07297	0.028553	0.0839988	1.82004	0.863974	insig
Galloyl glucose	227.86	221.059	517.472	108.019	46.1999	181.399	239.284	377.702	154.409	92.071	41.8983	162.861	0.202818	0.646899	0.729564	1.21885	0.285525	insig
Domesticoside	1300.83	1432.53	1559.81	914.078	810.882	820.685	453.655	713.989	536.713	412.336	218.539	223.141	1.44784	0.00183353	0.0201444	2.67311	1.41852	up
Cinnamic acid	324.711	117.031	103.984	532.452	83.8654	218.028	311.692	104.029	137.124	131.169	61.0141	266.488	0.332053	0.472368	0.582971	1.36436	0.448223	insig
Tyr-Tyr-Tyr	528.365	310.629	344.468	555.396	156.961	367.378	229.246	144.318	263.591	187.322	63.9902	248.32	1.08175	0.0257719	0.0801676	1.99087	0.993402	insig
L-gamma-Glutamyl-S-4-(2-hydroxybutyl)-L-cysteinyl-glycine	36.782	95.7823	82.8322	564.273	267.943	833.288	743.123	417.799	457.882	228.419	185.394	302.867	0.66177	0.636764	0.722427	0.805358	-0.312298	insig
Ginnalin B	2300.65	679.698	2054.3	1366.91	338.796	829.386	1984.33	2910.93	1364.51	1740.72	1500.07	1333.53	0.764851	0.208603	0.324446	0.698697	-0.517261	insig
2,5-diamino-6-(5-phospho-D-ribosylamino)pyrimidin-4(3H)-one	24.4507	24.4507	24.4507	157.037	24.4507	122.253	24.4507	24.4507	24.4507	24.4507	24.4507	24.4507	0.785407	0.180716	0.291218	2.57043	1.36201	insig
cis-Zeatin O-glucoside	614.707	801.972	834.942	827.33	698.775	670.379	1080.64	670.325	689.971	741.21	491	998.98	0.0973613	0.714102	0.787796	0.952052	-0.070887	insig
L-Tryptophan	2775.72	2531.17	2417.33	4112.54	1553.55	3017.11	3965.18	1837.68	2327.53	1521.21	1446.32	2412.92	0.566454	0.36743	0.493098	1.21439	0.280231	insig
[(2R,3S,4S,5R,6R)-6-[(2S,3S,4S,5R)-3,4-dihydroxy-2,5-bis(hydroxymethyl)oxolan-2-yl]oxy-3,4,5-trihydroxyoxan-2-yl]methyl (E)-3-(4-hydroxy-3,5-dimethoxyphenyl)prop-2-enoate	0.129675	0.129675	9.69796	0.129675	0.129675	0.129675	0.129675	0.129675	0.129675	0.129675	0.129675	0.648376	0.352973	0.388088	0.505246	7.97865	2.99615	insig
4-Hydroxybenzoyl glucose	270.742	1397.27	5068.34	856.001	703.076	767.32	0.456111	0.456111	0.456111	0.456111	0.456111	2.28055	1.73446	0.0923419	0.182996	1986.96	10.9563	insig
Cynaroside A	0.0143089	298.742	170.294	4.15521	151.985	0.0143089	0.0715446	0.0143089	0.0143089	0.0143089	15.423	0.0143089	0.946339	0.0999324	0.195486	40.2015	5.32918	insig
Ethyl (S)-3-hydroxybutyrate glucoside	2572.25	1306.15	1477.8	3241.67	1451.18	3361.24	3597.53	3042.12	2675.58	1559.42	1359.1	1604.13	0.110368	0.89758	0.933185	0.969102	-0.0452796	insig
N-Phenylacetylaspartic acid	71.0528	421.059	139.023	0.801123	184.759	0.801123	24.4625	0.801123	0.801123	78.1735	0.801123	4.00562	0.712154	0.127697	0.229673	7.49688	2.90629	insig
De-O-methylsimmondsin	11.5844	102.041	248.948	11.5844	57.9222	11.5844	11.5844	11.5844	11.5844	11.5844	11.5844	11.5844	0.988895	0.161786	0.272879	6.38306	2.67425	insig
XANTHOPTERIN	0.884933	0.0620667	0.310333	440.069	31.2089	405.878	0.0620667	0.0620667	0.0620667	0.0620667	0.0620667	47.9492	0.889933	0.17603	0.286095	18.2019	4.18601	insig
Benzyl O-[arabinofuranosyl-(1->6)-glucoside]	890.762	686.035	681.226	480.801	389.251	454.657	1141.09	1116.19	925.389	552.376	383.037	324.703	0.298692	0.4209	0.538919	0.806414	-0.310407	insig
Alanylglutamine	615.655	329.304	571.341	544.879	476.641	641.708	1389.4	1078.52	1398.72	710.922	807.739	674.66	1.35892	0.014317	0.0593801	0.524677	-0.930498	insig
Utilin	519.782	706.77	741.108	460.435	367.341	479.506	209.796	289.065	383.716	297.668	234.365	259.005	1.47224	0.00504746	0.0328416	1.95681	0.968501	up
4-Acetyl-2-methoxyphenyl 6-O-(6-deoxy-alpha-L-mannopyranosyl)-beta-D-glucopyranoside	0.557617	0.111523	0.111523	1.96826	0.111523	2.05391	0.111523	4.97817	1.0473	0.111523	0.111523	71.0279	0.38864	0.347535	0.476997	0.0635029	-3.97703	insig
Ala Ser Tyr Glu	0.934997	0.934997	18.995	14.8594	27.9609	0.934997	0.934997	0.934997	0.934997	0.934997	0.934997	4.67499	0.861981	0.109212	0.205178	6.91128	2.78895	insig
Reserpine	176.764	252.004	193.86	71.724	74.8574	84.5717	94.1067	110.26	79.1862	243.523	216.826	286.052	0.303545	0.549662	0.650848	0.82895	-0.270642	insig
Olomoucine	0.502686	20.5882	2.51343	24.4795	59.6152	0.502686	0.502686	0.502686	0.502686	0.502686	0.502686	0.502686	1.16497	0.120195	0.220892	35.8745	5.16489	insig
Berchemioside C	9.22752	9.64433	71.7404	30.427	34.0299	53.0404	1.8455	1.8455	1.8455	1.8455	1.8455	81.0449	1.17541	0.265094	0.38925	2.30535	1.20499	insig
2,5,8,9-tetracetoxy-15-hydroxy-3-benzoyloxyacetoxy-7-isobutyroyloxy-14-oxojatropha-6(17),11E-diene	404.867	375.213	477.736	234.791	358.64	199.594	2.75089	0.550177	0.550177	0.550177	0.550177	70.867	1.5895	0.000391081	0.00984049	27.0493	4.75752	up
Butyl (S)-3-hydroxybutyrate [arabinosyl-(1->6)-glucoside]	0.171143	7.96122	3.10654	1.32605	58.8978	153.897	0.0342285	0.0342285	0.0342285	0.0342285	0.0342285	84.1801	1.02783	0.436563	0.554099	2.67168	1.41775	insig
Caudatoside	10.4377	153.8	66.2535	95.9009	56.46	10.4377	76.2264	52.1885	154.297	10.4377	10.4377	10.4377	0.290629	0.69025	0.770441	1.25242	0.324714	insig
Carboxypeptidase B	337.14	410.329	429.311	409.645	204.871	318.726	24.6288	0.0341087	0.960069	3.2498	0.00682174	82.6508	1.35084	6.78011e-05	0.00514611	18.9188	4.24175	up
Ubiquinone-2	78.4286	129.126	139.94	76.1731	119.634	16.9409	24.1512	9.02625	16.3607	28.3102	23.8852	1.80525	1.30779	0.00878151	0.0454657	5.41095	2.43588	up
2-(4-Methoxyphenyl)ethyl 6-O-alpha-L-arabinopyranosyl-beta-D-glucopyranoside	397.051	649.791	731.033	200.414	117.386	330.779	189.698	331.234	283.893	283.761	274.594	214.778	0.496946	0.218128	0.334462	1.53772	0.620791	insig
LysoPE(22:2(13Z,16Z)/0:0)	12.8477	392.168	590.888	183.783	360.172	2.56954	2.56954	2.56954	2.56954	2.56954	2.56954	2.56954	1.39686	0.0437059	0.107271	100.046	6.64451	insig
[3,4,5-trihydroxy-6-[[3,4,5-trihydroxy-6-(hydroxymethyl)oxan-2-yl]oxymethyl]oxan-2-yl] 2,6,6-trimethylcyclohexa-1,3-diene-1-carboxylate	1292.49	833.631	945.762	302.649	91.3108	563.133	1617.18	520.607	1467.28	80.9839	75.0393	11.7715	0.50781	0.905557	0.9364	1.06788	0.0947517	insig
Litebamine	877.516	1965.65	1321.95	2243.29	1799.4	1356.99	496.673	295.844	178.474	234.818	231.908	273.741	1.66309	0.00106867	0.0152938	5.58868	2.48251	up
Tetrahydrobiopterin	10.9044	6.82663	11.6336	26.2205	10.4835	4.58536	10.4301	56.6029	15.0269	12.6441	7.60783	7.20887	0.375141	0.465442	0.577239	0.64512	-0.632361	insig
Hexyl glucoside	211.354	169.692	179.742	124.334	139.234	187.002	316.516	244.254	221.335	373.092	200.094	265.606	1.36021	0.00980434	0.0470981	0.623949	-0.680499	down
trans-Grandmarin isovalerate	0.304474	0.0569336	2.23437	1.85168	278.164	10.2507	3.25623	1.1521	0.284668	22.8074	25.2796	46.0649	0.314229	0.516281	0.624677	2.96285	1.56699	insig
4-Acetyl-2-methoxyphenyl 6-O-beta-D-xylopyranosyl-beta-D-glucopyranoside	44.2289	84.4963	43.5231	49.6273	38.8692	28.3326	33.799	5.35706	21.9841	3.4869	1.36298	11.663	1.28443	0.00482671	0.0328234	3.72268	1.89634	up
4-hydroxy-2-nonenal-[L-Cys] conjugate	43.793	21.4426	20.2325	75.6324	34.5482	47.7823	2.02118	71.2894	0.776611	25.7505	32.4199	29.2277	0.774374	0.334533	0.460818	1.50745	0.592111	insig
Zaluzanin D	8.69785	20.4286	17.704	25.4556	19.0082	29.8686	2.58932	1.84241	1.55441	1.13681	1.00937	9.62926	1.54418	0.00110394	0.0152938	6.82163	2.77012	up
Ophthalmic acid	0.00226119	0.00226119	0.0940194	0.272404	1.76445	0.188555	0.00226119	0.00226119	0.011306	2.27886	0.29895	4.55076	0.0675039	0.359279	0.486952	0.325282	-1.62024	insig
Rubranoside D	0.252051	1.38889	0.252051	0.252051	0.252051	0.252051	0.252051	0.252051	0.252051	1.26025	0.252051	4.47324	0.439014	0.378711	0.50001	0.392948	-1.34759	insig
Methionyl-Tyrosine	0.120258	4.00742	0.601288	6.86047	12.6736	8.19603	0.120258	0.120258	0.120258	1.14221	1.79535	2.36231	0.856559	0.0722058	0.153084	5.73417	2.51959	insig
Convolvidine	2.94226	4.75626	11.86	0.33562	8.82132	12.4454	0.33562	0.33562	1.6781	8.42679	8.66863	29.1297	0.255002	0.809066	0.868572	0.847378	-0.238922	insig
Semilepidinoside B	0.0755676	0.0755676	0.0755676	0.0755676	0.377838	0.0755676	7.11191	2.19431	0.382725	0.0755676	0.0755676	5.82166	1.05853	0.108335	0.204544	0.0482499	-4.37333	insig
Gibberellin A29	78.3967	73.9891	92.8589	10.1196	4.71276	7.56876	6.46326	2.1615	2.76529	0.4323	0.4323	0.4323	1.39839	0.0527064	0.119461	21.0962	4.39891	insig
Feruloyl-2-hydroxyputrescine	0.00278413	0.436035	5.00043	0.00278413	166.5	172.642	0.00278413	0.00278413	0.00278413	0.00278413	0.00278413	0.0139207	1.10691	0.166461	0.277651	12376.7	13.5953	insig
Corchorifatty acid F	463.259	414.912	443.721	276.363	271.919	252.184	91.6605	62.1782	114.95	158.649	169.137	128.237	1.56222	0.00112251	0.0152938	2.92815	1.54999	up
5,4'-Dihydroxy-3,3'-dimethoxy-6:7-methylenedioxyflavone	962.235	804.512	804.416	946.478	794.674	831.052	788.325	653.518	634.492	695.642	744.702	824.226	1.25195	0.0121801	0.0547024	1.18486	0.244717	insig
Cirsimaritin	64.3382	55.9609	80.2132	71.3291	45.3393	64.0208	60.7091	74.4505	62.8847	78.442	59.5079	78.6931	0.478821	0.387649	0.505246	0.919251	-0.12147	insig
Apigenin 7-arabinoside	3986.71	3507.67	3497.5	4084.09	3388.97	3434.69	3979.32	3551.63	3575.27	3539.45	4140.05	3444.75	0.148728	0.751402	0.818241	0.985118	-0.0216312	insig
3',4',5-Trihydroxy-3,7-dimethoxyflavone 5-glucoside	860.311	697.59	703.609	814.534	666.757	764.491	862.192	526.044	543.246	519.115	611.502	513.726	1.1501	0.0401631	0.102295	1.26049	0.333986	insig
Hesperetin 3'-O-glucuronide	305.39	266.579	256.141	297.858	252.495	256.304	284.588	213.156	219.623	219.262	253.081	242.104	1.0821	0.0438131	0.107271	1.14175	0.191241	insig
9,10,13-TriHOME	631.208	518.233	563.863	418.263	283.086	316.188	467.734	229.818	232.76	203.535	189.666	312.787	1.16767	0.0297734	0.0859239	1.66891	0.738909	insig
Neobignonoside	686.422	558.254	558.817	648.665	535.948	612.217	698.485	672.392	685.863	631.701	779.861	621.671	1.07321	0.0350909	0.0941131	0.880281	-0.183965	insig
1,11-Undecanedicarboxylic acid	66.2314	59.2052	53.6142	68.3703	43.3396	70.3868	86.4427	96.6159	90.9668	64.3244	92.8919	36.3279	0.661504	0.133678	0.23541	0.772393	-0.372593	insig
(+)-taxifolin	116.867	98.1474	103.191	140.068	111.467	130.651	153.395	144.832	138.478	165.146	178.776	108.271	1.10877	0.0276636	0.0834611	0.787933	-0.343856	insig
Methyl jasmonate	399.32	338.625	352.379	370.178	334.731	361.991	411.583	306.918	342.648	297.973	365.652	279.218	0.655078	0.288998	0.41465	1.07646	0.106299	insig
Acoric acid	5.27904	0.728869	26.3755	1.23441	8.58964	8.00424	2.01448	0.226551	0.501358	3.71671	6.46783	0.0453103	0.903205	0.172324	0.282492	3.8707	1.95259	insig
Tanacetol A	286.718	203.737	236.295	250.664	187.731	287.855	342.798	324.122	325.595	350.471	353.829	319.438	1.45091	0.00174783	0.0198	0.720644	-0.472642	insig
Lubiminol	40.7296	68.3265	347.731	307.026	172.924	196.361	5.50143	7.33825	5.94013	8.06001	12.7501	1.12252	1.60955	0.0152351	0.0608602	27.8318	4.79866	insig
moupilonin	273.62	139.517	158.221	32.5714	131.132	135.71	222.347	121.707	211.973	258.667	219.292	197.023	0.808311	0.138576	0.242348	0.707363	-0.499478	insig
Hordatine B	212.47	138.621	137.438	26.3452	152.77	133.419	176.65	123.994	240.213	209.803	228.519	183.952	0.829882	0.0753744	0.158914	0.688713	-0.538025	insig
Glycerol 1-(5-hydroxydodecanoate)	4.41214	2.31329	2.21089	5.88615	5.30656	3.00963	12.5378	10.4358	14.7471	9.10642	16.7044	0.376862	0.563875	0.0328668	0.0910435	0.36206	-1.4657	insig
2-Hexenal	1312.03	1115.76	1092.08	1244.46	1070.86	1111.93	1152.62	1084.68	1112.85	1001.05	1325.94	1067.27	0.359364	0.587093	0.683507	1.03006	0.0427243	insig
Octadecanedioic acid	152.591	75.1288	120.962	89.9227	85.6931	88.0288	120.112	100.495	104.721	72.764	138.242	59.503	0.143133	0.873685	0.919137	1.02767	0.0393815	insig
4-hydroxy-5-methyl-2-propyl-3(2H)-furanone	91.8974	99.3167	89.7512	89.8099	82.4164	89.0248	100.477	86.5224	97.6363	97.1867	108.281	104.471	1.02117	0.0456196	0.110834	0.91194	-0.132989	insig
LysoPE(16:1(9Z)/0:0)	313.92	161.448	284.282	81.4101	555.293	308.325	242.493	256.54	539.809	663.51	721.318	574.133	0.931596	0.0717466	0.152965	0.568643	-0.814406	insig
LysoPE(0:0/18:1(11Z))	28.9269	8.46193	43.6344	1.11134	128.592	73.5007	55.1061	74.9276	150.823	131.157	160.548	110.72	1.02999	0.0282559	0.0837973	0.415974	-1.26543	insig
LysoPE(18:2(9Z,12Z)/0:0)	239.867	273.517	124.402	51.5014	152.669	145.25	166.697	106.328	254.535	81.8375	92.8217	109.473	0.236836	0.506174	0.615346	1.21623	0.282418	insig
Cysteinyl-Isoleucine	35.2086	25.6098	30.5984	37.3896	17.5858	23.5508	49.7301	42.2149	46.3747	46.1419	54.8102	21.4272	1.01962	0.0260517	0.080707	0.651875	-0.617334	insig
Pelargonic acid	53.3514	43.3676	55.8721	50.2484	44.7249	45.4563	96.0691	79.2157	81.5561	51.2379	81.1919	57.0964	1.34086	0.0124185	0.0552541	0.656456	-0.607229	insig
Niazimicin	0.0982086	0.0982086	0.0982086	0.0982086	0.0982086	0.491043	2.19145	12.09	19.3439	22.5912	33.211	4.49754	1.66625	0.0231046	0.0755879	0.0104561	-6.57952	insig
Strychnophylline	209.288	271.784	111.599	28.0767	122.666	127.642	384.764	217.315	428.014	211.472	189.491	104.097	0.879891	0.105427	0.201559	0.567407	-0.817545	insig
Kobusone	281.351	225.766	251.902	270.645	280.885	249.015	397.787	348.613	377.02	335.416	375.56	235.533	1.25369	0.0138456	0.0583822	0.753438	-0.40844	insig
12-Hydroxystearic acid	795.739	562.482	551.721	576.881	444.976	691.41	1552.7	1545.76	1842.83	1230.43	1949.33	682.813	1.47538	0.00492999	0.0328234	0.411548	-1.28087	down
Oleoside	242.007	226.798	212.851	218.332	242.806	230.962	210.917	133.719	117.452	118.22	128.447	164.411	1.48203	0.0016715	0.0197346	1.5733	0.653798	up
Oleoside 11-methyl ester	237.935	224.329	200.512	194.654	227.539	207.913	210.048	123.566	103.32	112.966	113.875	175.532	1.35899	0.0058829	0.036009	1.54042	0.623321	up
1-O-Feruloylglucose	60.5466	64.1824	85.3691	54.4329	66.1516	47.4614	21.9814	56.8046	70.8687	70.2501	58.013	77.5422	0.326784	0.706079	0.781216	1.06382	0.0892482	insig
beta-D-fructose 2,6-bisphosphate	74.1222	81.8903	74.2263	79.0738	86.1522	73.9165	59.3835	63.9531	64.343	67.7756	65.0536	66.0542	1.56499	0.00042455	0.00984049	1.21424	0.280057	insig
(E)-4-(3,7-Dimethyl-2,6-octadienyl)-1,3,5-trihydroxyxanthone	146.471	134.002	137.753	150.568	142.039	134.781	161.003	45.0197	62.526	38.4122	72.2034	29.0027	1.33129	0.013526	0.0582621	2.07174	1.05084	insig
5-(4-Chloro-3-hydroxy-1-butynyl)-2,2'-bithiophene	78.2329	84.7862	82.0317	86.2487	85.4525	81.2645	61.4831	66.923	72.9139	67.9918	68.5603	75.2967	1.54737	0.000244901	0.00743356	1.20536	0.269462	insig
9,10-Epoxyoctadecanoic acid	120.767	77.0307	119.316	63.6354	75.5431	41.4431	58.4959	80.3602	18.8048	41.6875	26.7192	53.3097	1.05485	0.0462166	0.111008	1.78159	0.833165	insig
9(S)-HOTrE	500.149	199.57	382.771	170.435	115.342	91.543	68.6683	17.9099	46.132	25.0892	70.7747	30.4568	1.48544	0.0291201	0.0850084	5.63566	2.49458	insig
(1(10)E,4a,5E)-1(10),5-Germacradiene-12-acetoxy-4,11-diol	37.3205	29.6655	29.5334	36.5106	42.5825	44.3114	48.0695	41.2327	43.2809	30.6157	49.6733	41.8224	0.773155	0.152723	0.261074	0.863481	-0.211763	insig
Dihydromyoporone	1.18061	3.88848	6.71924	3.33287	1.45418	1.92929	58.8691	59.5528	54.1942	60.3452	89.1805	6.4089	1.54734	0.00514414	0.0330881	0.0563221	-4.15016	down
Undecanoic acid	101.628	87.9216	85.6994	72.9489	79.0133	81.0143	69.9834	67.5159	53.9078	85.1997	76.6065	85.6513	0.896057	0.0996392	0.195486	1.15805	0.211692	insig
Dihydrojasmonic acid	220.06	186.429	195.491	206.812	157.379	169.081	195	155.819	159.993	142.339	187.948	170.22	0.845682	0.131644	0.234549	1.12255	0.166776	insig
2-Geranyl-2',3,4,4'-tetrahydroxydihydrochalcone	10.2448	5.15152	4.95557	2.8152	2.31377	17.7302	3.39948	10.8212	8.82555	4.8038	4.23363	1.21945	0.247169	0.572291	0.671358	1.29751	0.375742	insig
LysoPE(18:3(6Z,9Z,12Z)/0:0)	1008.05	592.096	679.742	127.661	584.294	509.09	803.03	574.167	987.42	936.881	1016.51	776.326	0.856929	0.0830253	0.169566	0.687221	-0.541153	insig
6-Hydroxypentadecanedioic acid	14.3118	10.3589	12.4925	11.7704	8.89302	14.0355	30.6035	19.6209	21.6894	13.9459	21.0489	12.595	1.25023	0.0282636	0.0837973	0.601339	-0.73375	insig
Tridecanoic acid	0.90541	0.90541	11.5777	9.84467	9.17586	4.52705	0.90541	0.90541	0.90541	0.90541	0.90541	0.90541	1.23662	0.0406399	0.102671	6.79914	2.76535	insig
Methyl dihydrojasmonate	99.7502	106.46	122	130.459	95.7474	82.4037	83.572	86.5114	91.012	73.3495	97.6118	116.959	0.827271	0.15196	0.260945	1.15993	0.21404	insig
(1xi,3xi)-1,2,3,4-Tetrahydro-1-methyl-beta-carboline-3-carboxylic acid	180.942	173.693	132.17	140.139	107.511	215.102	100.896	125.875	101.36	79.6334	55.0297	48.7735	1.29542	0.00497823	0.0328416	1.85617	0.89233	up
Hexyl 2-furoate	38.9281	37.3528	21.2753	30.6051	23.3531	53.3556	78.063	36.0688	45.8406	43.0038	79.1201	52.4527	1.12713	0.0403339	0.102386	0.612377	-0.707509	insig
Methyl (2E,6Z)-dodecadienoate	115.055	105.89	111.892	105.836	100.785	151.955	102.839	111.029	110.743	102.592	110.325	80.0676	0.685291	0.208329	0.324446	1.11953	0.162888	insig
Glucolepidiin	100.723	70.3301	91.3968	91.0418	80.4195	101.03	108.91	82.224	89.1028	66.5738	59.8365	98.8537	0.327224	0.602698	0.696267	1.05824	0.0816651	insig
Kaempferol 3-feruloylapioside	672.721	547.967	533.991	620.562	536.429	620.75	801.433	673.013	730.391	644.027	805.263	540.597	1.02779	0.0494816	0.114154	0.84211	-0.247919	insig
3,4-Dihydro-6-methoxy-2,2-dimethyl-2H-1-benzopyran-4-ol	4.21875	3.96231	7.07879	7.92467	3.8835	5.02003	20.1095	12.8055	16.4574	9.90693	15.7098	1.58887	0.814837	0.0367969	0.0974822	0.419024	-1.25489	insig
Ethyl 2-acetyloctanoate	425.726	124.477	433.089	47.4607	57.9055	128.676	10.11	13.1919	14.4934	13.5397	24.6539	4.55793	1.54149	0.0483114	0.112345	15.1134	3.91775	insig
Avicularin	148.265	144.445	135.975	162.929	174.783	148.004	165.334	122.925	119.377	128.066	133.345	115.392	1.07698	0.0443872	0.108328	1.16568	0.221167	insig
Leu-Arg-Asn-Arg	48.2813	11.9106	61.4592	30.0966	44.9955	30.6451	11.1063	3.05972	3.57986	52.447	32.7645	22.8254	0.892857	0.140773	0.245062	1.80778	0.854223	insig
3-Hexenoic acid	97.389	20.8975	105.628	18.8835	16.8454	22.3143	12.3235	11.2566	13.6082	12.1479	16.0115	8.73918	1.20912	0.101483	0.197271	3.80576	1.92818	insig
5-(hydroxymethyl)-3-(1-hydroxy-4-methylpentyl)oxolan-2-one	23.5305	17.8625	25.053	32.3261	28.2214	16.1958	50.9546	40.867	47.3779	29.733	45.7695	15.6717	0.942444	0.0457092	0.110834	0.621552	-0.686053	insig
Ginkgolide B	357.92	321.861	288.958	367.823	278.655	306.215	323.792	283.845	304.35	296.267	337.888	319.114	0.300942	0.594695	0.68912	1.03012	0.0428088	insig
9-Oxo-nonanoic acid	59.3354	79.8072	79.6035	54.9403	43.7889	20.5806	0.829102	0.16582	0.16582	8.47435	7.99126	2.49744	1.50593	0.00195771	0.0209282	16.7988	4.07029	up
Kanokoside C	0.00569851	4.24135	0.00569851	1.2052	0.00569851	0.00569851	0.00569851	22.8339	0.00569851	0.269742	0.0284925	1.60092	0.343806	0.435716	0.55395	0.221034	-2.17766	insig
Sebacic acid	93.0319	67.1637	89.2394	81.3988	71.2802	81.2264	138.1	109.035	126.119	120.212	133.669	89.6349	1.45594	0.00170695	0.0197346	0.67433	-0.568472	insig
(2R,3S,4S,5R,6R)-2-(hydroxymethyl)-6-[4-(4-hydroxy-2,6,6-trimethylcyclohexen-1-yl)butan-2-yloxy]oxane-3,4,5-triol	31.327	64.3449	48.826	122.955	40.5011	69.2818	6.76651	0.315491	0.0630981	2.27338	2.58273	0.785904	1.56086	0.00601381	0.0365159	29.5012	4.8827	up
LysoPI(18:2(9Z,12Z)/0:0)	0.266217	27.4539	11.9698	20.3101	9.16628	7.80688	23.1701	0.266217	28.2979	0.266217	0.266217	1.33109	0.653071	0.57225	0.671358	1.43613	0.522183	insig
7,8-Dihydrovomifoliol 9-[apiosyl-(1->6)-glucoside]	18.1911	23.3064	41.9916	21.877	20.9427	19.8435	10.5495	24.2487	19.9234	50.9141	41.9706	118.775	0.484329	0.272861	0.396746	0.548658	-0.866021	insig
Prenyl glucoside	8.97179	31.6114	34.3319	19.5609	24.8063	20.212	18.7015	70.598	36.7096	31.0276	28.644	44.7823	0.89447	0.106035	0.201705	0.605279	-0.724329	insig
4',7-Di-O-methylcatechin	0.00234321	0.000468642	0.620186	0.000468642	0.000468642	0.000468642	0.000468642	14.9671	0.000468642	0.596893	0.000468642	1.07498	0.611102	0.324999	0.452613	0.0375234	-4.73606	insig
Scopolamine	7.8454	0.3255	14.3512	2.79178	15.5639	15.287	16.52	27.3432	9.14822	77.4749	76.5868	58.7294	1.10071	0.0369272	0.0974822	0.211303	-2.24261	insig
Batatasin II	1.43228	7.70472	6.3256	8.45653	3.57654	4.07316	0.294861	3.78241	1.37564	4.3988	4.32053	8.59962	0.581662	0.384861	0.503637	1.38631	0.471249	insig
1,3-Diacetoxy-4,6,12-tetradecatriene-8,10-diyne	4.66187	3.7811	4.4314	30.217	8.44717	12.8364	0.554749	8.18887	0.0891581	0.445791	0.0891581	6.27962	1.1766	0.112269	0.207329	4.11412	2.04058	insig
5-Hydroxyferulic acid	423.761	314.651	377.942	488.956	333.206	449.269	375.817	333.053	351.658	323.215	342.739	308.028	0.942378	0.0904539	0.18067	1.17364	0.230991	insig
4-decyl-3-hydroxy-5-oxooxolane-2,3-dicarboxylic acid	63.2024	82.6699	51.9577	78.1205	76.4826	73.22	58.3086	21.7667	41.0477	30.397	16.7139	27.7469	1.4053	0.000691462	0.0119277	2.17191	1.11897	up
(R)-1-O-[b-D-Glucopyranosyl-(1->6)-b-D-glucopyranoside]-1,3-octanediol	60.3449	49.4044	66.1145	93.6711	78.8955	71.6437	38.7817	40.9606	24.8187	0.19509	1.24368	0.975449	1.17524	0.000503993	0.0100666	3.92684	1.97337	up
Ethyl 3-hydroxyoctanoate O-[glucosyl-(1->6)-glucoside]	8.82416	14.7076	13.2071	41.1009	56.1397	24.9289	52.0888	93.6008	54.1378	43.0683	43.9824	42.411	1.18982	0.0276351	0.0834611	0.48258	-1.05116	insig
Blumenol C O-[rhamnosyl-(1->6)-glucoside]	79.478	45.0666	66.2612	20.2734	41.9288	5.62337	0.842041	16.5727	0.718262	3.70538	9.4629	10.7173	1.26451	0.0226768	0.0745096	6.15516	2.6218	insig
Cymorcin diglucoside	17.3467	11.9084	26.534	3.70033	3.42682	3.94905	39.2321	39.2111	65.2056	2.3595	0.267421	1.3371	0.0916359	0.294751	0.420519	0.452977	-1.14249	insig
Gibberellin A20 13-glucoside	318.38	418.717	461.896	750.313	302.928	565.863	27.8865	27.8865	27.8865	27.8865	27.8865	139.433	1.65204	0.00118884	0.0152938	10.1056	3.33708	up
Azelaic acid	791.134	286.338	490.267	480.649	392.056	585.997	42.4844	0.232587	1.16294	0.232587	0.232587	137.603	1.44645	0.000687697	0.0119277	16.6336	4.05603	up
LysoPC(0:0/18:2(9Z,12Z))	219.735	588.36	612.365	284.202	335.919	242.002	18.4095	0.145885	0.029177	0.029177	0.029177	94.701	1.44054	0.00336782	0.0280068	20.1386	4.33189	up
Vestitone 7-glucoside	4.58243	139.905	214.243	376.574	649.086	626.463	0.916486	8.68819	4.89068	0.916486	0.916486	7.40062	1.45803	0.0275038	0.0834611	84.7426	6.40502	insig
6-O-Oleuropeoylsucrose	3.36202	16.8101	3.36202	3.36202	3.36202	3.36202	3.36202	3.36202	3.36202	3.36202	3.36202	3.36202	0.525526	0.363217	0.490537	1.66667	0.736966	insig
(2R,3R,4S,5S,6R)-2-[2-(4-methoxyphenyl)ethoxy]-6-[[(2S,3R,4S,5S)-3,4,5-trihydroxyoxan-2-yl]oxymethyl]oxane-3,4,5-triol	59.1902	159.66	283.891	45.2852	8.85041	13.9195	119.568	91.3089	62.8404	100.055	130.374	1.77008	0.0269165	0.827647	0.887266	1.12824	0.17408	insig
6-Hydroxyhexanoic acid	406.665	65.4192	107.606	19.2523	5.52214	256.477	0.764197	26.4552	3.82099	19.0274	7.08432	43.2368	1.0245	0.105793	0.201705	8.57606	3.10031	insig
Lupinic acid	0.0735001	40.1714	78.3735	79.3103	22.9145	0.3675	0.0735001	7.32502	16.4257	0.0735001	32.6583	0.0735001	0.609276	0.126122	0.228587	3.90628	1.9658	insig
Glu Val Ile Glu	887.801	405.57	479.462	126.383	250.578	113.461	71.1377	116.951	38.4332	486.052	303.532	437.848	0.590135	0.369063	0.494037	1.55662	0.638418	insig
threo-Syringoylglycerol	15.5186	130.032	125.11	101.257	85.7031	0.604671	0.120934	0.120934	0.120934	0.972061	0.120934	0.120934	1.56175	0.0201372	0.0694733	290.617	8.18298	insig
Subsessiline	39.3445	161.514	196.539	163.226	191.997	97.0216	1.87875	1.87875	1.87875	42.1253	48.25	9.39374	1.42719	0.00313369	0.0273576	8.06072	3.01091	up
Glutamyl-Gamma-glutamate	11.4236	285.311	221.938	197.273	221.658	0.975739	15.3936	0.0938477	0.0938477	0.469238	0.0938477	0.945068	1.3857	0.0257596	0.0801676	54.9214	5.7793	insig
Icariside D1	108.996	65.9956	150.951	88.2895	18.7644	67.7667	1.37497	0.954865	0.190973	10.3561	2.647	9.44687	1.52902	0.00717118	0.040519	20.054	4.32582	up
Piplartine	136.016	304.756	244.705	57.8175	60.138	51.0973	146.628	144.646	302.304	296.316	271.716	278.31	0.95149	0.10325	0.199406	0.593457	-0.752785	insig
Pisumic acid	989.595	846.851	819.297	682.282	567.54	558.974	474.625	523.095	103.739	684.156	566.937	326.764	1.02652	0.0216147	0.0719542	1.6663	0.736647	insig
Pisumionoside	108.188	128.6	123.971	149.965	86.0616	58.4829	1.84778	0.0503479	0.25174	8.81528	5.77714	21.1509	1.43812	0.000408471	0.00984049	17.2925	4.11208	up
Isoketocamphoric acid	690.741	656.372	440.978	627.752	361.375	352.167	882.538	687.983	770.407	218.904	206.235	234.491	0.333343	0.884348	0.923273	1.04293	0.060649	insig
Hydroxykynurenine	865.053	721.866	647.7	435.854	491.763	439.097	963.62	576.661	523.952	337.234	359.474	270.315	0.549495	0.468471	0.579103	1.18807	0.248616	insig
Furaneol 4-(6-malonylglucoside)	10.0539	0.436105	13.4806	803.3	444.901	552.751	0.436105	0.436105	0.436105	0.436105	2.18053	126.359	1.02468	0.101439	0.197271	14.0073	3.80811	insig
Benzyl gentiobioside	17.4845	62.2825	20.337	7.86757	0.152029	0.760145	0.152029	5.43742	0.152029	0.152029	0.152029	0.152029	1.16418	0.130546	0.23369	17.5688	4.13494	insig
beta-D-Glucopyranoside, 2-hydroxy-4-(2-propen-1-yl)phenyl 6-O-beta-D-glucopyranosyl-	1.95853	6.75818	28.0723	62.3323	6.36834	144.647	8.82472	1.36989	8.26153	102.36	0.0196402	0.755005	0.718292	0.462515	0.576435	2.0572	1.04069	insig
2-Isopropylmalic acid	3.30544	20.4042	0.661087	74.2976	23.7012	4.69456	13.5459	339.003	252.726	163.327	258.315	18.5077	1.14719	0.0379921	0.0987535	0.121543	-3.04046	insig
4-Hydroxybenzoic acid glucoside	5119.08	608.503	1607.43	637.168	334.65	1073.11	1045.77	1283.25	612.96	693.966	522.65	827.521	0.350308	0.367712	0.493098	1.88121	0.911662	insig
5-hydroxy-7-(4-hydroxyphenyl)-2-methyl-2-[[(2R,3R,4S,5S,6R)-3,4,5-trihydroxy-6-[[(2R,3R,4R,5R,6S)-3,4,5-trihydroxy-6-methyloxan-2-yl]oxymethyl]oxan-2-yl]oxymethyl]pyrano[3,2-g]chromen-6-one	35.622	192.782	557.261	137.397	58.3072	111.812	7.1244	7.1244	7.1244	7.1244	7.1244	7.1244	1.63096	0.0759774	0.159717	25.5736	4.67659	insig
Salicylic acid	1590.64	1508.79	2984.28	914.011	737.332	850.235	2.29479	1.70197	0.340394	0.340394	3.36754	199.377	1.58691	0.00944276	0.0465393	41.3905	5.37123	up
3,4-Dihydroxyphenylvaleric acid 3 glucuronide	330.302	1072.93	1322.57	1516.2	1482.51	1376.7	795.122	555.613	393.285	558.122	458.796	389.04	1.17035	0.0136371	0.0582621	2.25437	1.17272	insig
4R,5R,6S-Trihydroxy-2-hydroxymethyl-2-cyclohexen-1-one 6-(2-hydroxy-6-methylbenzoate)	5.28087	341.767	263.149	379.549	238.84	160.684	1.05617	1.05617	1.05617	1.05617	1.05617	8.89629	1.56349	0.00886551	0.0454657	97.9936	6.61462	up
N-[2-(3,4-Dimethoxyphenyl)ethyl]-3,4-dimethoxycinnamic acid amide	5.39932	4.81841	0.963681	648.554	1522.6	1839.24	73.1415	0.963681	0.963681	0.963681	0.963681	38.0775	0.817535	0.112012	0.207329	34.9478	5.12713	insig
beta-D-Fructofuranosyl 6-O-(4-hydroxybenzoyl)-alpha-D-glucopyranoside	518.824	450.233	945.676	193.397	105.046	69.849	20.6472	4.12944	4.12944	4.12944	4.12944	164.649	1.44445	0.0502796	0.115031	11.3126	3.49985	insig
2-[(2S,3S,4S)-3-[(1S)-1-acetyloxyethyl]-5-methoxycarbonyl-2-[(2S,3R,4S,5S,6R)-3,4,5-trihydroxy-6-(hydroxymethyl)oxan-2-yl]oxy-3,4-dihydro-2H-pyran-4-yl]acetic acid	149.579	186.572	77.2582	101.424	11.1557	25.0504	723.932	183.048	252.6	140.348	77.0546	240.532	1.00613	0.122973	0.224907	0.340671	-1.55355	insig
L-Phenylalanine	1252.3	1330.55	1250.61	1941.13	842.166	1392.78	1348.39	708.731	821.534	589.236	397.855	926.111	1.15352	0.0213818	0.0719107	1.67149	0.741135	insig
Benzofenap	52.5724	1.90991	2.14165	79.903	0.341736	46.2381	149.246	0.0683472	0.0683472	48.7633	0.0683472	46.3228	0.392815	0.718406	0.789593	0.748789	-0.417368	insig
Thr Glu Gln Asp	774.292	99.3802	124.614	998.03	17.8284	93.2137	41.4245	18.6342	45.58	3.56569	3.56569	104.551	1.11019	0.127202	0.229673	9.69699	3.27754	insig
Galactan	100.565	188.868	160.259	233.708	88.9458	206.612	150.936	17.087	17.087	85.435	17.087	152.318	1.09206	0.0320068	0.0899745	2.22516	1.15391	insig
Hypoglycin B	234.292	353.118	363.442	327.021	243.801	436.664	489.154	391.487	297.419	211.724	15.3843	209.831	0.524685	0.46522	0.577239	1.21259	0.278097	insig
Guanosine	1043.37	776.786	763.959	1148.72	992.374	1135.66	1085.44	851.167	1096.69	1651.62	1475.09	2089.72	0.951738	0.0884449	0.178063	0.710432	-0.493232	insig
Guanidino succinic acid	10.6894	9.06189	6.75708	16.3673	18.6541	17.4121	1.98514	1.20894	0.775955	8.78293	0.155191	38.8192	0.982973	0.511034	0.619608	1.52611	0.609862	insig
Succinic acid	265.95	211.696	227.905	298.918	257.777	137.04	21.2409	35.7791	5.39671	47.0024	31.6949	33.0037	1.61301	0.000184249	0.00665927	8.03644	3.00656	up
Diphyllin	219.044	204.953	204.562	202.043	193.92	126.921	12.9099	87.5125	97.5695	156.528	101.788	244.064	0.906048	0.0663395	0.143862	1.64404	0.717248	insig
Fumaric acid	86.6791	126.874	68.2089	138.574	101.904	19.5908	3.91816	3.91816	3.91816	3.91816	3.91816	3.91816	1.69753	0.00445317	0.0323583	23.0479	4.52656	up
Quinic acid	235.738	109.644	336.296	438.037	981.937	785.214	90.827	361.582	168.908	516.927	671.716	448.817	0.25221	0.538594	0.643404	1.27807	0.353962	insig
pyrrolyl CoA	102.343	37.0893	89.334	15.6889	0.506067	0.506067	2.53033	81.2898	11.5859	39.9505	92.2706	6.17011	0.236957	0.937992	0.958015	1.04992	0.0702742	insig
5-[[4,5-dihydroxy-6-[5-hydroxy-2-(4-hydroxyphenyl)-7-methoxy-4-oxochromen-3-yl]oxy-3-(3,4,5-trihydroxy-6-methyloxan-2-yl)oxyoxan-2-yl]methoxy]-3-hydroxy-3-methyl-5-oxopentanoic acid	3.57767	32.038	28.7901	36.3245	0.101379	0.809509	0.101379	32.4159	0.101379	0.506897	0.101379	0.101379	0.942334	0.227532	0.344705	3.04969	1.60866	insig
Glutaconic acid	3340.66	2818.49	2789.84	3034.18	2699.81	2748.77	3900.37	2972.01	2856.45	2659.31	2880.64	3998.83	0.597993	0.274871	0.398904	0.904717	-0.144461	insig
2-O-beta-D-Glucopyranuronosyl-D-mannose	11.3335	32.0006	51.8744	10.7984	25.2548	19.5947	21.7182	27.0592	29.7906	24.4117	25.1689	18.5399	0.246694	0.918567	0.945987	1.02841	0.0404213	insig
Salvianolic acid K	124.601	96.9489	126.51	135.452	101.683	137.395	20.9463	54.5335	63.4263	85.6276	89.4689	100.41	1.16066	0.00569617	0.0351496	1.74365	0.802111	up
Amaranthin	38.7864	21.0478	1.25873	49.9407	2.29117	6.14545	53.6381	91.5607	149.271	78.761	121.989	46.8922	1.27536	0.00537834	0.0343039	0.220379	-2.18194	down
Oxidized glutathione	859.03	888.592	933.524	229.951	30.6333	70.0443	147.777	608.949	91.9295	412.669	227.582	392.124	0.064	0.364939	0.491987	1.60113	0.67909	insig
2-O-Feruloylhydroxycitric acid	8.31596	11.5034	11.2679	0.320694	70.7583	8.95024	10.9615	6.73676	41.7677	82.672	79.7943	143.142	0.901473	0.11424	0.210456	0.304366	-1.71612	insig
CDP-glucose	638.119	738.388	795.487	502.128	763.674	608.133	246.857	282.284	282.199	376.049	247.422	602.904	1.45386	0.00103724	0.0152938	1.98552	0.989519	up
Guanosine monophosphate	132.241	170.016	227.554	208.776	161.605	69.5033	52.4137	93.9752	27.8119	53.6071	32.5587	32.7234	1.49793	0.00305053	0.0273576	3.30852	1.72619	up
curcumin 4'-O-beta-D-gentiobiosyl 4''-O-beta-D-glucoside	1036.46	1383.71	1294.75	836.694	993.641	768.541	147.376	262.814	345.272	382.026	259.456	570.345	1.55829	0.000234248	0.00740808	3.20939	1.6823	up
7-Hydroxy-3-methoxy-1-primeverosyloxyxanthone	2039.14	2129.27	2339.06	1717.35	1677.48	1424.04	590.417	639.33	693.41	868.52	614.35	1124.73	1.63046	9.64287e-05	0.00524697	2.49988	1.32186	up
5,6-dibenzoyloxy-7-methoxycarbonyl-1-[3,4,5-trihydroxy-6-(hydroxymethyl)oxan-2-yl]oxy-1,4a,5,6,7,7a-hexahydrocyclopenta[c]pyran-4-carboxylic acid	983.305	615.382	843.266	723.819	672.004	457.647	310.504	478.594	288.325	638.02	646.612	342.524	1.18186	0.0242329	0.0776065	1.5882	0.667395	insig
Adenosine monophosphate	449.767	144.294	261.606	300.459	289.105	179.742	218.581	276.328	106.78	228.066	313.243	275.708	0.338367	0.532203	0.639149	1.14539	0.195838	insig
D-Glucuronic acid	82.8618	414.309	623.268	82.8618	1345.23	799.477	82.8618	82.8618	677.583	82.8618	82.8618	82.8618	0.84667	0.12855	0.230661	3.06624	1.61647	insig
Acrimarine H	8349.4	6765.37	6903.46	5072.59	4391.62	3528.19	1446.3	3708.59	5992.36	5058.31	6161.27	3333.38	0.752487	0.167707	0.278228	1.36227	0.446014	insig
D-Glucose	2368.77	2713.77	2190.2	2017.17	2188.73	2360.81	1912.59	1943.07	2822.72	2302.77	2637.58	1772.56	0.260193	0.718573	0.789593	1.03347	0.047493	insig
Glucosyringic acid	7563.95	7459.6	8239.4	13839.1	16528.1	24842.4	12600.8	10978.4	8479.4	13334	12331.7	12524.8	0.0121624	0.653821	0.735186	1.11706	0.159708	insig
5,8-Dihydroxy-3-(4-hydroxybenzyl)-7-methoxy-4-chromanone 8-acetate	6499.97	6416.23	6971.25	12074.3	14470.5	19796.6	11371.1	9933.8	7363.83	11720	10695.4	12894.8	0.152659	0.878436	0.919631	1.03517	0.0498647	insig
Ferulic acid	350.075	257.533	165.208	538.476	864.251	917.142	498.901	324.216	451.673	463.978	379.608	539.031	0.0732157	0.606532	0.699345	1.1638	0.218841	insig
L-Aspartic acid	1060.22	1439.44	1688.71	834.537	973.156	1642.45	1015.21	914.76	892.491	798.019	637.848	1300.67	0.91294	0.0810144	0.166731	1.37408	0.458464	insig
Ornithine	383.757	226.733	226.272	381.373	189.525	333.813	806.245	539.794	380.32	264.802	316.864	298.868	0.836896	0.160394	0.271134	0.668026	-0.582024	insig
L-Glutamine	517.37	591.634	678.763	647.435	316.792	436.051	1545.05	1915.94	1240.09	629.115	593.206	468.83	1.01275	0.0787212	0.163697	0.498737	-1.00365	insig
Methionine sulfoxide	66.1056	37.2472	39.0123	43.6979	21.3961	47.5677	80.2453	152.972	85.8759	49.7842	46.1575	22.5075	0.70837	0.171006	0.282159	0.582862	-0.778774	insig
Glutamine-glutamate	7.94394	7.56887	8.72735	22.7717	5.52171	26.2536	10.9123	16.0589	7.39571	6.72871	9.63447	1.75612	0.540516	0.321968	0.450708	1.5011	0.586024	insig
L-Serine	206.208	399.956	239.323	143.063	107.848	136.42	166.645	115.359	283.092	75.0658	165.965	116.199	0.550716	0.352311	0.48181	1.33664	0.418611	insig
Serylserine	15.7585	12.9936	14.5737	24.7603	25.3225	45.423	16.7514	26.9768	16.3035	10.5685	11.3475	5.30092	0.785766	0.175234	0.285413	1.59122	0.670131	insig
L-Histidine	138.659	112.605	149.339	267.41	107.684	180.62	228.062	131.547	163.913	87.6896	86.8928	135.808	0.382371	0.543124	0.644111	1.14678	0.197594	insig
Glucose 1-phosphate	0.248543	1.22449	0.979355	5.81657	2.05798	0.0497086	0.0497086	0.0497086	0.0497086	0.0497086	0.886879	1.52524	0.887935	0.204152	0.319488	3.97428	1.99069	insig
Dihydroxyacetone phosphate	17.2216	23.1768	23.3751	96.0767	52.308	12.0372	19.4678	8.02803	8.35219	15.8007	13.3007	8.0165	1.1569	0.112049	0.207329	3.07261	1.61946	insig
