# Supplementary material for: Integrating Sensory Evaluation and Metabolomics to Reveal the Metabolic Basis of Taste and Flesh Color in Melon (Cucumis melo L.)
Source: Metabolites. 2026 May 28;16(6):368. doi: 10.3390/metabo16060368 (PMC13302874; doi:10.3390/metabo16060368)
Supplement: Supplementary file 1 [file metabolites-16-00368-s001.zip › Table S6. DAMs in the OF vs. GF comparison.xlsx]

## Sheet: Sheet1
Compound	OF						GF						VIP	P-value	FDR	Fold_Change	Log2FC	Type
	XXLH-1	XXLH-2	XXLH-3	JX-1	JX-2	JX-3	K11-39-1	K11-39-2	K11-39-3	BH-1	BH-2	BH-3
3-hydroxy-4-methoxy-2,3-dihydropyran-6-one	1149.31	1098.76	1188.06	931.336	951.328	1151.55	2008.63	1569.59	2206.94	1484.66	1658.19	1481.65	1.4713	0.00214009	0.0159248	0.62157	-0.686011	down
Citric acid	483.911	539.741	529.542	514.008	374.478	509.965	844.912	765.833	606.783	666.633	889.574	687.9	1.41943	0.00123492	0.0123329	0.661561	-0.596054	down
Trifolirhizin	110.148	114.864	99.5228	122.042	148.312	123.117	106.581	104.879	78.7871	258.426	253.78	205.248	0.545652	0.206617	0.309314	0.712519	-0.488999	insig
methyl 2-[(2S,3R,4S,5S,6R)-4,5-dihydroxy-6-(hydroxymethyl)-3-[(2S,3R,4R,5R,6S)-3,4,5-trihydroxy-6-methyloxan-2-yl]oxyoxan-2-yl]oxybenzoate	118.623	116.43	88.7889	121.649	168.453	175.26	63.4495	76.412	90.3581	211.14	161.475	219.482	0.113553	0.865709	0.90701	0.959732	-0.0592965	insig
FA 18:2+4O	104.935	97.7506	170.536	105.563	89.5827	96.9018	206.47	231.805	246.942	466.795	373.05	323.882	1.49199	0.00367373	0.020353	0.35981	-1.47469	down
Rutilantinone	287.38	302.527	261.497	256.62	312.185	289.033	297.751	282.616	191.693	376.129	385.838	343.57	0.3369	0.398342	0.508992	0.910335	-0.135531	insig
5-Hydroxyisourate	85.5295	72.262	41.826	140.503	93.4385	116.715	96.691	70.6474	102.694	133.159	147.87	123.155	0.563745	0.280867	0.389011	0.816169	-0.29306	insig
Valylvaline	35.2262	38.9688	35.7842	36.5307	33.0089	33.5937	41.5953	58.317	56.0657	26.5747	23.3786	59.7978	0.446012	0.247334	0.352207	0.801992	-0.318341	insig
Glutaric acid	53.5786	99.7711	87.8029	94.9669	40.5037	64.7871	98.573	77.7794	104.926	38.8259	54.8321	79.3407	0.0607381	0.88352	0.918618	0.971676	-0.0414531	insig
Urocanic acid	175.948	211.39	199.757	247.628	220.568	307.56	280.257	269.219	283.385	413.613	330.702	256.003	1.11932	0.0287527	0.0717077	0.743436	-0.42772	insig
Maltotriose	385.461	390.945	365.886	306.672	313.575	404.376	719.092	517.493	754.734	576.159	626.916	510.549	1.50026	0.000919428	0.0116496	0.584871	-0.773809	down
5'-O-beta-D-Glucosylpyridoxine	21.6064	52.9575	29.5661	83.6768	26.957	40.9393	62.5238	61.2371	87.1869	48.856	41.6319	63.482	0.846574	0.144257	0.238543	0.700715	-0.513101	insig
Oleyl alcohol	148.651	151.815	144.609	145.178	116.684	154.198	156.09	132.443	106.474	171.811	142.695	134.249	0.169378	0.792982	0.846517	1.02059	0.0294021	insig
2,4,5,7alpha-Tetrahydro-1,4,4,7a-tetramethyl-1H-inden-2-ol	603.794	593.756	661.77	560.514	470.142	570.6	774.893	720.453	799.116	1030.2	991.387	911.326	1.44041	0.00113568	0.0123329	0.66201	-0.595075	down
3''-O-Caffeoylcosmosiin	72.9182	71.0435	57.0932	70.8011	89.5102	83.9857	56.9062	52.4591	56.5822	147.703	95.3367	75.48	0.0585471	0.691088	0.769114	0.919262	-0.121452	insig
alpha-Terpineol propanoate	2859.71	2848.11	3190.29	2802.78	2311.96	2917.22	3550.74	3442.69	3874.54	6385.21	4985.48	4536.75	1.32469	0.0141559	0.0453347	0.632299	-0.661322	down
Clausarinol	3656.4	2631.22	3905.53	4951.73	3831.15	3640.77	2863.13	3191.47	3753.36	6166.94	5719.59	5264.74	0.472007	0.297184	0.40642	0.838926	-0.253384	insig
1-Hydroxyacorenone	91.9719	97.1195	113.782	83.2853	63.2186	87.0569	129.768	124.263	101.077	177.193	157.088	140.464	1.29643	0.00463139	0.0239131	0.64642	-0.629455	down
Germacrenone	299.583	308.81	335.81	274.661	238.813	303.643	387.92	383.393	382.693	645.268	501.107	460.436	1.36177	0.00920724	0.0351171	0.63797	-0.648439	down
2-Methyl-3-(2-pentenyl)-2-cyclopenten-1-one	529.456	510.972	596.229	506.618	400.831	476.454	658.811	679.116	568.133	1047.25	810.683	744.65	1.28576	0.0128499	0.0420392	0.669949	-0.577876	insig
Methylisoeugenol	30.9592	33.8861	51.9892	33.0939	18.4189	22.9341	63.9071	59.333	37.4033	85.5057	78.3394	74.2666	1.30635	0.00283357	0.0177742	0.479696	-1.05981	down
Cafestol	139.127	141.547	175.024	135.57	100.334	121.461	237.003	193.19	163.956	289.607	308.158	243.861	1.37085	0.00401679	0.0219334	0.566288	-0.820392	down
2-trans-6-cis-Dodecadienal	250.526	193.719	255.325	213.598	195.283	185.262	236.355	251.866	233.776	379.276	302.648	256.079	1.03768	0.0481838	0.104192	0.779346	-0.359664	insig
Isopetasoside	63.243	49.7071	97.0448	61.2504	37.9938	55.8943	106.272	110.485	88.9557	164.893	165.313	146.246	1.38972	0.00199654	0.0154169	0.466825	-1.09905	down
11-Oxohexadecanoic acid	149.439	153.128	194.136	159.162	110.096	151.604	204.701	226.741	182.902	502.158	333.502	275.006	1.22956	0.0377496	0.0876205	0.531918	-0.910723	insig
12(S)-hydroxy-16-Heptadecynoic Acid	50.3945	48.1874	71.9339	46.4212	36.2985	45.8152	84.908	80.4669	75.3848	133.819	134.684	114.431	1.42744	0.00303751	0.0184191	0.479483	-1.06045	down
Quinceoxepine	205.472	181.933	228.003	194.542	147.251	185.214	248.992	249.084	197.811	371.445	301.454	282.958	1.222	0.0148827	0.0470665	0.691642	-0.531903	insig
5-Isopropyl-2-(2-methylpropyl)-2-cyclohexen-1-one	185.243	180.24	205.07	185.338	152.255	171.855	225.443	251.928	201.524	328.292	319.323	255.088	1.33108	0.00825506	0.0326911	0.682854	-0.550351	insig
Zerumbodienone	252.606	248.862	278.532	242.07	199.214	238.697	317.41	321.633	246.942	372.547	357.43	321.915	1.28607	0.0046761	0.0239808	0.753391	-0.408529	insig
Linoleic acid	2662.24	2565.12	2656.3	2648.91	2298.11	2493.8	2697.22	2157.79	1371.63	2154.52	1143.48	1530.42	1.07944	0.0306124	0.0751936	1.3862	0.471134	insig
Sterebin E	9.91196	11.2678	8.95658	9.4039	6.58702	11.0524	10.5339	6.39578	1.57066	15.7891	6.42444	7.43749	0.530975	0.493163	0.596986	1.1875	0.247923	insig
Schweinfurthin F	6.95382e-05	0.000347691	6.95382e-05	6.95382e-05	6.95382e-05	0.109386	0.109638	0.0360026	0.019927	0.217892	0.00575217	6.95382e-05	0.994779	0.270123	0.376189	0.282601	-1.82316	insig
Gyromitrin	162.669	187.086	167.983	160.563	186.777	172.651	169.863	160.946	89.2578	191.256	132.015	136.475	0.771886	0.135678	0.227084	1.17949	0.238163	insig
Hydrocinnamic acid	335.435	365.849	380.053	339.19	356.648	390.654	377.685	438.952	399.147	379.155	474.677	448.937	1.20715	0.0147008	0.0466857	0.860744	-0.216344	insig
Ginsenoside F2	109.673	88.1413	138.166	92.5361	181.94	117.95	171.477	216.781	228.735	62.9017	57.6964	55.882	0.106937	0.776068	0.832886	0.917996	-0.12344	insig
9-Oxohexadecanoic acid	88.4602	81.9871	84.9131	74.6137	64.5633	69.4313	136.592	186.052	118.48	238.748	132.67	140.315	1.46057	0.00634219	0.028316	0.486924	-1.03823	down
Val Ile Leu Asp	1471.65	1526.96	868.031	2235.23	2470.94	2729.5	59.4699	74.686	316.155	10.4008	1.22228	51.0277	1.41197	0.00138765	0.0129615	22.0334	4.46162	up
Difructose anhydride III	1958.71	1930.19	1881.24	1646.64	1663.33	2143.37	3625.22	2853.51	3832.66	3158.79	2986.38	2437.07	1.50506	0.00101581	0.0121147	0.594036	-0.751377	down
N6,N6,N6-Trimethyl-L-lysine	86.8381	81.1143	67.8279	104.422	66.6008	82.1119	108.407	123.348	118.251	100.659	110.328	125.027	1.34236	0.00104517	0.0122043	0.712684	-0.488665	insig
Tanshinone IIA	259.705	294.579	243.186	358.033	268.506	297.603	362.165	363.378	456.093	407.041	352.502	321.693	1.24362	0.00552485	0.025885	0.760808	-0.394395	insig
5-Aminoimidazole ribonucleotide	11.7609	28.9665	25.4782	77.4324	71.5078	85.337	7.85147	8.11495	23.0761	47.5138	81.8293	63.2448	0.38569	0.536496	0.635501	1.29725	0.375457	insig
Pyroglutamic acid	384.441	483.561	376.049	1461.59	525.592	887.014	616.68	586.578	833.849	1020.79	998.881	736.116	0.531005	0.570408	0.661987	0.859239	-0.218868	insig
1H-Pyrrole-2-carboxaldehyde	257.625	318.917	284.719	343.271	138.945	256.983	259.132	262.04	222.389	245.145	228.947	200.846	0.336147	0.360165	0.47377	1.12828	0.174121	insig
2-Aminomuconic acid semialdehyde	1224.78	1511.13	1347.66	2119.01	963.077	1443.03	1262.09	1123.88	1312.28	1365.4	1299.78	930.076	0.604485	0.242965	0.347945	1.18032	0.239178	insig
D-Aspartic acid	192.412	162.924	151.097	108.811	138.509	192.484	325.252	302.661	222.485	261.344	252.286	197.912	1.363	0.00193481	0.0154169	0.60581	-0.723064	down
PHOSPHOCHOLINE	80.4018	95.5095	131.309	103.278	83.5637	142.458	185.057	93.0014	122.087	212.263	99.4028	164.587	0.836202	0.1144	0.19915	0.72629	-0.461381	insig
N-(1-Deoxy-1-fructosyl)glycine	20.8804	14.1658	9.13821	32.5764	12.3595	17.83	18.1772	22.8651	26.5251	81.1184	49.8145	56.981	1.05086	0.0561818	0.115003	0.418623	-1.25628	insig
Nebularine	174.561	193.07	136.983	213.379	259.941	287.977	253.468	506.622	398.916	609.5	287.854	210.305	1.07158	0.0474874	0.103275	0.558491	-0.840395	insig
3-Aminoisobutanoic acid	198.66	174.938	173.083	114.18	160.046	251.265	289.052	341.777	295.421	204.809	245.125	243.158	1.22631	0.00717118	0.0299062	0.662104	-0.594871	down
4-O-Methyl-a-D-glucosyl-(1->2)-b-D-xylosyl-(1->4)-D-xylose	76.3973	98.9753	89.986	147.877	43.3909	102.971	441.511	545.64	472.077	482.335	240.32	444.097	1.53606	0.00023233	0.00572597	0.213101	-2.23039	down
5-Hydroxymethyl-2-furancarboxaldehyde	451.486	400.999	404.22	337.669	400.617	382.237	784.615	657.441	709.717	448.055	571.234	556.211	1.39916	0.00482896	0.0245985	0.637793	-0.64884	down
2-Hydroxyadipic acid	781.863	786.625	757.993	672.968	647.539	841.247	1511.01	1167.61	1593.12	1087.33	1219.34	1005.55	1.48295	0.00223643	0.0161662	0.591805	-0.756806	down
Glutamylalanine	29.1475	22.3043	19.2293	43.4842	32.0442	45.5546	44.9857	46.8842	39.1144	60.5009	42.5544	49.8866	1.0992	0.0186078	0.0545301	0.675401	-0.566184	insig
Gluconasturtiin	22.9258	49.3744	48.9658	32.8898	23.9282	46.3221	18.6475	24.9665	18.7907	35.8541	15.6956	29.4036	0.950809	0.0516538	0.108903	1.56535	0.646488	insig
Sucrose	633.778	627.266	517.716	592.897	531.093	740.836	938.68	831.235	1068.69	848.507	855.017	794.393	1.44538	0.000361163	0.00716555	0.682764	-0.550541	insig
5-Aminopentanoic acid	316.637	258.243	235.024	257.55	273.909	393.03	226.917	214.336	317.29	304.591	266.365	239.422	0.480142	0.369038	0.477986	1.10547	0.144658	insig
Ribitol	36.4993	35.2925	33.1422	58.3513	27.3408	39.6085	27.7478	22.5723	21.1669	39.5021	34.479	33.2844	0.815205	0.136339	0.227431	1.28801	0.365141	insig
N2,N2-Dimethylguanosine	64.508	67.2589	76.6059	75.735	52.4071	51.4966	0.538757	3.55412	5.64987	20.0998	16.31	17.2233	1.32678	3.63692e-06	0.00138021	6.12238	2.61409	up
Kaempferol	417.59	394.806	383.325	366.716	430.887	392.062	462.217	443.179	99.7492	247.993	466.13	375.418	0.482275	0.460486	0.566465	1.13878	0.18749	insig
NAD	41.6674	52.8717	32.1804	47.0316	48.4514	45.1578	101.076	89.0964	60.9914	21.6892	28.5443	37.5652	0.187105	0.421995	0.531168	0.78876	-0.342342	insig
Glycyltyrosine	49.7827	39.2879	46.9877	32.0807	27.1325	36.6536	42.2889	48.8031	54.3396	52.6267	53.6669	28.5126	0.656584	0.166403	0.266455	0.827601	-0.272993	insig
2,5-Furandicarboxylic acid	63.2026	102.44	69.0578	92.9659	42.5061	108.935	209.177	178.877	250.875	173.818	196.284	137.439	1.43821	0.000244537	0.00572597	0.417897	-1.25878	down
5'-Deoxyadenosine	91.6474	85.8342	86.7852	266.055	167.403	212.408	88.3456	56.1765	75.1574	139.216	176.99	250.594	0.288987	0.64418	0.721857	1.15722	0.210669	insig
5-Hydroxy-2-furoic acid	56.4584	125.025	82.3519	112.424	32.7998	118.567	274.535	244.705	357.991	223.87	261.051	184.052	1.40471	0.000256499	0.00572597	0.34124	-1.55114	down
indole-3-acetyl-proline	10.5044	17.1262	12.7564	44.2223	29.8428	39.6088	28.0588	17.7953	11.9043	24.84	38.9302	39.3334	0.192516	0.881334	0.917603	0.957721	-0.0623222	insig
2-Furoic acid	622.745	884.323	638.734	2192.97	770.398	1698.67	703.737	693.256	770.115	1310.22	1617.81	1632.83	0.0752666	0.968218	0.982457	1.01187	0.0170272	insig
Uracil	51.8694	52.3605	38.8574	29.5397	23.706	31.0188	8.13498	42.7746	28.522	27.0742	26.0068	23.4721	0.805415	0.105485	0.187502	1.45753	0.543521	insig
Adenosine	499.833	455.077	424.336	488.842	746.582	691.472	940.309	800.33	862.654	842.633	693.081	700.244	1.28464	0.00419905	0.0224442	0.683193	-0.549635	insig
Benzofuran	75.1174	80.5574	31.327	99.1606	112.937	85.9345	0.0832443	0.882492	3.92172	0.0832443	0.977715	0.416222	1.55357	0.000891325	0.0116496	76.2077	6.25187	up
2-Aminoacetophenone	338.163	273.983	306.158	383.369	352.83	362.087	201.726	278.517	252.05	330.01	300.562	260.482	1.06749	0.0223501	0.0605847	1.24224	0.312946	insig
m-Coumaric acid	398.853	342.601	319.012	522.846	446.395	605.718	284.049	393.165	468.313	486.381	467.154	329.489	0.295712	0.554982	0.650303	1.08519	0.117941	insig
L-2,3-Dihydrodipicolinate	16.8534	12.6176	15.5938	16.2263	14.3752	26.5584	17.9872	56.2446	31.5293	44.5222	45.4919	44.2573	1.33465	0.00669418	0.028897	0.425878	-1.23149	down
Indoleacrylic acid	391.021	391.021	391.021	391.021	1955.11	391.021	391.021	391.021	391.021	391.021	391.021	391.021	0.496822	0.363217	0.474496	1.66667	0.736966	insig
Phenylalanylalanine	0.789139	15.0262	0.905947	42.0305	78.4719	101.989	0.33243	0.066486	0.066486	0.066486	0.066486	1.36467	1.33596	0.0714592	0.136275	121.858	6.92905	insig
Lys Pro Lys	0.542428	0.542428	0.542428	8.50575	93.7641	73.8165	0.542428	2.71214	10.981	0.542428	0.542428	0.542428	0.573943	0.181757	0.280964	11.2032	3.48584	insig
Aloesone 7-O-glucoside	104.771	118.008	17.235	248.551	172.979	154.642	0.148795	0.148795	23.0011	0.743973	0.148795	0.148795	1.4857	0.00831276	0.0326911	33.5324	5.06748	up
(4R,5S,7R,11x)-11,12-Dihydroxy-1(10)-spirovetiven-2-one 12-glucoside	0.718094	3.59047	0.718094	19.7832	28.9555	37.0101	0.718094	0.718094	0.718094	0.718094	0.718094	0.718094	1.09945	0.0750772	0.141398	21.0686	4.39702	insig
Vulgarin	0.250461	1.2523	0.250461	2.2665	21.8551	25.4417	0.250461	0.250461	0.250461	0.250461	0.250461	0.250461	1.02964	0.144643	0.238661	34.148	5.09373	insig
Gln Ile Lys	765.947	782.86	454.729	1052.7	1258.43	1320.58	90.9457	90.9457	786.871	90.9457	90.9457	90.9457	1.40276	0.00222099	0.0161662	4.53869	2.18228	up
Scopoletin	171.315	212.554	172.662	184.15	169.241	200.097	230.142	185.061	116.796	154.974	144.165	168.177	0.577895	0.323945	0.435947	1.11078	0.151571	insig
Cassiachromone	58.3917	58.5356	3.971	170.02	19.855	163.006	3.971	3.971	3.971	3.971	3.971	3.971	1.34147	0.0493295	0.105954	19.885	4.31361	insig
Physagulin E	35.0383	67.276	59.0937	25.2638	24.055	32.0043	23.7144	33.0218	59.1818	6.11465	0.124496	21.3123	0.700282	0.177189	0.27647	1.69187	0.758615	insig
Hv-NCC-1	164.177	334.976	268.374	125.907	125.307	136.717	135.047	151.737	402.757	153.975	128.927	204.058	0.00529262	0.951224	0.971398	0.982113	-0.0260386	insig
2-Hydroxymyristic acid	132.215	120.786	109.246	144.484	200.901	102.287	115.718	142.96	141.931	183.78	137.015	103.347	0.0837475	0.896203	0.930531	0.982014	-0.0261846	insig
1-Octen-3-yl primeveroside	6.56695	4.34629	1.88338	14.6092	14.0325	16.084	5.99785	4.15486	9.32089	10.1918	9.20685	6.06447	0.0825427	0.457809	0.564086	1.28007	0.356228	insig
Glucosyl (E)-2,6-Dimethyl-2,5-heptadienoate	17.3013	12.7033	12.7662	18.2245	27.6387	27.3778	11.4686	7.19507	12.067	16.0798	18.3919	27.0935	0.554034	0.339663	0.451496	1.25696	0.329935	insig
Val Met Gly Ala Glu	14.0782	14.8315	10.1643	13.8628	16.2554	19.7819	4.21715	9.50183	10.2044	9.2184	0.290695	12.0027	0.853645	0.0094916	0.0353143	1.95826	0.969574	insig
Myristic acid	319.628	288.582	317.561	305.189	292.068	273.936	251.939	348.701	352.503	517.709	363.857	262.76	0.557316	0.258706	0.363626	0.85673	-0.223088	insig
(+)-15,16-Dihydroxyoctadecanoic acid	66.8632	51.2464	69.6756	75.081	58.115	50.9238	57.0204	76.961	60.9282	109.264	56.0325	54.6506	0.328377	0.480435	0.587198	0.896466	-0.157679	insig
Pentadecanal	147.798	154.872	172.18	141.747	88.2301	144.48	223.594	205.932	155.436	260.01	209.988	207.771	1.23708	0.00348018	0.0196598	0.672595	-0.57219	insig
2-Tetradecanone	1320.8	1340	1141.59	1524.41	1273.63	1451.85	1191.87	1162.59	1096	1544.12	1228.54	1398.53	0.460167	0.434227	0.544977	1.0565	0.0792959	insig
10,20-Dihydroxyeicosanoic acid	1150.18	910.367	1442.45	1178.31	907.427	1007.98	1015.04	1273.2	1074.34	1861.85	1221.48	959.937	0.435497	0.418126	0.527245	0.890744	-0.166917	insig
Palmitoleic acid	216.144	236.766	203.193	283.21	218.582	274.914	238.436	209.416	175.095	285.612	224.803	270.998	0.145656	0.828936	0.873836	1.02026	0.0289337	insig
1-Tridecene	85.5628	66.6443	97.0676	82.5782	60.3948	71.2026	71.052	58.9397	48.8433	112.195	73.2356	72.1611	0.305915	0.675836	0.754352	1.06192	0.0866753	insig
8-Oxohexadecanoic acid	162.797	104.184	91.0851	96.8152	35.1082	104.319	98.5475	62.9428	43.8039	244.892	108.761	94.7792	0.052247	0.774291	0.832886	0.909108	-0.137477	insig
9E-Heptadecenoic acid	97.3121	98.4831	127.643	94.574	56.3539	93.2109	165.095	152.316	129.413	207.532	195.575	184.3	1.3888	0.000504208	0.00850604	0.548791	-0.865671	down
Lagochilin	166.898	170.214	249.159	153.726	97.4422	143.807	314.857	299.329	275.498	372.238	422.17	388.446	1.44713	0.000167341	0.00566051	0.473452	-1.07871	down
Edulisin VI	483.873	497.154	460.613	513.176	573.041	500.432	528.211	479.024	288.967	666.12	640.291	597.908	0.0975771	0.642548	0.72144	0.946186	-0.0798039	insig
9-Hpode	219.681	222.123	314.755	202.899	125.836	199.421	408.505	412.777	385.874	535.515	621.061	550.631	1.46548	0.000312984	0.00678727	0.440822	-1.18173	down
Palmitaldehyde	158.249	162.002	142.184	160.621	129.925	151.469	129.739	112.353	88.0882	117.642	98.409	107.08	1.41051	0.000364473	0.00716555	1.38441	0.469272	insig
Dehydrophytosphingosine	87.1946	58.9271	49.5	49.6813	18.2747	53.1244	43.9618	27.3144	21.8421	114.842	56.1311	43.1332	0.154582	0.925417	0.954337	1.03085	0.0438312	insig
Yuzu lactone	27.2542	29.5627	31.0418	30.5157	19.3956	31.1777	33.541	31.0698	40.5648	56.1318	46.2878	44.752	1.21353	0.0117453	0.0399761	0.669505	-0.578834	insig
MG(18:1(11Z)/0:0/0:0)	41.9461	42.2058	38.9041	41.7689	31.1151	41.1668	43.2067	27.9646	15.145	26.2778	9.87843	20.0223	1.10194	0.0196701	0.0567436	1.66397	0.734626	insig
22-Hydroxydocosanoic acid	75.3079	56.9648	64.4118	54.302	44.1473	65.0148	78.1185	62.5131	64.5139	98.5148	91.776	81.7938	1.07287	0.0251392	0.0664831	0.754664	-0.406093	insig
Tetrahydropersin	35.058	29.763	28.6914	25.4046	21.8377	27.0638	35.7812	31.5584	31.737	33.5756	31.528	29.9506	0.944973	0.0641314	0.126103	0.864462	-0.210126	insig
Dihydrojasmone	4.95619	0.222359	0.0444717	0.296889	5.20956	0.0444717	3.7961	0.46254	5.47665	0.299515	1.97967	1.03287	0.576337	0.783277	0.837335	0.825758	-0.27621	insig
6,8-Heneicosanedione	11.0382	9.90781	7.8864	11.5327	10.7312	11.3531	9.1171	7.47068	4.37026	9.11877	7.4157	6.27942	1.13891	0.00783867	0.0321482	1.4267	0.512682	insig
Vitamin K1	36.0934	36.5406	43.8744	32.2932	21.4658	33.0752	50.7254	39.5917	39.922	58.2625	23.7766	37.8542	0.599381	0.205647	0.308471	0.812939	-0.29878	insig
(9Z,11R,12S,13S,15Z)-12,13-Epoxy-11-hydroxy-9,15-octadecadienoic acid	2.18413	0.392715	0.447449	2.86212	2.41733	0.271029	0.0542057	0.820147	0.413804	4.51382	4.36633	1.42498	0.0752415	0.60941	0.696548	0.739632	-0.43512	insig
Cystophorene	33.115	29.5277	34.9801	31.6874	22.9899	27.5695	40.8147	37.971	41.1861	49.7337	51.207	44.4848	1.40144	0.000504311	0.00850604	0.677737	-0.561203	insig
Nona-2,4,6-trienal	11.8117	12.2005	13.3523	10.918	8.01127	11.2118	17.3207	15.573	15.8029	23.6843	23.2371	18.9148	1.41333	0.00176411	0.0147139	0.5894	-0.762681	down
1-(beta-D-Ribofuranosyl)-1,4-dihydronicotinamide	65.012	64.2318	58.537	67.3311	70.4544	66.6257	61.4257	61.7702	64.8416	56.3378	60.8557	58.297	1.00147	0.0419913	0.0940159	1.07885	0.109495	insig
Isohumulone A	7.86035	6.82106	9.49005	7.27825	4.05835	6.73572	12.8707	13.7266	16.577	23.132	21.2826	18.2867	1.47851	0.000693576	0.0101235	0.398994	-1.32556	down
Prodelphinidin A1	8.71951	7.77539	1.77536	12.4486	13.5989	7.38611	0.287476	1.11697	4.47253	12.9789	10.1545	5.98044	0.633469	0.321302	0.433159	1.47764	0.563295	insig
Pentylbenzene	4.05192	2.49218	2.74052	3.44755	2.30764	4.0902	2.73613	4.55161	4.80504	3.10022	5.92449	3.98301	0.778507	0.119051	0.206302	0.762136	-0.391879	insig
Pentenylbenzene	34.3274	31.004	33.301	28.0416	24.3771	28.599	53.5023	37.2928	43.3751	77.0435	65.2831	59.2613	1.40491	0.00616636	0.0278588	0.535058	-0.902234	down
Eremopetasidione	69.3182	72.5811	81.0316	68.6629	56.6419	70.6164	99.5391	90.4119	77.8848	135.379	119.778	111.234	1.34605	0.00652593	0.0287535	0.660413	-0.598559	down
N-Isobutyl-2,4,8-decatrienamide	0.0942596	0.0942596	0.0942596	0.0942596	0.476776	0.0942596	0.471298	0.492317	0.553406	2.02363	1.86977	0.946655	1.41556	0.0256704	0.0674182	0.149137	-2.74529	insig
(2R,3R,6R)-5-[(1E,3E)-hepta-1,3-dienyl]-2,3-dihydroxy-6-(hydroxymethyl)cyclohexan-1-one	25.2116	28.6737	24.8053	28.385	35.2716	29.1324	30.2951	25.798	16.6522	46.4697	34.2643	30.9112	0.12783	0.63313	0.711919	0.929981	-0.104727	insig
tetradec-5-ynoic acid	47.4158	51.7312	49.7971	43.9478	38.0647	46.2457	55.3403	58.0626	79.554	96.9763	94.197	82.9143	1.3704	0.00605034	0.0274982	0.593525	-0.75262	down
Chalcone	102.475	65.4116	14.4084	56.5474	156.708	56.852	108.289	40.847	108.809	21.0468	154.928	68.0668	0.131647	0.776922	0.832886	0.901223	-0.150045	insig
Lycopersiconol	13.0796	23.9971	21.0903	15.0115	13.4173	14.6795	26.6281	28.8615	39.9015	51.7638	18.3053	18.0717	1.08856	0.0508229	0.10775	0.551813	-0.857748	insig
alpha-Tocopherolquinone	17.6934	16.698	10.4682	13.962	12.9685	17.052	11.3103	7.01814	2.07907	5.98319	1.48395	4.12024	1.2741	0.000600844	0.00919368	2.77676	1.4734	up
3-(1,1-Dimethyl-2-propenyl)-8-(3-methyl-2-butenyl)xanthyletin	11.226	6.9938	14.1219	20.4229	13.7774	12.442	13.9569	13.1115	17.0264	26.6945	33.6409	24.0505	0.964958	0.0609059	0.121332	0.614754	-0.701919	insig
Melleolide	11.2632	8.93269	13.5942	19.0436	12.7284	12.0135	9.36867	10.4933	11.4967	26.8384	21.2554	20.2855	0.473342	0.28982	0.397782	0.777795	-0.362539	insig
3-O-Acetylepisamarcandin	2925.57	2198.26	2773.89	3615.89	2699.13	2939.6	1821.19	2154.79	1816.13	1696.27	793.859	1777.37	1.25064	0.00122509	0.0123329	1.70507	0.76983	up
Absinthin	7.22354	4.07391	9.83652	9.74845	9.19797	6.6156	3.99969	8.64467	24.518	36.565	33.9099	29.4331	0.940746	0.0408651	0.0929474	0.340672	-1.55355	insig
1-Phenyl-1-pentanone	21.0149	23.5631	24.4964	18.4997	14.7784	17.0662	29.7087	29.1346	17.854	36.5904	38.191	29.22	1.13958	0.0163218	0.049553	0.660872	-0.597558	down
(S)-17-Hydroxy-9,11,13,15-octadecatetraynoic acid	16.3398	16.043	21.0009	14.7309	12.2288	14.644	26.6239	21.9495	15.8335	30.7189	27.4088	28.3085	1.27619	0.00628811	0.0282407	0.62971	-0.667241	down
Neocnidilide	95.3533	94.51	91.3943	87.1983	81.2107	91.1888	105.033	102.537	73.4848	152.993	104.583	103.437	0.728294	0.170382	0.269979	0.842364	-0.247484	insig
Cyclocalopin F	48.2441	37.0115	55.4353	59.5942	45.3389	47.076	41.8339	44.2561	36.6767	46.2222	54.2854	51.6424	0.335527	0.494449	0.597156	1.06469	0.0904286	insig
Dihydrogedunin	4.90823	1.91162	6.15076	4.27859	3.33325	3.85674	0.287842	2.09819	0.496582	2.41876	0.380264	1.61125	1.2447	0.00304328	0.0184191	3.3511	1.74463	up
Artocarpin	22.1181	15.8466	33.6227	39.9458	22.1874	23.5579	26.3885	31.125	13.0426	57.8094	140.013	105.282	0.734095	0.14013	0.233243	0.420912	-1.24841	insig
Melleolide M	16.4551	9.81747	18.9883	31.7139	20.0003	19.636	15.0531	15.5921	61.798	166.525	190.972	95.8648	1.00332	0.0663156	0.12873	0.21365	-2.22668	insig
(3'x,5'a,9'x,10'b)-O-(3-Hydroxy-6-oxo-7-drimen-11-yl)umbelliferone	59.3967	40.9508	65.0113	85.1739	57.1096	54.6378	49.7423	58.5525	58.9099	107.03	106.058	101.797	0.695378	0.153435	0.249373	0.751479	-0.412196	insig
Methyl geranate	41.6063	41.8359	45.8674	35.7978	30.6805	39.2843	54.9167	54.0081	43.9467	82.446	69.8881	64.5099	1.32318	0.00809789	0.0326911	0.635819	-0.653312	down
LysoPC(16:1(9Z)/0:0)	955.587	1193.94	952.17	819.889	1460.85	1375.41	886.109	1023.25	1253.26	2603.18	818.877	1262.04	0.241128	0.55204	0.648604	0.861232	-0.215527	insig
Benzophenone	179.421	186.681	212.007	169.727	140.925	181.645	219.189	245.111	190.366	421.727	221.562	236.852	1.07238	0.0729273	0.138034	0.697421	-0.519898	insig
6-Pentyl-2H-pyran-2-one	51.4834	49.0587	54.8689	46.7865	34.175	46.9131	67.1825	64.5539	49.9453	102.188	74.9315	71.8039	1.23546	0.0155748	0.0484479	0.657879	-0.604107	down
3-Phenylpropanal	27.2008	26.6718	34.0149	25.582	16.7086	23.9607	40.1831	36.5309	24.6418	50.0119	44.6678	41.7412	1.17852	0.00954812	0.0353513	0.64825	-0.625378	down
3-(4-Hydroxyphenyl)-1-propanol	18.822	11.3943	15.9595	16.4718	13.8357	17.7095	16.377	21.0695	19.357	31.5593	24.9798	22.4078	1.14726	0.0221668	0.0603032	0.693868	-0.527266	insig
13-HOTE	452.359	427.01	491.459	432.941	375.4	415.994	556.195	586.419	558.204	1036.72	805.882	739.286	1.34864	0.0140017	0.0452224	0.605963	-0.722698	down
2-Pentylthiophene	8.41047	4.24845	0.682617	4.69026	18.9395	3.98345	11.6556	2.87133	0.136523	0.136523	12.0175	0.136523	0.69826	0.523647	0.624919	1.51943	0.603532	insig
Oxyglutinosone	32.8873	32.1226	35.635	33.874	34.3943	32.7754	35.3585	29.4338	9.52601	39.4689	37.3738	32.6954	0.407626	0.536701	0.635501	1.09699	0.13355	insig
12-Oxo-2,3-dinor-10,15-phytodienoic acid	266.068	262.997	306.515	251.198	193.985	245.749	346.596	317.928	277.847	438.446	387.246	368.721	1.27848	0.0050328	0.0250942	0.714397	-0.485203	insig
MG(18:3(9Z,12Z,15Z)/0:0/0:0)	3.95023	0.403482	2.01741	5.93904	6.93413	2.75311	24.3354	18.3304	72.9734	32.9087	26.1794	37.3941	1.42633	0.0104216	0.0376434	0.103702	-3.26949	down
13-HODE	210.71	204.128	257.174	203.94	178.054	197.522	319.31	327.354	341.263	600.897	529.676	477.215	1.45749	0.00529654	0.0254853	0.482152	-1.05244	down
13-Hydroxy-9-methoxy-10-oxo-11-octadecenoic acid	103.277	95.4011	147.459	101.526	77.1535	102.068	175.889	198.723	211	452.328	328.083	296.532	1.44681	0.00894187	0.0344512	0.377061	-1.40713	down
Glycerylmonooleate	84.1078	87.1945	103.185	88.1052	74.6644	83.5028	111.265	127.215	124.309	124.798	61.2142	125.557	0.84484	0.0598263	0.11981	0.772229	-0.372899	insig
1,5-dihydroxy-3-methoxy-10-methyl-2,4-bis(3-methylbut-2-enyl)acridin-9-one	0.126016	0.126016	0.630082	0.126016	0.126016	0.126016	0.126016	0.126016	0.126016	0.126016	2.85257	0.126016	0.248217	0.456979	0.563979	0.36184	-1.46658	insig
N-Hexadecanoylpyrrolidine	5.6825	5.34177	2.05191	5.19729	4.66508	2.50323	2.02445	0.0674408	0.0674408	0.337204	0.0674408	0.0674408	1.43439	0.000920913	0.0116496	9.66846	3.27329	up
1-Acetoxy-2-hydroxy-16-heptadecyn-4-one	396.085	390.518	464.41	401.713	332.356	391.837	535.684	527.694	541.823	929.674	704.644	706.689	1.38998	0.00847851	0.033001	0.60233	-0.731374	down
2,4,12-Octadecatrienoic acid isobutylamide	35.7758	38.031	27.462	42.4901	47.2633	35.2755	28.0845	19.4596	24.0277	31.3117	20.9528	21.6539	1.33882	0.00309075	0.0184191	1.55542	0.6373	up
Proanthocyanidin A2	32.4663	27.9097	28.3033	35.8247	40.3459	32.324	33.8954	37.3487	29.4115	80.8066	55.8746	46.329	0.859451	0.123942	0.211739	0.695092	-0.524723	insig
8-[3-oxo-2-[(E)-pent-2-enyl]cyclopenten-1-yl]octanoic acid	222.948	219.964	270.46	205.529	153.349	204.907	317.917	290.999	239.61	409.613	367.951	337.069	1.31315	0.00361026	0.0201484	0.650563	-0.62024	down
Cyclododecanone	95.2366	100.307	98.212	101.137	68.3571	84.1481	104.309	106.274	100.483	145.959	109.479	110.103	1.03088	0.0321631	0.0777446	0.809032	-0.30573	insig
Heptadecadienoic acid	5.22376	3.79301	8.28704	5.17852	3.4931	4.14284	7.43569	6.85472	7.13331	18.3097	7.66526	7.21253	1.11201	0.081307	0.151627	0.551504	-0.858558	insig
Isopeonidin 3-rutinoside	244.038	242.753	240.198	233.769	264.585	246.288	239.373	172.386	242.487	284.315	273.962	271.198	0.0302715	0.910863	0.941934	0.991851	-0.0118051	insig
1-(2,6,6-Trimethyl-2-cyclohexen-1-yl)-1,6-heptadien-3-one	13.8722	14.3135	20.1016	13.5805	8.70959	12.3067	24.1553	23.6834	20.0214	26.7588	31.5535	25.4879	1.41069	0.000357422	0.00716555	0.546511	-0.871678	down
Phytocassane B	88.3069	87.5319	113.238	88.6135	59.8646	85.4674	137.32	132.403	103.696	222.129	215.743	197.489	1.32969	0.00893454	0.0344512	0.51847	-0.947667	down
Integrin	4.49665	5.5686	3.89259	3.6715	3.12813	3.31218	2.05379	0.410757	0.410757	0.410757	0.410757	0.410757	1.5147	4.1734e-05	0.00395951	5.85982	2.55086	up
5,10-Pentadecadien-1-ol	81.1293	72.9256	81.0751	77.1509	60.9597	71.1494	91.9449	101.018	99.2034	124.939	118.315	105.84	1.44678	0.000502745	0.00850604	0.692995	-0.529084	insig
2-Butylbenzothiazole	11.4398	14.8534	14.725	13.0443	9.84827	11.0185	15.4835	15.0874	13.5197	20.4905	16.3147	16.7829	1.14875	0.0142344	0.0453945	0.7671	-0.382513	insig
5-Hexyltetrahydro-2-furanoctanoic acid	17.0137	16.1063	20.8258	19.7406	26.4422	18.9435	25.6741	20.9265	11.7928	42.2896	34.8998	45.6366	0.738004	0.112296	0.196842	0.657061	-0.605901	insig
Avocadene	14.4681	15.0901	22.9562	12.1658	9.34557	10.5574	28.8696	24.3858	17.1878	39.7625	20.3139	28.461	1.25801	0.010925	0.0384633	0.532035	-0.910408	down
Hydroxysintaxanthin 5,6-epoxide	33.7042	34.1284	34.8927	34.8464	24.0224	33.6737	28.5331	27.5848	14.5789	13.0384	0.151645	11.8128	0.795389	0.0106612	0.0378125	2.04043	1.02887	insig
Megastigmatrienone	158.554	152.593	180.233	156.261	113.92	146.75	195.461	212.399	178.561	267.301	235.6	203.981	1.32643	0.0027631	0.0175515	0.702319	-0.509803	insig
1-Tridecene-3,5,7,9,11-pentayne	33.5207	32.3593	34.2468	31.4725	34.7409	28.3266	32.8599	28.1918	32.7292	43.0205	40.661	37.4404	0.61088	0.214838	0.317241	0.905836	-0.142678	insig
1-(5-Acetyl-2-hydroxyphenyl)-3-methyl-1-butanone	4.50868	4.76649	4.46546	3.24405	5.25519	3.03649	11.4024	6.0832	7.14537	10.8185	10.0989	15.1351	1.42147	0.00560532	0.0261008	0.416528	-1.26351	down
Stearidonic acid	362.434	316.747	354.87	333.673	268.054	306.587	411.147	410.239	382.532	636.592	522.391	494.915	1.31586	0.00948442	0.0353143	0.679668	-0.557099	insig
Avocadyne 4-acetate	144.998	139.695	176.725	142.59	108.702	134.668	191.322	170.244	109.255	174.549	72.2636	123.525	0.147637	0.961555	0.978311	1.00739	0.0106238	insig
Trihydroxystearic acid	21.1809	25.4166	30.5568	23.2785	10.6269	21.0958	29.5361	18.5862	5.32713	2.97624	0.0123381	2.84891	0.82772	0.0572134	0.11611	2.22908	1.15645	insig
2-Methylcyclododecanone	11.667	14.4055	18.3147	12.1062	10.6974	11.0106	24.258	22.5587	18.4285	35.2884	28.3028	31.8398	1.45347	0.00170953	0.0147139	0.486702	-1.03889	down
Porrigenin A	34.8072	43.3905	25.8731	45.1704	37.2289	48.1076	22.7123	21.5078	6.17888	32.602	8.66483	15.6814	1.20458	0.00239297	0.0165115	2.18522	1.12778	up
(5alpha,8beta,9beta)-5,9-Epoxy-3,6-megastigmadien-8-ol	261.84	259.925	256.997	289.44	284.122	273.388	281.746	275.019	148.519	336.744	308.633	276.017	0.116505	0.995446	0.998238	0.999406	-0.000857713	insig
xi-4-Hydroxy-4-methyl-2-cyclohexen-1-one	10.7845	10.8541	11.5483	14.4051	13.0684	14.2121	13.3312	10.2252	16.0016	15.5559	17.061	10.653	0.443692	0.355981	0.469195	0.903952	-0.145682	insig
7-Isopropyl-1,4-dimethylazulene	14.5532	16.005	11.1099	16.3163	11.8688	14.6887	8.12692	4.64287	0.559508	2.65146	0.47168	2.92273	1.30503	3.41906e-05	0.00395951	4.36342	2.12546	up
beta-Muurolene	35.1479	36.2672	45.6699	34.5268	26.9128	29.8289	52.0822	54.507	44.8138	74.9985	68.1163	55.2485	1.39683	0.0020236	0.0154169	0.595694	-0.747358	down
Heptadeca-2,4,6-trienoic acid	93.9554	96.9473	116.38	89.6877	71.6499	87.3264	133.462	133.257	105.538	174.824	167.268	146.34	1.35859	0.0027673	0.0175515	0.645932	-0.630545	down
2,5-Heptadien-1-ol	23.5113	25.7146	29.3334	22.964	19.014	19.5218	34.7075	30.2468	28.9224	47.1312	42.6115	39.9131	1.35552	0.00340116	0.019546	0.626571	-0.67445	down
Pentadecanoic acid	43.4073	41.3972	55.5179	39.853	37.0114	41.4138	62.3325	66.6125	56.7388	86.6933	80.1597	76.9731	1.46901	0.000780046	0.0108175	0.602083	-0.731966	down
8-Hydroxy-13,14,15,16-tetranor-12-labdanoic acid	68.0327	68.6965	83.9669	76.674	60.5468	69.8116	102.249	114.677	104.352	125.34	207.173	163.503	1.41111	0.0112597	0.0390234	0.523346	-0.934162	down
Leu Leu Leu Pro Gly	46.0044	50.926	66.103	55.154	61.2943	48.3696	73.1598	92.3238	44.8461	102.661	66.6003	54.5421	0.835359	0.110805	0.194679	0.755187	-0.405095	insig
Avocadyne	82.789	98.577	113.954	109.368	92.5964	98.3192	106.702	126.385	90.365	147.483	118.763	125.291	0.945023	0.061222	0.121643	0.833024	-0.263569	insig
ent-16b,19-Kauranediol 19-acetate	70.1446	69.97	61.8143	75.1353	66.3078	71.8113	60.834	40.3321	30.3363	54.9233	21.546	27.5637	1.2708	0.00452615	0.0235298	1.76272	0.817805	up
Hericenone D	1445.44	1479.8	1436.55	1429.94	1073.02	1397.6	1425.61	745.207	495.217	818.295	404.312	665.082	1.24699	0.00670075	0.028897	1.81441	0.859504	up
(1'R)-Nepetalic acid	9.30013	10.2398	10.3524	11.4656	13.0106	9.98609	11.2137	14.3488	11.9669	23.6279	19.759	15.9391	1.13727	0.0381709	0.0880598	0.66444	-0.589789	insig
Campesteryl caffeate	88.3593	30.3108	19.7778	42.2346	12.0986	28.4894	24.3817	26.4507	16.9624	42.8693	27.7857	42.8571	0.132011	0.594571	0.682722	1.22042	0.287376	insig
Anofinic acid	227.321	204.63	266.652	258.3	224.692	442.989	296.116	274.341	270.809	578.374	358.036	381.106	0.828094	0.166885	0.266664	0.752547	-0.410146	insig
1-Pentene	9.08704	22.2682	20.1461	11.1759	11.0793	37.7152	13.37	9.18845	11.4728	0.221389	1.10694	1.62566	1.00326	0.0394754	0.0905191	3.01395	1.59166	insig
1,2-Dimethyl-4-(6-methyl-4-heptenyl)-1,3-cyclohexadiene	28.4264	32.7589	31.6502	29.2908	22.7364	28.8254	37.9845	36.942	23.9184	25.9174	13.5674	20.0411	0.433758	0.560333	0.651291	1.09672	0.133194	insig
Cannabinol	26.4764	26.548	37.063	22.2231	16.4766	20.2919	39.8395	39.4921	35.8458	47.8547	45.8228	42.0817	1.36873	0.000958674	0.0119284	0.59409	-0.751246	down
2-Benzylidene-1-heptanol	203.795	207.835	249.967	195.24	149.321	175.524	279.122	294.937	237.713	355.177	352.441	296.863	1.37503	0.00117778	0.0123329	0.650616	-0.620123	down
Furohyperforin	127.686	82.8495	94.2081	91.9321	70.7885	84.2945	86.4977	81.445	79.6225	111.408	75.2705	99.322	0.164198	0.761573	0.825286	1.0341	0.0483703	insig
Austroinulin	14.9625	16.435	18.1957	15.1866	10.9252	12.8633	22.2725	19.8901	7.81976	27.8563	14.9897	21.0811	0.501322	0.204863	0.308471	0.777532	-0.363025	insig
Androsterol	68.0552	66.2523	96.9239	63.244	41.7372	63.3084	129.273	128.563	104.217	149.454	161.121	148.923	1.4722	8.80373e-05	0.00514002	0.486301	-1.04008	down
(E)-6,10-Dimethyl-9-methylene-5-undecen-2-one	262.539	215.635	323.508	248.176	227.37	233.335	399.432	316.411	259.991	316.979	349.757	305.783	1.18521	0.0151368	0.0474745	0.775303	-0.367168	insig
(3S,4S,6R,7S)-1,10-Bisaboladiene-3,4-diol	54.0345	57.8982	67.4454	56.3503	47.3283	53.2847	75.9712	72.0535	52.927	83.4087	79.0411	74.4773	1.19892	0.00985411	0.0361317	0.768115	-0.380605	insig
Farnesyl acetone	701.038	673.534	673.488	679.518	615.666	636.046	727.854	559.018	395.368	492.039	317.506	407.748	1.12025	0.0285774	0.0715849	1.37239	0.456691	insig
Santene	252.38	229.325	238.552	233.183	209.882	215.933	239.847	175.074	102.286	104.1	64.3926	104.965	1.20827	0.0121277	0.0405503	1.74443	0.802753	up
Ricinoleic acid	291.949	296.217	312.881	319.218	274.709	292.585	281.254	227.319	124.669	279.103	90.8262	143.448	1.08571	0.0238554	0.0642067	1.55898	0.640603	insig
Hexylbenzene	73.4972	46.7805	47.8298	54.471	71.4713	67.3039	72.4582	14.9754	16.7916	27.6082	6.21099	25.1473	1.15469	0.0167234	0.0503692	2.21429	1.14684	insig
Cardenolide	25.3546	23.1873	23.9216	25.9483	15.6913	24.0399	27.8816	21.574	15.8797	23.4165	25.2317	20.9375	0.114112	0.817467	0.86656	1.02388	0.0340496	insig
Juvocimene 2	248.886	239.058	292.766	237.71	172.9	228.055	331.012	325.936	268.982	435.145	430.604	359.177	1.31523	0.0039803	0.0218917	0.659912	-0.599654	down
Perillyl alcohol	135.191	140.036	160.846	134.806	110.39	131.901	173.256	157.059	115.901	193.156	142.31	149.482	0.723482	0.158182	0.255991	0.873282	-0.195481	insig
Obtusilactone A	0.433943	0.221373	0.17627	0.592772	8.71878	0.361887	0.142334	0.0232289	3.99012e-05	0.000920298	7.98024e-06	0.0561363	1.18538	0.273942	0.380423	47.1781	5.56005	insig
(3S,3'S,5R,5'R,6R)-3,6-Epoxy-5,6-dihydro-3',5,8'-trihydroxy-beta,kappa-caroten-6'-one	6.15823	2.90521	1.76538	8.45032	6.58032	5.5838	1.89508	1.27856	0.151147	2.9317	0.755737	0.151147	1.19821	0.00826175	0.0326911	4.38945	2.13404	up
7-Epi-12-hydroxyjasmonic acid	5.17835	4.47829	2.51624	4.21485	4.14154	3.28402	8.77192	3.98945	7.92518	4.29137	7.79619	2.90959	0.741903	0.115885	0.201274	0.667343	-0.583499	insig
(2Z)-2-[(E)-6-(hydroxymethyl)-2,4,8,10-tetramethyldodec-2-enylidene]-4-methylpentanedioic acid	3.61555	1.98948	0.208571	4.14619	4.35707	6.07828	0.467697	0.0129739	0.0129739	0.0648695	0.0129739	0.0129739	1.44366	0.0105868	0.0377249	34.8956	5.12497	up
2-O-Methyl-L-fucose	85.7589	86.9505	115.636	83.1229	66.5668	79.5376	135.714	125.894	100.561	109.382	120.429	129.018	1.31589	0.00276363	0.0175515	0.717856	-0.478233	insig
2-Dodecanone	10.4777	10.019	11.8434	8.40022	2.74273	8.19063	48.9931	38.2454	16.4459	4.93083	30.476	12.8928	0.979249	0.0581094	0.117301	0.339994	-1.55642	insig
Isokobusone	16.6442	19.9735	22.2412	15.9317	11.6845	14.9157	26.8844	22.7046	15.0113	9.71585	18.1509	19.4935	0.234454	0.556579	0.650303	0.905593	-0.143065	insig
Eicosapentaenoic acid	60.3583	54.2839	60.1366	57.5328	41.3862	57.8973	63.9356	55.3404	44.2332	63.3495	46.9605	55.5044	0.0423795	0.933445	0.958707	1.0069	0.00991616	insig
Methyl-[10]-gingerol	8.28377	9.96317	16.8501	10.6556	7.68393	11.1195	12.0855	8.71833	9.28939	5.88165	6.23492	9.02429	0.654185	0.205351	0.308471	1.26002	0.333449	insig
(Z,Z)-2,9,16-Heptadecatriene-4,6-diyn-8-ol	81.707	72.407	71.4889	74.0974	49.9564	78.07	88.4606	71.3639	59.44	77.0784	70.3023	74.5458	0.21461	0.715012	0.792255	0.969482	-0.0447136	insig
(R)-2-Hydroxysterculic acid	89.2724	80.1993	105.89	77.9039	59.5925	82.5215	119.559	109.297	84.4494	149.476	128.543	120.232	1.2163	0.00843822	0.033001	0.696192	-0.522443	insig
Humulol	75.5467	72.3425	99.2198	67.9303	45.7952	70.0054	122.288	104.816	69.8099	126.826	112.658	114.389	1.18203	0.00742929	0.0306458	0.66203	-0.595031	down
Linalool oxide (cis-pyran)	13.8478	11.6181	16.0437	11.684	11.033	13.2578	16.7871	15.9024	12.1733	15.4618	12.3746	12.891	0.635352	0.256792	0.362277	0.905295	-0.143539	insig
Tetradec-2-enal	8.78197	13.9348	16.36	12.1401	14.2885	11.118	14.6444	15.661	17.2607	17.0893	13.2376	20.0696	1.01605	0.035283	0.0834262	0.78217	-0.354447	insig
trans-Jasmone	69.1073	65.6555	96.018	66.0476	47.2718	69.5354	110.788	89.3037	57.2801	103.468	60.1019	86.2323	0.672903	0.190271	0.291161	0.81557	-0.29412	insig
2,6,10,10-Tetramethyl-1-oxaspiro[4.5]decan-6-ol	8.94593	6.73552	10.2677	10.2838	7.77815	7.25394	11.4458	11.59	7.84453	10.0184	9.8581	9.67816	0.836424	0.0983271	0.178541	0.848266	-0.237412	insig
3-Methyl-9H-carbazole-9-carboxaldehyde	5.09599	5.88822	6.88782	5.27337	4.94989	6.73048	7.88905	6.27215	4.46774	1.89827	3.79876	4.70169	0.587594	0.325005	0.436599	1.19974	0.262727	insig
Heptadecanoic acid	1886.92	1659.26	2207.89	1613.56	1237.59	1732.11	2510.79	2281.92	1757.75	2709.46	2367.92	2373.1	1.18792	0.0079341	0.0322031	0.738331	-0.43766	insig
Juvocimene 1	75.8925	67.7894	97.7028	65.4462	42.0457	62.0691	113.471	99.9908	68.3147	103.937	89.4566	97.5742	1.07505	0.020408	0.057369	0.717503	-0.478944	insig
Ginsenoyne J	207.994	189.7	244.319	180.084	124.495	184.768	296.113	258.157	182.362	305.428	251.388	255.371	1.09826	0.0157391	0.0486361	0.730466	-0.453111	insig
Erucic acid	304.527	315.158	342	307.721	313.796	301.498	358.605	341.408	269.041	455.03	358.032	317.525	0.657686	0.217535	0.319978	0.89763	-0.155807	insig
Adipostatin A	347.27	336.351	329.231	329.952	281.542	337.04	334.346	218.029	115.085	185.092	112.102	130.725	1.2565	0.0078782	0.0321482	1.7906	0.840441	up
Palmitic amide	446.996	374.444	419.267	359.96	393.028	376.713	508.848	466.081	373.367	459.832	470.346	448.533	1.06808	0.02683	0.0692651	0.869234	-0.202184	insig
9,10-Epoxy-18-hydroxy-octadecanoic acid	59.4869	59.3733	76.1194	59.7613	52.3168	64.333	93.6618	77.9662	50.9658	89.999	76.4425	73.2396	0.932567	0.0632955	0.125107	0.803398	-0.315813	insig
beta-Citraurol	185.693	170.27	245.273	153.948	112.568	168.953	279.713	227.395	136.796	215.934	132.651	192.758	0.425569	0.415409	0.527245	0.874674	-0.193183	insig
L-Menthyl acetoacetate	22.6372	22.3092	25.5725	18.9445	19.0881	19.9001	29.0012	25.8112	18.0838	25.1439	25.9394	24.2093	0.81649	0.10324	0.185246	0.866811	-0.206211	insig
Incensole	118.166	105.086	123.169	100.012	96.9115	120.63	142.113	144.147	94.2611	112.183	81.7136	92.8949	0.0414755	0.963779	0.979262	0.995	-0.00723197	insig
2,5-Diisopropylphenol	33.4044	32.0739	30.5366	33.2031	35.3658	32.3374	36.0856	34.4371	24.071	42.7149	27.0995	28.5423	0.221949	0.826589	0.8733	1.02058	0.0293872	insig
PE(16:0/22:1(13Z))	158.199	137.789	140.633	155.336	118.758	139.706	160.993	151.284	118.068	122.362	142.815	141.948	0.141332	0.813371	0.865846	1.01546	0.0221388	insig
1-Hydroxy-2,12,15-heneicosatrien-4-one	91.9493	92.4454	87.2281	103.183	90.8433	96.0496	78.6086	58.8644	39.432	62.0513	46.5427	49.1805	1.42183	0.000588552	0.00919368	1.67832	0.747015	up
Oleoylcholine	104.851	90.3591	93.0189	58.026	131.711	46.9325	89.9824	58.0851	116.057	166.184	82.7044	148.201	0.484788	0.30784	0.41649	0.793841	-0.333079	insig
Octadeca-9,12-dienal	106.782	102.697	62.6641	119.335	69.889	88.8293	90.8339	88.6733	51.0651	43.8564	69.455	82.7385	0.784449	0.120889	0.208213	1.28966	0.366986	insig
3-Hexaprenyl-4-hydroxybenzoic acid	299.757	144.4	114.933	167.475	92.1682	160.964	110.587	84.8095	64.5057	117.847	98.2144	102.159	1.06545	0.0743521	0.140381	1.69462	0.760961	insig
7-Isopropyl-5-methylbicyclo[2.2.2]oct-5-en-2-one	24.5216	41.5727	28.3867	36.2272	33.2601	43.164	31.2703	20.97	7.21587	13.4178	10.9124	12.787	1.25518	0.00277494	0.0175515	2.14482	1.10086	up
(E,E)-2,4-Octadienal	16.802	17.6286	22.6299	17.6968	18.5063	22.4458	20.1855	16.6323	18.1868	22.7962	23.2625	17.374	0.201462	0.77645	0.832886	0.976967	-0.0336178	insig
PC(16:0/20:1(11Z))	239.391	192.755	162.16	186.465	199.106	214.935	195.325	179.284	222.748	262.09	212.172	175.235	0.232143	0.621181	0.704748	0.95826	-0.0615103	insig
5-(12-Heptadecenyl)-1,3-benzenediol	140.182	148.118	140.172	137.648	132.055	179.039	149.247	105.499	104.47	137.283	139.851	107.136	0.900274	0.0669773	0.129683	1.17987	0.238626	insig
1,2,4-Nonadecanetriol	0.364352	0.364352	0.364352	0.364352	0.364352	0.364352	0.364352	0.364352	1.82176	28.8089	0.364352	0.364352	0.651739	0.337328	0.449969	0.0681285	-3.8756	insig
(S)-Spinacine	873.474	853.844	960.548	850.346	945.155	895.123	936.222	991.817	934.501	985.803	1025.63	963.278	1.21467	0.0104648	0.0376434	0.921407	-0.118089	insig
Isoquinoline	929.337	966.821	936.743	806.639	1094.47	911.861	965.581	859.633	1100.98	928.759	1045.28	1007.56	0.441986	0.418184	0.527245	0.955667	-0.0654197	insig
Cyanidin 3-(diferuloylsophoroside) 5-glucoside	63.1794	52.2561	67.9779	81.6749	41.7485	87.1976	52.1997	58.2203	34.6229	82.1948	54.322	51.3096	0.515226	0.305475	0.414768	1.18375	0.243366	insig
D8'-Merulinic acid A	182.681	163.768	220.226	229.378	172.345	226.14	196.292	225.508	149.944	247.016	268.511	179.593	0.264748	0.591847	0.681657	0.942909	-0.084809	insig
Docosanedioic acid	193.918	185.122	261.061	207.303	223.13	223.916	245.349	242.067	218.176	314.029	259.503	220.362	0.917408	0.0902379	0.166239	0.863262	-0.212129	insig
Cotinine	0.307571	1.38775	0.686287	0.312317	0.730789	1.07479	0.803787	0.0615143	0.0615143	0.346275	0.0615143	0.0615143	1.13655	0.0379761	0.0878775	3.22286	1.68834	insig
Hexylamine	21.7378	15.1199	18.104	15.9974	14.9309	16.5548	17.453	16.0881	16.3331	21.4314	17.2692	22.5613	0.482739	0.368265	0.477986	0.921796	-0.117481	insig
2-Methyl-5-vinylpyrazine	2.45082	2.10149	1.19875	2.81387	2.56128	2.48854	2.03729	1.27174	0.354401	1.11877	1.69316	1.5174	0.945959	0.0180563	0.0531192	1.70339	0.768405	insig
4-Ethyl-2,5-dimethyloxazole	3.13944	3.31442	3.30774	3.91972	3.44373	3.39789	2.82825	3.1654	3.9462	4.25273	4.00073	4.44331	0.526908	0.25264	0.358418	0.906625	-0.141421	insig
N,N-Dimethylaniline	175.972	178.18	121.316	180.255	122.902	175.059	125.867	135.406	147.033	204.919	225.643	231.686	0.34437	0.415222	0.527245	0.890832	-0.166774	insig
2-(3-Carboxy-3-(methylammonio)propyl)-L-histidine	38.6207	38.2166	44.0553	41.666	34.6137	39.5937	40.367	39.1664	38.7327	51.0912	43.1896	39.8743	0.573842	0.290568	0.398089	0.93798	-0.0923713	insig
heptanoate	6.24553	5.55387	4.46914	5.20953	5.27274	5.89638	6.53599	7.31864	6.02197	12.4075	9.24808	7.98527	1.19926	0.0305688	0.0751936	0.659306	-0.600979	insig
Crinamine	2.02505	2.15878	3.07387	2.08711	1.99527	3.38275	2.99608	1.81432	2.22845	2.88213	2.63163	2.13439	0.0837225	0.985165	0.996876	1.00244	0.00351564	insig
Cellobiose	329.714	240.433	252.353	235.34	302.536	332.249	220.15	240.497	379.698	322.951	284.111	198.221	0.190751	0.820004	0.868037	1.02856	0.0406232	insig
Vinylpyrazine	32.5064	29.0626	29.143	27.1366	24.293	26.3194	31.1238	32.0497	28.0694	42.1562	35.1491	35.1042	1.05701	0.0328974	0.0790163	0.827199	-0.273695	insig
4-hydroxy-2-nonenal-[Cys-Gly] conjugate	34.1659	31.2812	37.5221	30.6301	28.4968	35.8291	41.0849	33.3385	10.3805	92.9774	31.3108	31.7541	0.0288503	0.558682	0.650368	0.821791	-0.283157	insig
2-Methoxy-3-methylpyrazine	15.6738	14.4547	18.0893	15.4505	12.5652	14.9842	15.1795	17.0399	21.908	30.386	23.8351	22.4054	1.14602	0.0288153	0.0717077	0.697629	-0.519468	insig
2,5-Diethyl-3-methylpyrazine	13.4175	12.8735	14.4223	15.8099	16.3938	11.9403	13.4606	17.5009	16.2162	18.4718	19.8702	16.5522	1.01068	0.0315843	0.0765894	0.831346	-0.26648	insig
2',2'-Dimethyl(pyrano-5',6':3:4)-1,5-dihydroxy-6-methoxy-10-methylacridone	21.8029	20.4508	22.2243	20.9439	19.6924	19.9951	26.2778	23.5856	10.6983	71.6748	21.2466	22.0163	0.345624	0.381955	0.492197	0.712876	-0.488276	insig
Avocadenofuran	3.52508	3.37231	4.55037	2.87478	3.65268	2.82661	5.71254	4.43535	2.89964	6.82234	4.55883	3.57346	0.866046	0.101491	0.183408	0.742866	-0.428827	insig
octanoate	187.958	179.457	194.251	184.483	193.455	189.849	181.992	216.226	213.27	275.599	233.776	221.912	1.12794	0.0356721	0.0836382	0.841135	-0.249591	insig
1'-Acetoxyeugenol acetate	10.8516	8.58441	8.50443	9.29312	6.99849	8.6566	8.00298	9.10413	9.21677	12.9389	10.5169	8.85638	0.51896	0.303734	0.413143	0.901983	-0.148828	insig
geranate	4.44644	6.89846	6.88218	5.55236	7.02934	5.76326	8.15578	7.00575	4.71881	7.3759	6.98338	6.18163	0.505202	0.338494	0.450732	0.904773	-0.144373	insig
5-Phenyl-1,3-pentadiyne	10.9843	10.3474	9.07373	13.5245	13.4079	14.1824	14.3911	12.6839	18.0459	22.13	14.9735	19.0938	1.15112	0.0170012	0.0510036	0.705899	-0.502467	insig
(2S)-2-[(1S,2R)-1,2-dihydroxypentyl]-4-methoxy-2,3-dihydropyran-6-one	70.4231	67.8896	66.5133	69.9971	70.2402	80.2518	77.1069	99.688	68.8859	87.4078	78.7757	120.64	1.01226	0.0677598	0.130532	0.798707	-0.324261	insig
6-Hydroxy-1H-indole-3-acetamide	18.5905	19.8876	18.7588	18.3648	17.6667	18.1627	20.4011	20.3404	21.3903	36.1234	27.7729	23.2542	1.11354	0.0539937	0.112205	0.746445	-0.421893	insig
2-Acetyl-1-ethylpyrrole	3.03833	3.37304	4.02283	4.96309	4.14028	4.85083	4.85535	6.55424	5.52806	8.59199	4.5684	6.04565	1.18299	0.020634	0.0577904	0.674762	-0.567549	insig
Goshuyic acid	41.4317	40.2511	42.323	50.2399	49.0792	46.7343	35.7949	42.8314	36.5713	57.8885	56.0243	43.1842	0.0350119	0.93252	0.958707	0.99179	-0.0118927	insig
4-Methylpyridine	4.8805	4.26418	2.76409	4.22791	5.16222	3.58498	3.74377	3.96978	2.69825	4.26929	4.33165	6.09495	0.0304826	0.949684	0.971398	0.991085	-0.0129191	insig
Myristoleic acid	2.6595	3.17895	6.2425	5.05389	4.87476	5.0139	5.41932	4.37183	2.52777	7.41359	7.69249	4.00178	0.33737	0.477351	0.585314	0.859888	-0.21778	insig
Ganoderiol G	132.116	119.63	151.445	146.466	115.477	170.205	106.043	132.503	100.522	174.338	115.473	139.099	0.43872	0.441144	0.550029	1.08771	0.121297	insig
6-Methyl-3,5-heptadien-2-one	10.6708	9.19042	9.69134	10.2472	12.3095	7.42463	12.8268	6.01366	4.77894	17.331	10.9956	11.1968	0.0546467	0.772352	0.832692	0.942847	-0.0849044	insig
Cardanoldiene	64.9718	70.9382	49.9015	62.0453	68.282	67.7819	48.2773	37.1231	24.3405	55.2914	41.4864	35.2437	1.28226	0.00170861	0.0147139	1.58801	0.667218	up
Benzothiazole	1024.83	1038.25	972.911	1106.99	1301.76	1217.31	872.803	998.13	1484.95	1665.43	1355.68	1350.52	0.564128	0.223265	0.325881	0.862122	-0.214036	insig
Tomatidine	48.8731	49.2907	56.0651	44.9996	42.7332	49.9512	65.2	64.1977	42.56	29.491	50.4061	53.21	0.0848198	0.71966	0.795082	0.956888	-0.0635776	insig
delta3,5-Deoxytigogenin	91.2636	95.4226	95.0657	74.8814	95.2587	99.8357	102.658	78.8202	108.285	73.7842	94.8448	90.1142	0.0471027	0.936372	0.960414	1.00587	0.00844901	insig
N-Isobutyloctadeca-trans-2-trans-4-dienamide	130.551	126.213	131.085	120.654	119.57	149.25	161.178	131.638	104.457	130.926	99.1636	117.497	0.310558	0.6112	0.696548	1.04359	0.0615487	insig
Geranylcitronellol	140.915	140.872	138.588	118.63	142.373	194.031	183.509	153.843	166.412	236.574	178.318	185.49	1.09506	0.0338716	0.080506	0.792838	-0.334901	insig
Feruloyl-beta-sitosterol	462.68	217.504	156.213	248.996	109.235	193.672	139.305	103.18	76.9518	172.425	128.175	146.634	1.00028	0.0964169	0.175915	1.81082	0.85664	insig
(R)-3,4-Dihydro-2-methyl-2-(4,8,12-trimethyl-3,7,11-tridecatrienyl)-2H-1-benzopyran-6-ol	25.7779	34.1369	17.4091	16.9901	25.1988	20.3205	20.8772	17.3932	20.9457	14.6985	17.9109	24.8115	0.631112	0.236978	0.343256	1.19888	0.261681	insig
11-cis-Retinol	295.044	288.032	356.9	320.519	264.412	304.539	362.678	285.936	199.248	187.55	167.151	203.546	0.968183	0.0725339	0.137978	1.30107	0.379697	insig
N-Stearoyl Valine	163.654	157.528	218.382	177.067	169.798	172.529	252.859	301.124	202.112	165.66	117.087	125.597	0.156799	0.591078	0.681657	0.909415	-0.13699	insig
13-Docosenamide	1315.55	1271.74	1619.19	1368.35	1393.76	1269.61	1836.43	1913.28	1521.94	1266.31	1150.75	1187.26	0.324665	0.49267	0.596986	0.928147	-0.107574	insig
Stearamide	44.1962	46.2498	44.6794	60.0499	54.5061	54.4174	57.0874	49.2906	45.6355	52.0358	46.4748	54.5849	0.0644014	0.959833	0.97787	0.996688	-0.00478561	insig
12'-Apo-b-carotene-3,12'-diol	33.0949	30.3034	25.1358	30.6691	31.485	29.9826	29.2742	23.4136	17.1586	36.0368	25.44	23.895	0.759873	0.176552	0.276294	1.16398	0.219064	insig
Retinal	230.667	227.829	277.681	211.492	156.559	208.007	308.959	279.853	159.068	271.523	193.03	235.927	0.36988	0.441815	0.550029	0.906015	-0.142393	insig
8,11-Heptadecadienal	84.1573	75.3601	92.9931	70.6556	54.6144	77.3137	108.972	85.33	43.3106	75.841	54.7732	62.6405	0.267029	0.7226	0.796013	1.05623	0.0789221	insig
1-Monopalmitin	7.83991	12.6595	8.09829	7.63076	8.21567	10.9423	13.3743	13.9604	7.28174	12.7362	4.55743	8.59709	0.102877	0.644821	0.721857	0.915369	-0.127574	insig
Ricinoleic Acid methyl ester	158.853	159.891	152.453	148.929	150.983	139.873	194.012	197.37	177.778	148.973	172.716	148.434	0.983131	0.05666	0.11557	0.876547	-0.190096	insig
2-Methyl-5-(8-pentadecenyl)-1,3-benzenediol	33.645	30.9972	30.643	32.7224	28.4482	36.4231	32.8506	18.3211	4.65242	13.5364	7.40201	7.30432	1.22754	0.00714845	0.0299062	2.29435	1.19809	up
Oleamide	118.747	149.323	107.428	111.036	253.076	95.6102	288.696	109.978	92.3995	123.867	113.763	110.255	0.037721	0.987398	0.996876	0.995544	-0.0064435	insig
Carotene-zeta	96.8863	114.721	106.39	87.4465	129.985	126.842	122.225	125.454	105.699	137.869	100.609	131.217	0.592655	0.289465	0.397782	0.915911	-0.12672	insig
Docosadienoate (22:2n6)	45.1502	52.9492	53.1303	43.3665	75.6913	44.3974	61.66	78.354	58.1612	79.1911	66.9935	67.0835	1.11629	0.0264914	0.0690961	0.764832	-0.386786	insig
Hericerin	8.5042	9.36896	12.6624	9.10854	13.5934	7.65596	17.8269	14.0458	14.813	27.4005	23.5738	19.4398	1.37618	0.00492495	0.0247552	0.520013	-0.943381	down
Cardanolmonoene	79.1956	76.401	77.8254	67.8529	63.0867	70.9912	86.2568	44.6388	15.8808	29.7535	16.5795	20.9125	1.19457	0.0193781	0.0561375	2.03415	1.02443	insig
Tetradecanol	74.4194	67.8909	95.083	81.4741	52.149	80.7577	96.4639	94.7343	65.801	98.2215	70.0738	85.8265	0.598467	0.258423	0.363626	0.883889	-0.178063	insig
(S)-4-(4-Methylphenyl)-2-pentanone	245.488	235.656	263.767	224.601	172.106	230.183	264.292	178.908	79.3596	120.549	51.5088	101.213	1.08239	0.0276924	0.0710087	1.72374	0.78554	insig
Bakuchiol	39.6643	32.2596	45.197	30.7667	21.9093	33.3029	54.944	44.8143	25.6385	50.544	42.6802	40.9813	0.785002	0.104454	0.186482	0.782349	-0.354115	insig
Dodecanoic acid	4.85632	4.83769	7.33462	4.51842	9.14032	2.17831	6.44634	5.31225	3.99088	2.5107	2.69102	6.52396	0.310552	0.483673	0.589258	1.1962	0.258455	insig
Nerolidol	141.258	126.023	153.151	137.906	129.849	132.401	164.429	165.698	116.018	163.219	152.13	133.903	0.631377	0.214527	0.317241	0.916453	-0.125867	insig
Estriol	79.3209	75.0604	74.916	73.6527	69.24	74.6593	79.7747	62.1054	55.8322	82.5645	72.3116	66.2818	0.558363	0.332819	0.44552	1.0668	0.0932852	insig
Gln Cys	40.1652	35.6379	41.202	46.4262	43.9331	43.0965	54.7549	40.219	37.6762	37.4238	40.9619	45.3939	0.160112	0.754602	0.822907	0.976723	-0.0339792	insig
Avocadyne 2-acetate	89.6146	87.4103	87.1069	95.4198	84.6948	94.0099	83.2394	67.5637	41.5735	74.045	49.8676	51.9216	1.2534	0.00655383	0.0287535	1.46182	0.547761	insig
13,16,19-Docosatrienoic acid	568.622	547.242	596.126	545.748	546.004	542.153	752.311	553.264	497.203	512.838	601.352	554.526	0.260536	0.61031	0.696548	0.96382	-0.0531647	insig
PE(P-18:1(11Z)/16:0)	75.4605	66.4168	106.229	105.686	99.2648	96.6794	79.3223	101.686	62.9584	95.4287	86.1419	114.572	0.0642479	0.876193	0.913503	1.01782	0.0254862	insig
1-Hexadecanol	283.555	250.498	285.222	298.474	283.833	265.399	323.069	295.424	262.35	271.486	298.557	279.725	0.478372	0.372274	0.481356	0.963232	-0.054045	insig
(3'x,5'a,9'x,10'b)-O-(6-Oxo-7-drimen-11-yl)umbelliferone	688.739	683.834	487.698	725.66	646.342	705.873	365.746	198.841	143.665	350.641	137.795	135.528	1.46529	2.2001e-05	0.00395951	2.95609	1.56369	up
4-Ethyl-7,11-dimethyldodeca-trans-2-trans-6-1-o-trien-1-al	398.953	370.686	476.224	354.909	281.11	366.604	546.76	493.098	363.531	554.912	503.654	492.597	1.1508	0.0116758	0.0399761	0.761025	-0.393985	insig
Phytosphingosine	0.760857	0.021672	0.000689305	0.397659	0.000689305	0.29291	0.00557317	0.0249938	0.0139981	0.000689305	0.0374523	0.00344653	0.526865	0.120993	0.208213	17.1146	4.09715	insig
gamma-Linolenic acid	283.219	268.444	351.787	259.976	187.557	253.296	407.736	359.139	269.543	427.804	408.065	376.936	1.19503	0.00705383	0.0297437	0.71326	-0.487501	insig
9-Tetradecenal	205.057	189.278	236.713	186.53	141.007	187.338	271.98	239.979	177.491	278.815	260.099	243.435	1.07419	0.0201344	0.0568105	0.778586	-0.361072	insig
3-Pentadecenal	63.633	61.7477	91.2197	64.3717	52.5617	67.0031	77.4095	80.9394	54.6397	108.996	71.5396	94.9957	0.75463	0.151319	0.247524	0.819898	-0.286483	insig
2,3-Dihydroxypropyl dodecanoate	309.118	267.324	330.715	282.904	213.971	246.24	356.773	344.254	251.66	454.833	331.674	360.179	0.990244	0.043741	0.097359	0.786078	-0.347255	insig
Spathulenol	243.356	231.87	258.153	232.869	185.786	221.431	282.923	268.751	200.526	302.415	279.653	258.697	0.882808	0.0658475	0.128149	0.862207	-0.213894	insig
alpha-Linolenic acid	183.274	167.71	206.02	173.647	127.577	169.525	227.598	211.803	161.607	241.411	220.747	219.376	1.06611	0.0198117	0.0567436	0.801339	-0.319516	insig
4-Nerolidylcatechol	261.855	250.983	316.076	249.76	180.998	245.263	348.92	319.333	233.474	388.912	330.935	320.932	1.05497	0.0240792	0.0643525	0.774739	-0.368218	insig
Deoxyribose	17.2801	13.2599	17.2982	12.6514	10.9083	12.6113	21.4569	16.2915	14.2974	20.7422	17.5304	18.3194	1.08104	0.0242116	0.0644794	0.773295	-0.370908	insig
Hexanethioic acid S-propyl ester	24.1959	24.8048	29.488	23.2346	15.3869	24.8733	28.8866	24.6917	9.32838	15.9865	16.067	15.3001	0.730505	0.162166	0.260771	1.28771	0.364809	insig
Pimelic acid	13.7007	13.4265	15.9523	11.8209	6.91305	12.2754	22.3359	19.1374	13.895	11.0261	16.6596	21.5889	0.943144	0.0458105	0.100202	0.708017	-0.498145	insig
Capsiamide	269.977	252.476	266.42	270.496	251.651	254.531	290.755	279.974	5659	7594.79	249.305	273.685	0.751954	0.178705	0.277945	0.109117	-3.19606	insig
(-)-trans-Carveol glucoside	4.45898	2.88804	5.08506	3.60717	1.41437	3.14749	4.05908	4.8659	1.79253	5.95415	7.18203	3.75617	0.529182	0.239303	0.34465	0.74615	-0.422462	insig
Calamusenone	806.645	794.559	894.575	774.715	607.293	763.018	959.716	952.986	749.831	1275.34	1074.08	967.465	1.1111	0.0246216	0.0653419	0.776131	-0.365629	insig
MG(18:3(6Z,9Z,12Z)/0:0/0:0)	27.8733	25.683	28.3203	31.5642	26.2379	30.6346	15.5728	23.1701	24.0844	33.7062	28.5465	20.6552	0.761375	0.182277	0.281196	1.16865	0.224841	insig
Verimol J	0.81825	0.417512	0.661063	0.899079	0.793683	0.591297	0.701765	0.798596	8.45971e-05	0.380715	0.0532529	0.319933	0.687547	0.0683229	0.131284	1.85459	0.891098	insig
Testosterone	66.3593	67.1795	78.7211	68.3801	55.3719	67.3966	81.8915	75.3174	62.0676	96.3559	91.3515	80.4566	1.01099	0.0411954	0.0930916	0.827606	-0.272985	insig
Crithmumdiol	17.8456	18.3053	24.9221	19.8627	16.0472	17.8396	21.8547	27.467	25.1631	43.4673	40.4765	37.3218	1.29523	0.0123375	0.041071	0.586576	-0.769611	down
Arg Val Glu	37.7646	30.6732	35.4115	23.2398	46.943	25.5269	44.6321	32.833	39.4123	54.748	40.8301	56.0913	0.970042	0.0494175	0.105954	0.743107	-0.428358	insig
8-Heptadecenal	160.37	180.86	146.524	183.184	168.929	160.981	137.094	108.421	55.7234	45.5741	19.1876	35.0215	1.26881	0.00230889	0.0162891	2.49574	1.31947	up
15-HETE	104.584	111.72	131.742	100.14	79.1515	93.4136	147.261	135.689	89.1405	140.73	143.693	145.47	1.0216	0.0272367	0.0700768	0.774019	-0.369558	insig
Petroselinic acid	153.206	157.119	106.767	167.236	158.339	158.603	87.7717	80.1834	71.8611	174.386	65.9414	62.5167	1.22574	0.0162423	0.0495095	1.66084	0.73191	up
4'-Hydroxy-5,5'-diisopropyl-2,2'-dimethyl-3,4-biphenylquinone	17.1843	18.0499	18.8464	14.9083	13.7503	17.8739	21.9034	24.7139	22.226	38.3114	39.1891	31.4426	1.37317	0.00914553	0.0350579	0.565921	-0.821328	down
Apo-12'-zeaxanthinal	1.35303e-05	6.76516e-05	0.645307	0.291477	0.0191787	0.264528	0.285899	0.0173677	1.35303e-05	0.0086313	0.106245	0.493528	0.174976	0.704941	0.783383	1.33881	0.42095	insig
Decanoylcarnitine	43.9005	47.9721	59.9669	40.6894	29.6097	43.9799	74.8565	76.3575	67.3253	122.066	104.86	97.325	1.43845	0.00180586	0.0147462	0.490278	-1.02833	down
Stearoylcarnitine	23.3637	21.5699	12.5743	21.2688	18.6051	14.603	9.27147	22.2924	18.6684	1.39641	6.62368	4.18904	0.941303	0.0645886	0.126674	1.79344	0.842728	insig
(Z)-11-Eicosen-1-ol	8.1684	6.96324	6.10855	7.51511	12.6494	6.19615	10.0065	8.33302	13.6269	3.71917	10.7227	9.21179	0.280282	0.442053	0.550029	0.855822	-0.224618	insig
4-Hydroxy-3-(16-methylheptadecyl)-2H-pyran-2-one	138.43	145.539	147.363	148.633	152.145	141.391	154.415	150.656	147.922	138.123	161.83	152.188	0.674435	0.199098	0.302231	0.965051	-0.0513236	insig
Arctiol	133.753	131.236	145.413	132.236	107.996	120.065	157.08	162.731	101.569	148.169	67.5324	100.446	0.298775	0.749926	0.821348	1.04498	0.0634708	insig
1,2,3-Trimethoxy-5-ethylbenzene	7.52414	7.49245	10.3508	9.65656	10.2593	10.3262	9.17699	11.5796	10.8018	20.6126	14.8025	12.6911	1.05425	0.0608349	0.121332	0.698045	-0.518607	insig
3-Hydroxyhexadecanoic acid	22.673	25.1001	20.7395	22.623	18.7299	20.2651	25.8534	15.2277	4.72673	2.24328	4.36677	4.43693	1.16697	0.0219935	0.0600469	2.28883	1.19461	insig
N'-nitrosonornicotine	128.199	129.802	117.2	117.103	105.718	118.055	130.615	94.0001	76.8409	95.1067	53.4024	70.73	1.09254	0.028493	0.0715849	1.37524	0.459679	insig
19-Hydroxytestosterone	40.7532	35.783	39.5677	35.4565	28.3745	35.0034	48.274	43.1824	34.6841	88.1724	73.908	61.2606	1.12643	0.0409018	0.0929474	0.61502	-0.701294	insig
Dihydroevocarpine	55.4454	50.4524	64.8059	50.2272	33.3221	50.123	65.7717	69.8318	60.6093	82.4471	70.5182	67.4639	1.20924	0.00531369	0.0254853	0.730546	-0.452953	insig
beta-Caryophyllene alcohol	24.6961	30.3102	32.6394	31.8463	24.5322	24.8401	37.858	36.2937	28.1547	31.4737	32.9804	37.9378	1.0705	0.0240438	0.0643525	0.824942	-0.277635	insig
Genipic acid	1.79472	1.18816	1.32621	0.307183	1.88353	0.334435	1.71735	0.344658	2.52852	20.1968	2.261	6.75539	0.782649	0.200249	0.303371	0.202174	-2.30633	insig
7-Hydroxycadalene	375.742	397.264	485.042	379.256	292.408	349.981	519.737	544.141	482.963	729.955	700.268	563.389	1.37477	0.00226677	0.0162309	0.643899	-0.635094	down
3-octaprenyl-4-hydroxybenzoate	592.661	619.224	579.824	613.953	397.574	588.228	493.235	307.909	130.212	280.081	135.878	197.956	1.29776	0.00138445	0.0129615	2.19474	1.13405	up
(9Z,11E,13E,15Z)-4-Oxo-9,11,13,15-octadecatetraenoic acid	58.2887	56.8284	65.8776	54.3911	37.0609	54.5329	81.205	79.3049	61.7595	100.39	100.324	85.2894	1.32158	0.00234002	0.0162943	0.643315	-0.636403	down
Costunolide	94.0359	85.281	110.277	85.9165	64.819	87.6695	123.272	126.671	109.098	182.24	162.063	145.895	1.3667	0.00310626	0.0184191	0.621731	-0.685637	down
1-(4-O-beta-D-glucopyranosyl-3-methoxyphenyl)-3,5-dihydroxydecane	85.5811	92.6463	90.7761	98.4771	103.276	91.2556	105.333	92.9396	99.1955	81.2862	107.17	91.4973	0.268421	0.59905	0.686826	0.973314	-0.0390232	insig
Ecgonine methyl ester	10.008	9.40274	10.2767	7.89082	5.7892	8.41944	14.8512	13.3634	13.833	18.3251	14.864	14.0102	1.45224	9.66232e-05	0.00523836	0.580265	-0.785215	down
5Z,13Z-Docosadienoic acid	19.397	20.2766	14.4113	18.7443	24.2348	19.0879	21.245	17.1346	17.0277	27.3517	20.9766	22.2992	0.390261	0.434402	0.544977	0.921586	-0.117809	insig
Anethole	90.6668	102.137	114.01	92.843	67.739	87.7054	138.126	134.234	115.795	179.411	174.481	152.103	1.39684	0.00122932	0.0123329	0.620816	-0.687763	down
beta-Ionone	230.767	227.569	257.72	231.486	189.357	218.791	283.468	285.694	233.415	374.956	328.014	290.941	1.25175	0.0110042	0.0384895	0.754633	-0.406153	insig
Campesterol glucoside	136.63	141.607	85.0502	121.426	97.8451	98.0274	102.95	107.832	100.113	116.321	91.3954	136.956	0.205042	0.724606	0.797067	1.03816	0.0540353	insig
Lepidiumterpenyl ester	23.9921	28.3522	18.7613	32.6874	17.6405	28.5221	11.8298	9.19053	1.25142	12.3324	1.80763	4.8611	1.28056	0.000211676	0.00572597	3.63327	1.86127	up
Dihomo-gamma-linolenoylethanolamide	83.5239	76.8077	77.0355	79.577	71.5206	78.7279	94.4539	63.2894	45.6578	53.0693	27.3315	42.8754	1.02686	0.0540486	0.112205	1.43014	0.516152	insig
Auberganol	18.6011	22.3202	26.3586	20.3608	25.9529	22.1766	30.1067	35.9218	15.9717	45.8	39.6904	33.7801	0.970925	0.0456662	0.100175	0.674565	-0.56797	insig
2,5-Dimethylpyridine	434.138	481.799	487.339	405.025	446.298	441.946	605.834	574.359	298.044	349.46	376.954	431.021	0.209421	0.853598	0.897342	1.02309	0.0329401	insig
12-Methoxy-8,11,13-abietatrien-20,11-olide	36.5577	37.2681	46.6195	33.92	24.1767	33.4043	55.1963	56.1794	43.7256	82.0435	73.1334	69.0332	1.36921	0.00291072	0.0181085	0.558766	-0.839685	down
[8]-Paradol	177.954	176.977	209.013	168.155	147.392	161.35	259.684	236.673	224.429	301.973	273.754	285.192	1.49199	0.00017153	0.00566051	0.65805	-0.60373	down
6-Acetyl-2,2-dimethyl-2H-1-benzopyran	12.5497	16.895	15.5262	19.4114	20.2918	17.4574	14.5353	16.0472	23.5802	27.9728	16.9027	15.0074	0.350201	0.453797	0.560964	0.895533	-0.159181	insig
beta-Citraurinene	8.26367	6.97221	5.64862	9.66935	5.73038	6.58177	3.5504	2.78644	0.000103112	1.14058	0.00130246	2.06224e-05	1.06329	6.73692e-05	0.00507614	5.73163	2.51895	up
6-Deoxodolichosterone	23.6532	25.7887	24.0636	30.5214	24.5602	28.108	24.0735	16.523	4.83652	23.8522	9.44006	12.8876	1.05463	0.0170724	0.0510156	1.7104	0.774337	insig
Androsterone	15.5456	13.7709	16.7255	15.0913	13.7562	17.9757	18.2422	14.1568	7.543	14.3969	9.11078	9.80176	0.84277	0.112642	0.196982	1.26776	0.34228	insig
2-Phenylethyl 2-methylpropanoate	73.2804	75.2059	84.4203	74.4349	54.4269	68.3027	90.6382	90.1094	82.461	123.589	89.3815	87.5284	1.18653	0.0141006	0.0453347	0.762933	-0.390371	insig
Oleandrin	39.6539	44.4019	53.9681	35.9313	35.4453	43.5546	56.8392	55.9272	44.2959	83.3193	49.2806	55.0357	1.11476	0.0412582	0.0930916	0.733846	-0.446451	insig
D6-Ambrettolide	901.1	871.434	1110.9	904.336	693.217	841.668	1215.26	1302.95	1134.32	2329.57	1821.52	1560.33	1.33525	0.0134327	0.0437573	0.568419	-0.814972	down
Curcumenol	221.125	215.48	236.683	232.119	203.15	215.045	252.087	248.319	239.093	328.041	285.848	261.069	1.25937	0.0137104	0.0444709	0.819843	-0.28658	insig
trans-Allo-ocimene	173.332	172.979	209.17	171.05	127.799	148.568	237.268	234.013	204.218	294.7	297.184	248.967	1.37426	0.00122021	0.0123329	0.66139	-0.596427	down
8-Acetoxy-4-acoren-3-one	78.4834	78.3261	109.054	65.1971	41.8031	70.1854	132.094	108.704	72.526	116.592	142.308	122.319	1.14286	0.0105557	0.0377249	0.637901	-0.648596	down
Val Val Arg	51.8723	50.1735	87.7589	49.29	26.3915	46.9231	117.722	106.413	74.2429	160.094	81.8472	120.544	1.3173	0.00415541	0.0223685	0.472729	-1.08091	down
1-(1-Methylethenyl)-4-(1-methylethyl)benzene	47.436	43.2913	50.8551	40.688	34.4192	36.5748	58.9305	66.0866	46.4504	62.2743	64.3204	63.2571	1.35397	0.000977315	0.0119642	0.700943	-0.51263	insig
DIBOA dihexose	5965.57	5981.59	6287.9	6016.39	6770.02	6229.31	6164.95	5868.88	6742.36	7360.38	7378.59	7025.44	0.858981	0.0939805	0.172298	0.918852	-0.122096	insig
Diethylstilbestrol	95.2744	85.7688	108.095	89.9889	61.4471	86.4854	120.773	117.896	95.0743	155.716	141.732	128.246	1.24751	0.00505852	0.0250942	0.694013	-0.526966	insig
2-Propylfuran	106.848	100.223	121.799	100.548	75.6838	92.766	124.732	124.366	99.2734	182.402	150.017	133.131	1.11714	0.0258681	0.0677031	0.734554	-0.44506	insig
Kanzonol H	36.7047	21.4475	43.6545	46.1702	20.6416	34.7055	33.9463	32.2569	18.4165	21.9634	12.4284	24.2277	0.781699	0.103083	0.185246	1.41947	0.505353	insig
Dodecanol	19.9948	20.8807	30.8869	14.2322	15.3874	12.3854	33.602	30.007	27.6814	36.8213	39.64	38.4715	1.34664	0.00131882	0.0129615	0.551672	-0.858118	down
Armillaricin	1.79781	0.23324	4.59873	6.07851	1.871	4.75604	1.1662	1.26347	1.36381	2.55559	4.37812	4.43119	0.0158987	0.54684	0.645492	1.27555	0.351123	insig
4-Hydroxy-6,9-dimethyl-3-methylene-3a,5,6,6a,7,9b-hexahydroazuleno[4,5-b]furan-2,8(3H,4H)-dione	8.95677	4.06743	11.5192	10.1678	7.55513	7.94814	6.25894	7.52403	6.72766	8.27185	12.2716	11.9597	0.198117	0.762221	0.825286	0.947195	-0.0782659	insig
N-[1-(6,7-dihydro-5H-cyclopenta[d]pyrimidin-4-yl)pyrrolidin-3-yl]pyrazine-2-carboxamide	65.547	66.663	65.5683	69.5355	56.4119	64.2682	68.155	62.5022	56.5708	105.94	75.8512	68.8162	0.538177	0.302948	0.412815	0.886163	-0.174355	insig
Ginsenoyne C	127.135	128.112	154.726	128.63	88.6153	129.367	172.749	161.691	137.524	201.166	186.934	172.464	1.23978	0.0040621	0.0220224	0.73275	-0.448608	insig
4-{[5-(6-Hydroxy-5,5,8a-trimethyl-2-methylenedecahydro-1-naphthalenyl)-3-methylpentyl]oxy}-4-oxobutanoic acid	109.223	109.833	95.8004	122.903	128.881	109.476	88.8278	84.4124	91.3883	126.614	88.351	86.4173	1.0379	0.0488665	0.105368	1.19453	0.256442	insig
(10Z,14E,16E)-10,14,16-Octadecatrien-12-ynoic acid	113.667	106.353	131.668	100.548	84.1029	90.1705	172.361	202.111	143.709	253.802	197.298	186.644	1.47269	0.00102153	0.0121147	0.541998	-0.88364	down
2-[(5-Methylsulfinyl)-4-penten-2-ynylidene]-1,6-dioxaspiro[4.4]non-3-ene	49.2496	45.9242	58.0708	44.0164	20.115	41.0664	66.2226	42.6629	4.47069	0.115355	0.576773	8.4756	0.93986	0.109854	0.193455	2.10932	1.07678	insig
9,12,15-Octadecatrienoic acid, 3-(hexopyranosyloxy)-2-hydroxypropyl ester, (9Z,12Z,15Z)-	0.137982	0.137982	0.137982	0.689911	1.82132	0.137982	21.9023	14.8304	85.2525	27.3562	23.0827	39.6474	1.56209	0.0212503	0.0590804	0.014444	-6.11339	insig
Cinncassiol A	16.8755	16.6217	27.8752	15.8114	10.0829	15.2846	33.1704	31.253	30.0811	61.9361	63.4595	45.8824	1.40717	0.00577487	0.0267264	0.385846	-1.3739	down
2-Butyl-3-phenyl-2-propen-1-al	58.0621	55.2623	64.3709	52.5805	40.7689	53.5264	74.5744	76.2382	60.7747	103.471	84.8461	75.7205	1.3102	0.00540598	0.0254853	0.68241	-0.551289	insig
2-(4-Methyl-3-pentenyl)anthraquinone	13.4479	12.9334	16.4626	12.3692	11.4216	12.7516	17.6186	17.9751	15.5343	28.0695	25.2394	22.0091	1.3394	0.00935637	0.0353143	0.627828	-0.671559	down
1-Isothiocyanato-3-phenylpropane	7.84095	8.68258	9.84378	7.81281	7.22171	7.10305	11.809	9.51816	7.53467	16.4942	10.6261	11.4389	1.06936	0.0498426	0.105968	0.719432	-0.475069	insig
LysoPC(18:2(9Z,12Z)/0:0)	527.922	831.606	824.543	1155.38	1195.74	1130.41	394.475	499.656	779.705	1318.39	660.368	435.284	0.783929	0.169265	0.269333	1.38595	0.470877	insig
12(13)Ep-9-KODE	16.8904	17.004	22.1605	19.7472	15.8638	13.5938	23.6613	26.3212	33.0717	63.762	51.6409	43.5542	1.35233	0.0150624	0.0474373	0.434938	-1.20112	down
4-Methyl-1-phenyl-2-pentanone	80.5545	77.667	95.5437	72.7802	57.8987	70.5092	109.39	115.437	91.9833	179.715	157.343	140.37	1.35802	0.00660225	0.0287995	0.572818	-0.803852	down
16-B1-phytoprostane	56.0086	44.1128	38.7546	39.2154	65.0879	40.8491	84.6355	53.132	51.7527	74.8187	97.5061	71.1052	1.15863	0.0186871	0.0545519	0.65603	-0.608166	insig
2-Hydroxy-2,6,6-trimethylcyclohexanone	41.7654	42.8875	55.2204	42.0217	36.1269	38.1956	64.9921	67.4617	66.4189	170.652	121.24	101.63	1.36056	0.0218297	0.059815	0.432511	-1.20919	insig
LysoPE(0:0/18:2(9Z,12Z))	46.3877	59.9437	74.3775	111.338	110.378	109.478	27.8632	49.7694	59.6251	143.566	67.9346	44.4528	0.615467	0.356069	0.469195	1.30185	0.380568	insig
Ustiloxin C	0.41028	0.41028	0.41028	0.41028	4.0923	0.41028	0.41028	0.41028	16.8906	75.1615	2.0514	2.6243	0.813689	0.262332	0.366686	0.062981	-3.98894	insig
[8]-Shogaol	7.29041	9.1693	10.6394	9.98813	3.89175	6.77201	22.3876	21.2103	22.5154	20.9053	21.2718	21.2407	1.51029	1.85555e-05	0.00395951	0.368645	-1.4397	down
Diisopropyl phthalate	11.153	11.4862	14.501	12.062	6.53564	10.9791	17.8295	18.3145	16.5716	27.9914	26.7988	23.4086	1.38804	0.00176305	0.0147139	0.509623	-0.972499	down
(Z)-3-(1-Butenyl)-1H-2-benzopyran-1-one	13.691	13.3374	14.8272	11.8985	11.4048	10.8913	14.4112	14.9053	12.8071	24.4436	19.3696	18.7905	1.09138	0.0404947	0.0925767	0.726173	-0.461614	insig
Cucurbic acid	60.6335	62.9744	68.3371	56.9866	50.6417	57.7484	76.152	82.3959	39.699	129.54	106.52	97.0656	0.888762	0.0672965	0.12997	0.67245	-0.5725	insig
Hexadeca-7,10,13-trienoic acid	40.0573	46.3009	47.451	40.143	35.2742	43.4908	53.3484	53.9613	54.1473	76.1874	62.652	57.0439	1.39136	0.00309893	0.0184191	0.707217	-0.499776	insig
2-Methylcyclohexanone	49.6553	47.9309	60.7495	45.452	40.6653	42.6206	64.2828	68.8384	60.9047	140.265	97.6651	96.0667	1.30296	0.0214003	0.0592805	0.543677	-0.879179	insig
cis-3-Hexenyl phenylacetate	42.6931	45.7417	48.5596	42.19	35.2973	42.0832	53.0264	49.6486	37.0373	57.4696	55.5159	50.9036	0.933717	0.0526052	0.110296	0.845072	-0.242855	insig
beta-Spathulene	25.3256	26.9483	40.819	21.7824	20.6499	25.911	34.5081	31.5091	38.7459	49.6315	51.3407	37.7028	1.22291	0.0118195	0.040049	0.663151	-0.59259	down
Betulafolienetriol	22.8787	25.7967	15.0928	22.7255	31.4564	25.3223	14.3874	12.8051	7.65567	15.1708	8.16196	9.88845	1.39715	0.00107688	0.0123329	2.1048	1.07368	up
Digitoxigenin 3-[glucosyl-(1->6)-glucosyl-(1->4)-2,6-dideoxyribohexoside]	8.35689	0.307672	12.1703	22.3992	3.64197	10.6655	1.53836	8.86907	32.4205	63.1313	56.227	45.062	0.719378	0.0593162	0.119103	0.277646	-1.84868	insig
LysoPA(20:2(11Z,14Z)/0:0)	18.6377	50.0568	35.2697	7.33458	13.1874	10.8313	28.086	28.349	30.0215	74.0201	28.1631	11.115	0.593403	0.353117	0.466926	0.677418	-0.561881	insig
PE(17:0/0:0)	52.1172	93.1044	77.7397	33.3138	37.7906	34.1362	14.3397	19.0179	26.2053	65.0644	40.2489	24.5024	0.926784	0.103219	0.185246	1.73305	0.793311	insig
LysoPE(0:0/16:1(9Z))	67.0525	82.0554	72.2972	52.8879	94.5689	85.4714	59.1801	88.5732	75.0806	211.149	61.2182	115.054	0.488387	0.326684	0.438079	0.744497	-0.425662	insig
Lactucin	2.06046	0.355988	1.01308	5.08295	3.51976	1.59819	0.0711975	0.0711975	1.64951	1.52556	5.31396	2.96284	0.474413	0.759554	0.825286	1.17562	0.233419	insig
12-Hydroxydodecanoic acid	177.837	181.916	196.942	172.797	158.631	173.837	217.313	207.364	164.942	317.559	253.691	233.506	1.09109	0.0448373	0.098642	0.761602	-0.392892	insig
(2E,4E,8E)-7,13-dihydroxy-4,8,12-trimethyltetradeca-2,4,8-trienoic acid	51.1089	56.7312	65.8552	49.7897	41.664	48.9419	78.2781	75.7784	74.1555	158.201	123.816	113.384	1.36791	0.012628	0.0416723	0.503663	-0.989469	down
(S)-2,3-Dihydro-7-hydroxy-2-methyl-4-oxo-4H-1-benzopyran-5-acetic acid	43.4616	65.408	49.3881	43.3228	54.8483	40.8501	71.7365	47.5552	25.8371	63.0287	64.2653	58.8917	0.234247	0.483042	0.589258	0.897271	-0.156385	insig
Jasmolone	47.1223	49.0714	42.8324	41.2999	32.9114	43.4385	47.137	52.122	25.3759	69.5639	50.1531	42.509	0.271009	0.45216	0.559853	0.894775	-0.160403	insig
Withanolide A	5.90115	2.70627	4.65745	6.98182	3.81023	5.88812	1.19063	4.65142	6.55444	6.50359	4.38983	7.23723	0.147652	0.932266	0.958707	0.980932	-0.0277753	insig
(-)-trans-Pinocarveol	72.8405	65.6795	67.6329	64.6109	64.6913	81.2567	83.2028	123.628	96.1499	121.707	87.6912	80.5142	1.30814	0.0117404	0.0399761	0.702845	-0.508722	insig
Cinnamaldehyde	0.697815	0.090593	0.900887	2.27764	0.79097	0.452965	0.858491	1.23434	1.31636	1.6342	3.72709	1.00818	0.819529	0.184948	0.284737	0.532882	-0.908112	insig
LysoPC(18:3(9Z,12Z,15Z)/0:0)	815.569	1659.23	1247.93	919.862	824.187	785.391	1277.05	1398.07	2021.6	3089.72	1282.23	819.702	0.828469	0.135413	0.227084	0.632275	-0.661376	insig
Fuscaxanthone A	14.1421	8.95899	14.6764	17.5403	17.378	14.3161	8.48232	4.37872	11.781	14.4167	28.6248	23.5045	0.192728	0.86638	0.90701	0.954202	-0.0676331	insig
Carvone	98.9593	101.405	108.557	89.3883	72.6537	92.3183	127.508	130.333	97.0432	203.787	157.109	139.785	1.23253	0.0190924	0.0555215	0.658373	-0.603023	insig
Tripeptide	25.1937	52.8518	43.4902	28.7182	15.7444	20.2984	44.825	32.1843	7.26987	1.45397	1.45397	1.45397	0.989142	0.126109	0.214132	2.1017	1.07156	insig
docosanedioate	17.6512	18.1287	13.6787	16.4789	16.0766	16.9197	13.8272	6.48717	0.507156	1.71519	0.101431	1.04033	1.20867	0.00165888	0.0147139	4.17822	2.06289	up
1beta-Hydroxyalantolactone	76.9522	78.5951	84.0706	68.5671	53.9754	69.6746	97.8131	91.8116	78.6695	129.512	111.482	101.124	1.26033	0.00680822	0.0290306	0.707449	-0.499303	insig
LysoPE(0:0/18:3(9Z,12Z,15Z))	91.2854	161.695	145.011	126.523	129.37	113.785	150.207	184.336	205.718	434.405	157.548	141.928	0.984848	0.124225	0.211739	0.602499	-0.73097	insig
(R)-11,12,13-Trinor-1(5),6,9-guaiatrien-8-one	590.405	593.527	685.992	538.456	418.174	563.864	788.39	764.112	575.344	1205.04	1027.1	894.374	1.22406	0.0162091	0.0495095	0.645258	-0.632053	down
Valdiate	6.49486	4.38013	11.0001	7.00095	5.39328	7.31898	10.8348	9.74729	12.4055	26.3495	20.1714	15.4698	1.31673	0.0171405	0.0510182	0.437872	-1.19142	insig
Gingerglycolipid A	0.446411	0.506134	0.0892822	9.34237	13.8716	5.98447	28.0961	33.191	84.9337	63.2865	53.9171	41.7099	1.29895	0.00250111	0.0171022	0.0991047	-3.3349	down
2,4-Undecadiene-8,10-diynoic acid 2,3-dehydropiperidide	4.95441	1.37756	0.124867	1.09772	11.6012	0.124867	6.0884	0.124867	4.82406	0.124867	9.1507	0.624336	0.02347	0.91048	0.941934	0.920878	-0.118919	insig
Andrachcinidine	58.282	51.69	39.3256	62.0162	55.5745	53.1144	33.8907	34.6651	43.3281	152.749	79.4018	54.11	0.130984	0.519065	0.621405	0.803735	-0.315208	insig
1-(9Z,12Z,15Z-octadecatrienoyl)-glycero-3-phosphate	0.375534	0.0751068	0.0751068	0.997971	8.89813	3.84654	19.5511	22.9681	30.1956	83.2849	16.5017	14.4702	1.34642	0.0425608	0.0950107	0.0763132	-3.71192	insig
2-Nonenal	1096.72	965.573	970.285	1023.48	1096.79	997.39	1272.91	1118.09	948.694	1496.99	1501.55	1221.82	1.05154	0.0439855	0.0976109	0.813515	-0.297759	insig
4,5-Dihydrovomifoliol	13.2687	11.8713	15.4006	3.23058	3.47794	8.84082	35.004	38.6155	32.4391	38.3995	37.5355	41.9195	1.44974	2.07169e-06	0.00138021	0.250499	-1.99712	down
3-Methylcyclopentene	7.09845	6.48611	7.6711	5.13123	5.35171	6.25509	10.4901	9.25577	11.6433	16.0796	12.7277	10.9334	1.48541	0.00135602	0.0129615	0.534145	-0.904695	down
2-Hydroxyacorenone	33.77	38.0787	37.6007	29.4822	33.7473	32.0176	59.2069	42.0756	54.4163	75.455	78.5551	62.2895	1.45947	0.00330589	0.019154	0.550262	-0.86181	down
5,7alpha-Dihydro-1,4,4,7a-tetramethyl-4H-indene	510.79	512.731	572.62	489.362	392.799	481.613	685.673	643.344	689.699	819.327	849.912	807.865	1.47412	0.000219437	0.00572597	0.65837	-0.603029	down
Styrene	48.5376	52.0937	52.6451	48.5162	38.9884	48.2982	62.9948	53.5874	41.1426	70.1986	60.9283	52.152	0.82418	0.100059	0.181252	0.84773	-0.238322	insig
(E,Z)-2,4-Heptadienal	5.29579	6.80654	6.54918	3.32952	1.7613	4.82435	8.88397	6.61083	7.0185	8.97467	9.55022	9.22398	1.14567	0.0043072	0.0228613	0.568353	-0.81514	down
Eriodictyol	44.5376	49.7724	32.4464	44.4234	40.6672	41.7124	41.4032	39.2188	43.5804	56.2323	52.6422	36.7976	0.300149	0.507072	0.609933	0.939546	-0.0899643	insig
Crispanone	20.4235	22.5497	21.3009	19.7473	16.6737	18.0524	25.8246	25.8471	32.7915	36.1004	41.8669	37.5563	1.42854	0.00275853	0.0175515	0.593776	-0.752008	down
N-(4-Hydroxycinnamoyl)tyrosine	104.693	100.027	112.198	87.2149	48.2605	97.7948	131.807	102.389	29.674	2.07776	3.97117	38.5277	0.863001	0.135831	0.227084	1.78374	0.834908	insig
Nervonic acid	43.3161	47.0126	41.5957	24.7613	34.7339	45.4004	52.2355	52.6131	79.2333	75.0647	70.3663	58.7217	1.31953	0.00199823	0.0154169	0.609992	-0.713138	down
[(4E)-7-acetyloxy-6-hydroxy-2-methyl-10-oxo-2,3,6,7,8,9-hexahydrooxecin-3-yl] (E)-but-2-enoate	50.911	52.8889	67.9119	43.9535	29.493	47.8868	84.3399	87.6572	85.0021	160.981	137.6	114.611	1.42306	0.0034968	0.0196598	0.437255	-1.19345	down
Phytol	51.46	49.9768	62.8951	36.5533	38.4682	41.2771	69.252	74.8068	70.9002	82.332	89.0054	70.689	1.43969	0.000250359	0.00572597	0.614091	-0.703476	down
3-Pentadecylphenol	107.324	113.886	122.756	97.0969	63.0072	102.732	156.236	137.164	102.871	169.95	138.783	139.711	1.12602	0.0100319	0.0366069	0.718351	-0.477239	insig
Arachidic acid	271.549	259.446	235.882	240.656	246.862	246.816	263.334	276.096	311.485	500.757	394.562	353.717	1.14994	0.0393942	0.0905191	0.714879	-0.48423	insig
Nonadecenoic acid	126.269	128.719	165.774	118.057	78.5272	121.863	198.037	180.718	150.562	238.165	182.904	204.803	1.30742	0.00180684	0.0147462	0.639903	-0.644075	down
Jasmonic acid	12.4847	12.404	13.981	13.2786	6.81611	11.3597	15.1216	12.7166	11.8158	19.9224	15.1922	15.8263	0.893044	0.0558845	0.114949	0.776249	-0.365409	insig
1-Pentadecene	26.529	27.159	23.2699	37.679	18.5596	17.6949	34.7547	22.7823	39.9332	36.4216	25.691	33.7092	0.784468	0.108975	0.192354	0.78064	-0.35727	insig
5-Ethynyl-5'-(1-propynyl)-2,2'-bithiophene	53.9415	59.4376	53.9798	58.7052	53.2445	54.3135	57.7402	34.1205	0.908417	0.181683	0.181683	5.79393	1.12307	0.0102969	0.0373941	3.37243	1.75379	up
Dihydroceramide	70.5804	76.5908	65.9323	67.2342	51.1866	70.3787	77.0229	46.5772	23.4852	34.7584	21.6158	36.5026	1.14265	0.0209788	0.0585401	1.67486	0.744041	insig
Oleic acid	17.1225	9.33575	7.082	14.9605	2.78455	9.4142	6.53809	6.2334	6.98333	7.13002	8.56361	9.30283	0.353962	0.274165	0.380423	1.35637	0.439756	insig
icos-19-ene-1,2,4-triol	191.184	130.792	169.847	135.545	117.953	125.127	150.223	120.368	114.969	218.772	183.535	120.948	0.109804	0.765429	0.826401	0.957783	-0.0622294	insig
Stearic acid	267.873	205.443	220.922	210.09	178.932	189.827	184.962	169.219	159.727	276.69	230.443	185.708	0.34078	0.628704	0.709044	1.05497	0.0772049	insig
Heptadecanal	187.392	187.023	225.813	183.21	119.355	175.813	265.888	240.947	183.798	308.92	262.43	263.439	1.18467	0.0069743	0.0295726	0.707088	-0.500039	insig
3-Oxo-alpha-ionol	317.733	324.881	322.002	291.858	281.046	290.214	440.09	348.134	450.771	606.514	567.846	509.238	1.42422	0.00451131	0.0235298	0.625382	-0.677192	down
Pregeijerene	42.3915	33.8545	50.9117	22.6529	54.4064	65.1366	67.0577	68.734	63.7162	44.3857	66.6433	81.5942	1.03947	0.028327	0.0715849	0.686897	-0.541835	insig
Dihydroisorhamnetin	16.3641	16.4646	16.3067	17.9069	14.2725	16.4356	18.0151	16.815	9.29013	20.9033	15.901	20.1423	0.0193315	0.76512	0.826401	0.967186	-0.048134	insig
cis-Quinceoxepane	19.7048	28.1217	20.6332	19.7351	24.8198	19.399	28.243	22.4263	31.7288	30.2206	37.9392	23.617	1.06246	0.0335227	0.0800117	0.760233	-0.395487	insig
Avocadene 1-acetate	145.492	151.679	145.097	132.151	123.58	126.343	165.264	105.433	78.1849	143.779	84.8773	102.507	0.82177	0.152842	0.249373	1.21218	0.27761	insig
Muricatacin	160.435	166.144	151.618	159.27	113.438	165.39	186.829	137.656	92.3829	138.992	119.818	132.495	0.601462	0.261784	0.366594	1.13379	0.181149	insig
Zingiberol	82.8705	77.678	58.3	87.4158	91.6815	99.9268	98.7884	67.5813	45.6079	92.4673	67.9941	90.7541	0.328208	0.582256	0.673677	1.07487	0.104162	insig
1-Dodecene	135.13	128.521	165.183	102.682	115.231	137.095	92.579	157.569	129.56	189.522	139.76	123.323	0.21918	0.626008	0.707366	0.941763	-0.0865636	insig
Palmitic acid	5862.26	5316.95	6193.73	5682.31	5255.28	5571.21	5071.46	5986.18	6221.83	9094.8	6665.17	5524.01	0.628921	0.241953	0.34715	0.878597	-0.186726	insig
16-Hydroxyhexadecanoic acid	220.289	183.468	206.129	209.482	187.859	196.762	191.823	215.006	222.394	333.804	216.451	192.659	0.614185	0.259898	0.364626	0.877455	-0.188602	insig
(Z)-8-Tetradecenal	29.0266	25.6795	30.9796	33.1409	36.4732	26.5944	20.9252	18.5197	42.5609	59.2807	27.9536	25.2209	0.0527164	0.76215	0.825286	0.935377	-0.0963806	insig
(2E)-2-dodecen-1-ol	91.8024	87.4471	47.7372	84.5417	66.0315	76.0177	86.534	85.4668	69.9952	86.2305	76.5071	71.4562	0.280801	0.626285	0.707366	0.952515	-0.070187	insig
Arg Tyr Arg	2.9136	5.2959	1.5052	22.069	7.45755	0.431992	0.0863983	0.0863983	0.457581	9.02118	10.3342	0.0863983	0.808363	0.417819	0.527245	1.97653	0.982972	insig
Acoragermacrone	38.7809	36.0773	38.514	31.9025	20.8248	34.1874	55.9876	51.803	38.1378	65.9651	52.6169	58.1818	1.30709	0.00167024	0.0147139	0.620675	-0.68809	down
Lys Met Val Ser Arg	25.8956	23.4826	41.8881	21.7638	9.8813	22.0386	65.9494	74.5072	74.7695	103.052	111.477	94.9658	1.49894	8.22016e-05	0.00514002	0.276242	-1.85599	down
Threonylphenylalanine	18.8439	13.7812	12.3088	22.5482	19.4819	24.8066	0.0319841	0.204252	0.0896242	0.560882	0.170984	0.156986	1.61333	0.000238813	0.00572597	92.014	6.52378	up
Gly-Pro-Arg-Pro-Lys	32.675	29.0648	49.3825	25.7506	12.9982	26.9475	74.8486	89.362	87.2374	126.818	137.567	116.07	1.50026	0.000252516	0.00572597	0.27982	-1.83743	down
[(1S,5R)-6,6-Dimethylbicyclo[3.1.1]hept-2-en-2-yl]methyl 6-O-alpha-L-arabinopyranosyl-beta-D-glucopyranoside	13.8468	8.05215	7.35815	0.854904	1.10176	1.74445	10.4145	14.6827	19.6411	0.170981	0.170981	0.170981	0.348876	0.630032	0.709487	0.728339	-0.457318	insig
Pterosin N	12.2606	12.2341	8.97937	12.2179	10.9112	13.5071	9.28139	9.39124	8.40996	12.4203	14.693	19.4028	0.0267584	0.761569	0.825286	0.952602	-0.070054	insig
(S)-10,16-Dihydroxyhexadecanoic acid	54.1439	43.2188	67.3356	68.4065	59.6093	68.9476	64.9087	51.4136	60.1909	65.8719	61.6751	73.516	0.325209	0.616848	0.70088	0.957851	-0.0621271	insig
Digitoxigenin bisdigitoxide	1.72135	1.72135	1.72135	8.60677	484.981	71.2411	1.72135	1.72135	1.72135	1.72135	1.72135	1.72135	0.830836	0.28965	0.397782	55.1884	5.78629	insig
Austrobuxusin I	789.943	583.46	664.843	791.122	620.371	759.901	675.289	831.242	827.869	901.08	795.347	776.839	0.886019	0.0656831	0.128149	0.87561	-0.19164	insig
Sarcodon scabrosus Depsipeptide	0.06114	3.63123	10.0404	69.1051	258.619	101.015	17.9586	21.2398	4.71477	1.11427	0.3057	10.079	0.355904	0.173062	0.272049	7.98512	2.99731	insig
N-(4,5-dihydrobenzo[e][1,3]benzothiazol-2-yl)-4-(dipropylsulfamoyl)benzamide	339.459	439.838	199.417	223.658	406.412	526.922	503.863	522.365	274.586	372.639	363.787	1064.11	0.655495	0.245881	0.351458	0.688637	-0.538185	insig
Glutamylleucylarginine	1.66888	3.48657	0.968155	1.20125	0.826004	2.15057	50.5066	66.6944	42.3043	11.7917	1.04141	19.4114	1.26492	0.0322811	0.0777821	0.0537233	-4.21831	insig
Oleuropein	2.02487	1.95743	0.391486	45.8566	63.8087	99.7819	0.391486	0.391486	0.391486	0.391486	0.391486	0.391486	1.19777	0.0907211	0.166725	91.0297	6.50827	insig
Methyl cinnamate	0.0177038	0.0177038	0.0885191	0.0177038	6.73914	14.4496	0.0177038	0.0177038	0.0177038	0.432297	0.0177038	0.0177038	0.603852	0.214276	0.317241	40.9557	5.35599	insig
Asp Lys Trp	84.8492	54.7532	1.4682	40.984	33.3317	42.6818	0.29364	0.29364	0.29364	0.29364	0.29364	0.29364	1.5536	0.0121202	0.0405503	146.476	7.19452	up
Benzyl 6-O-beta-D-apiofuranosyl-beta-D-glucoside	144.178	115.493	0.721085	117.609	112.305	108.095	0.144217	0.144217	0.144217	12.6007	0.144217	0.144217	1.3852	0.00489187	0.0247528	44.9191	5.48926	up
4-Hydroxybenzoic acid	1.64903	1.74076	0.329807	115.875	120.125	106.696	0.329807	0.329807	0.329807	0.329807	0.329807	0.329807	1.17912	0.0727619	0.138034	175.06	7.45171	insig
Indole-3-carboxaldehyde	11.7968	32.8019	14.4961	616.004	583.938	484.293	26.5214	20.7008	49.4977	28.1538	28.9394	20.919	0.746086	0.0858789	0.159369	9.97717	3.31863	insig
Pantothenic acid	14.3665	44.4068	0.0661043	77.8042	50.0699	95.4898	53.2939	40.8242	0.330522	32.1604	11.2983	49.384	0.0284916	0.383632	0.493519	1.50676	0.591452	insig
Indoline	3709.07	2743.12	2678.74	4871.78	2359.67	3066.27	2898.73	2898.31	2482.69	2703.06	2838.64	2141.37	0.723705	0.194318	0.296755	1.21712	0.283471	insig
L-Leucine	196.771	273.725	102.105	180.514	195.201	246.397	31.9452	151.196	293.451	203.151	164.799	88.8744	0.602136	0.351663	0.465815	1.27994	0.356072	insig
2,3,4,5,6-Pentahydroxycyclohexyl 4-O-(4-hydroxy-2-methoxy-6-methylbenzoyl)hexopyranoside	275.042	191.911	143.468	242.364	349.644	365.62	94.1411	158.566	335.965	387.388	136.502	115.246	0.614439	0.384821	0.494212	1.27711	0.352885	insig
Coumarin	118.889	96.3232	84.5568	136.903	143.052	152.399	34.6316	78.5855	92.48	86.6726	93.3793	69.5962	1.112	0.00942474	0.0353143	1.60784	0.685125	up
4-Hydroxybenzaldehyde	134.866	125.592	58.4499	128.997	131.905	146.191	0.497214	3.36632	18.3521	2.48607	3.00947	4.79182	1.53888	0.000203853	0.00572597	22.3364	4.48133	up
4-amino-4-deoxychorismate	2.56576	5.09569	3.19149	24.7944	9.24177	17.6084	0.478856	3.28137	7.30795	9.14258	12.3698	22.8883	0.239067	0.815169	0.866546	1.12671	0.17212	insig
purpurogallin	56.5958	59.2128	68.2284	125.219	93.2679	85.107	69.4392	46.3021	59.115	75.3645	86.3569	152.826	0.079956	0.987682	0.996876	0.996377	-0.00523587	insig
cis-Aconitic acid	122.144	193.477	144.794	170.963	73.6411	197.399	363.957	347.458	469.689	336.962	379.02	261.32	1.4332	0.000159497	0.00566051	0.418094	-1.2581	down
beta-D-ribosylnicotinate	8.7991	13.8018	9.99826	83.4546	31.448	55.1816	13.4474	19.3671	17.4143	28.0958	42.6426	84.5958	0.175677	0.977282	0.990329	0.985991	-0.0203529	insig
Cyclic AMP	0.406717	3.12903	0.406717	17.3591	3.93802	9.49136	2.03358	2.52707	0.406717	6.16533	5.92726	21.8672	0.164238	0.870722	0.9103	0.892205	-0.164553	insig
8-Aminoguanosine	58.9278	52.5337	45.6546	155.867	75.1583	124.694	67.8475	80.3246	98.9595	231.613	235.966	185.519	0.813584	0.112895	0.196982	0.569672	-0.811796	insig
Glutathione	83.5667	235.032	209.088	261.59	173.822	327.513	471.62	345.519	555.065	248.389	405.305	393.517	1.17569	0.00676655	0.0290159	0.53344	-0.906602	down
3-hydroxy-2-[[1-[2-[(4-hydroxybenzoyl)amino]-3-methylbutanoyl]pyrrolidine-2-carbonyl]amino]benzoic acid	109.253	67.2658	35.9901	100.302	127.762	127.253	3.72858	38.1987	50.4933	54.0002	18.6429	22.3298	1.14751	0.00593986	0.0273234	3.03012	1.59938	up
Pipecolic acid	63.8094	40.8562	30.8495	37.2104	13.5017	26.465	24.4566	21.726	22.8411	19.5628	18.5509	24.7783	0.840633	0.108299	0.191607	1.61233	0.689151	insig
Guanine	70.046	89.7584	101.222	18.6546	15.0853	30.9283	61.3882	76.9099	81.5564	43.1909	28.8158	34.9691	0.255366	0.991777	0.998238	0.996525	-0.00502142	insig
3'-AMP	169.905	151.523	157.032	147.372	145.108	175.474	385.078	409.833	404.581	328.12	269.074	241.571	1.54513	0.00139799	0.0129615	0.464325	-1.10679	down
D-Fructose	201.113	194.065	126.676	132.604	154.875	210.608	193.797	140.742	215.102	153.3	156.86	197.74	0.194736	0.752035	0.822471	0.964446	-0.0522271	insig
beta-D-Xylopyranosyl-(1->4)-alpha-L-rhamnopyranosyl-(1->2)-D-fucose	1448.33	1119.67	1006.46	1446.45	1550.83	1759.77	892.276	988.489	1118.49	1785.58	1337.9	877.307	0.657482	0.252239	0.358418	1.19021	0.251212	insig
Arginylthreonine	48.5317	33.3735	28.128	37.3313	47.3285	62.1233	29.4973	28.8731	29.909	48.9475	37.1271	35.2973	0.63001	0.219819	0.322713	1.22497	0.292746	insig
Glucosamine	183.247	166.45	167.561	126.603	171.906	165.793	213.849	177.401	249.95	160.43	190.214	184.712	0.947702	0.0627073	0.124268	0.834265	-0.261422	insig
N6-Acetyl-L-lysine	21.3985	19.8234	20.9167	53.017	30.0872	63.3265	36.757	41.5268	56.6157	44.7221	45.2005	47.3966	0.804029	0.238253	0.343791	0.766182	-0.38424	insig
Stachyose	120.083	138.051	134.014	95.2069	91.2747	134.869	234.936	184.319	228.887	206.967	187.416	170.261	1.4771	0.000135589	0.00566051	0.588313	-0.765345	down
(4R,5S or 4S,5R)-4-hydroxy-5-((?-D-glucopyranosyloxy)methyl)dihydrofuran-2(3H)-one	33.2531	54.4558	91.9956	40.5679	46.3655	50.185	1.23518	1.42409	4.41028	18.1424	12.0825	8.00262	1.39646	0.00213778	0.0159248	6.99433	2.80619	up
Homocysteine	127.442	119.771	124.155	96.7372	98.8972	123.786	212.476	160.515	209.482	155.391	154.924	156.538	1.42796	0.00203121	0.0154169	0.658316	-0.603147	down
b-D-Xylopyranosyl-(1->4)-a-L-rhamnopyranosyl-(1->2)-L-arabinose	511.473	358.11	348.024	329.213	373.203	496.768	596.497	613.977	751.63	1001.36	594.961	629.213	1.38426	0.00440839	0.0232359	0.577125	-0.793044	down
L-Glutamic acid	58.005	63.992	72.129	85.6158	25.9307	68.1676	438.403	443.534	394.731	227.04	174.024	327.098	1.52539	0.00173394	0.0147139	0.18647	-2.42299	down
a-L-Arabinofuranosyl-(1->3)-[a-L-arabinofuranosyl-(1r5)]-L-arabinose	1140.34	851.168	806.307	1198.09	1229.74	1550.88	1793.74	2122.27	2565.74	3129.54	1956.31	1738.72	1.40059	0.00263877	0.0175515	0.50927	-0.973496	down
p-coumaroyltriacetic acid lactone	578.808	606.967	619.422	744.949	747.355	877.827	890.274	1044.6	1339.62	946.162	704.142	719.354	1.02234	0.0546647	0.113053	0.739763	-0.434865	insig
Dihydrocaffeic acid 3-O-glucuronide	7714.81	8709.36	7298.87	9737.69	10942.5	11626.9	8272.86	14123	14966	15999.5	10366.3	9644.08	0.850373	0.0889745	0.164311	0.763647	-0.389022	insig
Theobromine	461.922	573.583	491.124	238.287	250.284	313.535	467.673	359.672	596.186	575.348	537.484	438.732	0.774569	0.148656	0.24475	0.782743	-0.353389	insig
(E)-2-Penten-1-ol	222.793	333.409	230.699	285.618	183.198	294.802	524.96	531.975	688.156	531.467	606.161	402.388	1.49485	0.000197993	0.00572597	0.471984	-1.08319	down
3-phospho-hydroxypyruvate	28.4452	29.315	14.4671	24.8214	28.1216	29.6394	69.9367	80.4046	65.9673	40.093	57.071	55.4577	1.45434	0.000769344	0.0108175	0.419618	-1.25285	down
Tartaric acid	27.25	39.9347	28.9547	15.906	29.6479	37.3839	12.4853	14.4359	19.8691	32.9895	9.50137	25.1133	0.932299	0.0562136	0.115003	1.56544	0.646566	insig
Melibiose	96040.2	90502.8	88135.1	78300.7	86451	91365.3	123385	115750	94877	112389	120234	105489	1.40709	0.00140032	0.0129615	0.789727	-0.340574	insig
Mesaconic acid	2879.32	2860.3	2317.25	3162.2	2577.05	2841.38	2063.93	1948.13	1112.09	2485.51	1457.48	1369.98	1.28682	0.00270537	0.0175515	1.59407	0.672715	up
Eucaglobulin	134.912	116.16	115.438	114.763	131.029	116.387	131.577	101.691	47.109	209.358	88.5688	77.8575	0.495861	0.624713	0.707366	1.11053	0.151253	insig
Citramalic acid	217.931	183.33	172.728	225.447	216.472	229.84	176.269	181.467	111.295	239.198	155.063	160.22	0.86255	0.0958748	0.175347	1.21713	0.283486	insig
Phenylalanyl-Alanine	2171.34	2101.68	2055.65	451.621	929.756	777.81	1608.81	1979.05	2106.84	1074.7	995.747	1136.72	0.28127	0.858053	0.900777	0.953492	-0.0687078	insig
cyclic-2,3-O-oxalyl-L-threonate	92.2238	53.6022	80.1518	127.223	152.145	124.399	175.859	154.833	134.989	142.393	185.9	115.027	1.02052	0.030771	0.0753393	0.692787	-0.529516	insig
Dihydrothymine	298.577	403.707	459.302	924.873	513.374	464.269	180.489	293.921	104.476	351.454	284.274	228.825	1.19008	0.0266225	0.0692004	2.12278	1.08596	insig
Dehydrovomifoliol	105.82	112.909	125.636	109.576	108.607	106.541	180.554	172.395	192.718	237.468	209.861	190.015	1.5961	0.000144232	0.00566051	0.565582	-0.822192	down
Traumatic acid	51.8897	47.2394	50.6014	47.9083	45.4146	48.1371	71.9821	70.9096	53.9201	89.1407	94.4456	97.7573	1.41045	0.00604627	0.0274982	0.608987	-0.715516	down
LysoPE(20:3(11Z,14Z,17Z)/0:0)	43.055	91.2315	73.8661	54.271	43.3335	56.1198	75.0723	79.3877	104.626	74.6216	45.9973	30.5055	0.219086	0.556913	0.650303	0.882175	-0.180864	insig
LysoPI(16:0/0:0)	19.6672	35.7106	94.2278	61.4412	46.8804	68.3797	30.7609	71.2596	112.558	123.099	14.3464	82.6985	0.228876	0.40716	0.519385	0.750609	-0.413866	insig
(x)-1,2-Propanediol 1-O-b-D-glucopyranoside	10.8529	10.4681	6.5661	11.8805	18.2166	8.51735	12.261	11.6111	10.066	5.25716	4.90467	3.03535	0.739381	0.187365	0.287875	1.41086	0.496579	insig
Uridine diphosphate glucose	169.103	216.557	210.195	217.919	220.5	304.107	134.755	100.264	106.693	30.9429	43.2612	65.0049	1.35794	0.000163982	0.00566051	2.78295	1.47661	up
L-Arginine	52.9227	37.2968	25.2117	115.151	32.5661	38.9475	28.7659	29.0454	11.7235	31.3056	42.5312	7.99322	0.924681	0.129741	0.219316	1.99581	0.996973	insig
Glucose 6-phosphate	227.032	236.495	187.178	370.39	422.811	347.922	210.478	209.16	147.24	204.625	114.103	207.924	1.1063	0.0282754	0.0715849	1.63857	0.71244	insig
Glycerophosphoinositol	37.599	62.5256	72.687	80.3603	79.3399	60.508	18.6786	25.6162	53.5485	38.2018	10.0414	14.4245	1.2635	0.00200144	0.0154169	2.44855	1.29193	up
4-O-alpha-D-Galactopyranosylcalystegine B2	62.8647	71.5123	61.22	151.668	62.8175	84.0933	39.0459	24.1745	50.469	57.8488	68.5986	35.974	1.11137	0.0541069	0.112205	1.78977	0.839776	insig
Aspartyl-Cysteine	47.7628	66.6143	71.8878	34.3798	30.1124	29.1991	65.3455	43.6215	46.7141	51.0577	56.6261	36.0049	0.331047	0.721237	0.795667	0.935152	-0.0967269	insig
Citrulline	542.586	582.499	609.753	939.774	539.335	521.263	252.607	246.462	173.42	366.626	292.802	311.813	1.47915	0.00186474	0.0150567	2.2724	1.18422	up
Gluconic acid	665.7	348.408	417.226	587.479	705.749	670.618	750.257	507.937	322.219	631.847	660.406	524.823	0.0149687	0.996519	0.998238	0.99932	-0.000980815	insig
D-Xylonic acid	705.979	861.738	778.003	1068.56	914.607	1055.24	955.831	1281.86	699.671	1232.86	1032.83	1119.1	0.669673	0.170954	0.270321	0.85163	-0.231702	insig
Asp Gln Ala Asp	538.116	421.15	374.439	566.163	576.448	588.632	579.555	769.879	437.318	1095.44	752.634	889.182	0.989163	0.0497674	0.105968	0.677486	-0.561738	insig
Nimbolide	3240.01	3019.75	2950.04	11223.3	6567.58	6940.19	2000.3	2697.7	1597.1	5556.84	5248.03	4558.53	0.660166	0.214329	0.317241	1.56709	0.648091	insig
Tryptophan 2-C-mannoside	5171.16	4854.84	5283.91	4945.52	4720.16	5191.16	7852.02	7673.27	4886.5	11235.3	9181.72	7234.99	1.2884	0.0177477	0.0524145	0.62764	-0.67199	insig
Isoscoparin 2''-(6-(E)-ferulylglucoside)	1775.72	2388.22	2394.31	1962.14	1939.56	2178.02	909.969	1065.99	867.715	1809.61	1313.06	2106.5	1.17566	0.0125955	0.0416723	1.56549	0.646614	up
Gentiopicroside	23455.1	23947.8	22783.7	21197.7	16497.9	16560.1	18036.2	20592.7	15408	21184.3	20329.2	15991	0.601464	0.241521	0.34715	1.11566	0.157896	insig
Citbismine C	1010.04	898.209	926.501	632.52	922.857	1001.26	2136.34	1811.16	1340.85	2025.26	1790.39	1411.66	1.50628	0.000605644	0.00919368	0.5127	-0.963813	down
Uridine 5'-monophosphate	1188.02	1060.37	929.856	959.225	984.885	818.009	996.554	792.726	561.842	640.503	520.135	365.962	1.16886	0.0109461	0.0384633	1.53192	0.615344	up
Peonidin 3-rutinoside	363.535	283.927	329.084	239.758	345.744	399.507	279.165	318.321	207.913	355.283	210.136	217.739	0.802617	0.103669	0.185577	1.2348	0.304281	insig
ADP	145.17	169.472	186.249	204.207	146.453	234.619	406.826	289.904	246.663	34.2336	95.9643	229.941	0.070308	0.54792	0.645598	0.833252	-0.263176	insig
Apigenin 6-C-arabinosyl-8-C-glucoside	86.0469	73.6666	128.29	123.07	150.139	173.313	63.8246	59.3243	61.9321	79.7954	68.6209	102.84	1.14458	0.0216145	0.05944	1.68339	0.751368	insig
Acaciabiuronic acid	22.6387	10.1472	7.13797	6.90352	11.09	15.4187	20.1559	11.608	15.0466	21.2442	19.0875	15.5429	0.868795	0.124421	0.211739	0.714184	-0.485633	insig
2-succinyl-5-enolpyruvyl-6-hydroxy-3-cyclohexene-1-carboxylate	0.280023	0.280023	0.280023	22.668	30.282	13.5186	8.41086	32.1536	11.9126	6.80853	6.37668	1.40012	0.549609	0.9954	0.998238	1.00367	0.00528923	insig
(2R,3S)-2-methylisocitrate	591.122	633.5	672.617	592.194	466.502	517.061	706.71	593.418	196.318	494.717	759.641	663.363	0.214273	0.915709	0.94561	1.01723	0.0246463	insig
8-Hydroxygenistein	255.405	222.104	196.536	195.353	224.103	219.269	212.77	247.643	149.702	228.023	154.245	131.962	0.739912	0.188425	0.288918	1.16759	0.223532	insig
Uridine	0.326312	8.23196	11.099	5.97762	0.326312	1.73248	35.2013	38.5662	1.63156	43.7521	11.9213	17.4935	1.03928	0.0313789	0.0763353	0.186407	-2.42347	insig
Myricatin	0.914856	9.61121	28.4521	5.62418	5.70358	11.952	17.1853	0.849884	15.7646	1.16495	0.934418	4.47204	0.468481	0.485717	0.589855	1.54214	0.624933	insig
b-D-Glucuronopyranosyl-(1->3)-a-D-galacturonopyranosyl-(1->2)-L-rhamnose	85.8715	53.5735	55.8586	51.4698	121.284	115.192	134.395	102.756	114.076	113.755	82.9301	84.2154	0.842869	0.141808	0.235519	0.764482	-0.387446	insig
D-Erythroascorbic acid 1'-a-D-xylopyranoside	156.102	126.06	169.046	124.037	115.113	125.216	166.718	142.096	84.3809	77.4293	116.001	117.535	0.59961	0.287353	0.397269	1.15822	0.211912	insig
L-Tyrosine	275.517	233.139	274.731	292.768	245.182	295.541	344.714	305.32	265.903	339.823	446.59	302.072	1.05126	0.052538	0.110296	0.806655	-0.309977	insig
N-Acetylthreonine	184.213	65.0584	41.7147	87.9986	57.3342	117.082	143.946	152.789	83.1976	181.128	92.4416	106.399	0.72762	0.225176	0.328039	0.728254	-0.457487	insig
Lipoamide	40.8446	8.07179	2.17225	12.9724	21.593	22.4787	32.215	7.22851	6.4673	17.1766	2.59161	12.3279	0.283841	0.494876	0.597156	1.38619	0.471128	insig
(R)-Lipoic acid	328.625	167.654	195.692	332.856	324.43	352.639	63.373	30.5021	34.7517	193.814	18.1264	155.419	1.28608	0.00112349	0.0123329	3.43134	1.77877	up
Galloyl glucose	338.44	358.444	252.854	112.368	126.908	127.751	86.048	260.662	303.782	82.0715	65.3493	8.47716	0.729894	0.230954	0.335171	1.63291	0.707448	insig
Domesticoside	522.136	491.544	520.37	537.459	685.511	726.111	705.397	1088.95	1225.32	1542.02	1128.3	1787.51	1.40418	0.00654587	0.0287535	0.465816	-1.10217	down
Cinnamic acid	303.899	224.852	380.036	303.557	84.6044	151.601	218.567	241.18	131.841	267.36	131.298	168.747	0.3088	0.368874	0.477986	1.24983	0.321737	insig
Tyr-Tyr-Tyr	357.221	269.206	374.737	341.473	187.021	213.718	278.8	295.393	372.47	553.297	299.849	257.742	0.473555	0.368424	0.477986	0.847306	-0.239044	insig
L-gamma-Glutamyl-S-4-(2-hydroxybutyl)-L-cysteinyl-glycine	659.085	274.303	344.597	483.394	587.171	581.834	209.459	135.168	94.9168	182.393	59.1219	176.558	1.42412	0.00158449	0.014317	3.4169	1.77269	up
Ginnalin B	1267.3	1632.75	4176.13	871.15	552.674	824.732	3398.78	2802.25	2190.54	1582.44	1433.54	937.235	0.624559	0.467753	0.574474	0.755357	-0.404769	insig
2,5-diamino-6-(5-phospho-D-ribosylamino)pyrimidin-4(3H)-one	173.898	50.7817	2.3541	20.0547	4.86471	5.21989	0.470819	0.470819	0.470819	0.470819	0.470819	0.470819	1.45246	0.180337	0.27991	91.0373	6.50839	insig
cis-Zeatin O-glucoside	703.568	697.843	673.693	636.666	565.293	584.231	526.161	535.748	687.798	725.287	690.173	530.103	0.381601	0.557795	0.650332	1.04493	0.0634047	insig
L-Tryptophan	4222.25	3545.88	3309.74	5228.03	3440.75	3853.81	2068.25	2072.78	1789.54	3727.19	2476.01	2016	1.3414	0.00325377	0.018997	1.66791	0.738037	up
[(2R,3S,4S,5R,6R)-6-[(2S,3S,4S,5R)-3,4-dihydroxy-2,5-bis(hydroxymethyl)oxolan-2-yl]oxy-3,4,5-trihydroxyoxan-2-yl]methyl (E)-3-(4-hydroxy-3,5-dimethoxyphenyl)prop-2-enoate	474.831	415.73	42.8251	442.436	514.15	519.466	8.56502	8.56502	8.56502	8.56502	8.56502	8.56502	1.58198	0.00308984	0.0184191	46.8852	5.55106	up
4-Hydroxybenzoyl glucose	79.174	1113.22	4.79198	496.465	521.552	400.501	0.330966	2.03163	0.330966	12.1363	7.32573	1.65483	1.38257	0.0442405	0.097612	109.855	6.77946	insig
Cynaroside A	64.7592	64.7592	64.7592	64.7592	323.796	64.7592	64.7592	64.7592	64.7592	64.7592	64.7592	64.7592	0.496822	0.363217	0.474496	1.66667	0.736966	insig
Ethyl (S)-3-hydroxybutyrate glucoside	3979.05	4010.22	3720.6	4393.69	1291.5	3258.88	2281.33	2578.5	2276.61	2746.85	2290.64	2187.58	0.755013	0.0700956	0.13435	1.43815	0.524209	insig
N-Phenylacetylaspartic acid	1.50937	1.50937	1.50937	7.54683	330.145	1.50937	161.122	249.225	97.5345	159.743	118.793	122.275	1.27665	0.156342	0.253555	0.378267	-1.40252	insig
De-O-methylsimmondsin	0.0745387	0.0745387	0.0745387	288.599	186.263	108.799	0.0745387	0.0745387	0.0745387	0.0745387	0.0745387	0.372694	0.898956	0.105892	0.187784	783.329	9.61347	insig
XANTHOPTERIN	8.70587	31.3168	173.761	1.74117	1.74117	11.6467	1.74117	1.74117	1.74117	13.9854	1.74117	1.74117	0.818989	0.266984	0.372502	10.0881	3.33459	insig
Benzyl O-[arabinofuranosyl-(1->6)-glucoside]	884.94	718.248	743.171	900.539	600.816	501.376	909.748	990.936	1075.84	2405.28	2043.04	1477.98	1.21722	0.0285268	0.0715849	0.488507	-1.03355	insig
Alanylglutamine	523.816	578.865	726.086	323.089	232.391	426.929	815.933	849.643	693.351	864.126	892.748	937.259	1.27717	0.00231782	0.0162891	0.556331	-0.845984	down
Utilin	215.795	371.581	178.434	93.6455	125.339	164.313	643.325	549.472	445.461	333.999	313.24	562.131	1.33606	0.00220266	0.0161662	0.403532	-1.30925	down
4-Acetyl-2-methoxyphenyl 6-O-(6-deoxy-alpha-L-mannopyranosyl)-beta-D-glucopyranoside	197.543	357.071	44.1292	150.212	99.9685	182.203	2.71867	0.543734	0.543734	0.543734	0.543734	0.543734	1.62328	0.0111685	0.0388849	189.638	7.56711	up
Ala Ser Tyr Glu	30.3467	45.8392	6.06933	54.6479	135.846	56.9619	6.06933	6.06933	6.06933	6.06933	6.06933	6.06933	1.36503	0.0413331	0.0930916	9.05403	3.17856	insig
Reserpine	430.757	404.329	405.4	383.177	359.132	436.106	375.05	280.757	237.331	79.384	71.4888	46.5745	1.1459	0.00933836	0.0353143	2.21798	1.14925	up
Olomoucine	0.877787	0.877787	0.877787	0.877787	24.6576	0.877787	0.877787	0.877787	0.877787	0.877787	4.38893	0.877787	0.235401	0.436051	0.546144	3.30907	1.72642	insig
Berchemioside C	202.512	250.586	197.613	260.803	245.896	195.203	19.6757	61.9853	135.651	65.3991	3.93513	3.93513	1.26326	7.35672e-05	0.00507614	4.65485	2.21874	up
2,5,8,9-tetracetoxy-15-hydroxy-3-benzoyloxyacetoxy-7-isobutyroyloxy-14-oxojatropha-6(17),11E-diene	90.8628	172.027	57.9623	306.77	381.923	259.95	58.2253	74.1785	142.899	36.3927	0.31369	8.32828	0.973431	0.0268299	0.0692651	3.96299	1.98659	insig
Butyl (S)-3-hydroxybutyrate [arabinosyl-(1->6)-glucoside]	244.146	216.513	40.5403	320.34	91.6158	60.0847	0.17558	0.17558	2.09025	31.9948	0.17558	0.877899	1.46452	0.0197979	0.0567436	27.4232	4.77732	insig
Caudatoside	0.698674	0.698674	0.698674	13.7013	46.8587	0.698674	29.6931	3.49337	27.9425	0.698674	0.698674	0.698674	0.145088	0.998238	0.998238	1.00205	0.00295774	insig
Carboxypeptidase B	63.8474	59.4323	6.20985	121.935	160.409	152.691	0.924225	4.0282	10.3129	22.4381	0.371676	0.0847466	1.2667	0.0161379	0.0495095	14.7937	3.88691	up
Ubiquinone-2	0.0127991	0.0127991	0.0127991	6.02545	139.581	0.501923	35.9886	25.9723	0.0639957	5.97625	17.7685	18.4589	0.785224	0.778653	0.833565	1.40218	0.487668	insig
2-(4-Methoxyphenyl)ethyl 6-O-alpha-L-arabinopyranosyl-beta-D-glucopyranoside	444.575	587.696	361.015	891.541	907.974	801.414	387.202	266.886	200.211	247.947	174.288	163.32	1.39541	0.00532474	0.0254853	2.77404	1.47199	up
LysoPE(22:2(13Z,16Z)/0:0)	0.000692126	0.000692126	0.000692126	78.2434	662.588	26.5054	0.000692126	0.000692126	0.000692126	0.00346063	0.000692126	0.000692126	0.912382	0.288217	0.397739	110867	16.7585	insig
[3,4,5-trihydroxy-6-[[3,4,5-trihydroxy-6-(hydroxymethyl)oxan-2-yl]oxymethyl]oxan-2-yl] 2,6,6-trimethylcyclohexa-1,3-diene-1-carboxylate	556.319	675.792	1322.04	1485	1041.54	1737.41	1864.62	2051.97	2133.54	2038.91	3087.52	2857.91	1.31385	0.00157952	0.014317	0.485811	-1.04153	down
Litebamine	1229.16	1557.86	922.978	1152.29	1329.54	1198.6	400.449	343.188	841.602	328.929	412.646	425.386	1.51344	5.72431e-05	0.0048275	2.68528	1.42507	up
Tetrahydrobiopterin	2.20928	3.725	2.40965	5.75981	14.822	11.5085	16.5009	16.4851	19.0224	21.3957	7.62077	7.81266	1.06957	0.0300325	0.0742498	0.455148	-1.13559	insig
Hexyl glucoside	158.697	445.207	311.632	323.47	280.06	153.478	291.26	388.657	271.702	252.044	183.835	287.599	0.113734	0.993739	0.998238	0.998476	-0.00220001	insig
trans-Grandmarin isovalerate	73.31	32.5393	38.1652	36.5408	49.4792	63.5369	4.98303	3.96521	6.73194	0.00514506	0.00102901	0.00102901	1.21997	0.000807374	0.0109428	18.7139	4.22603	up
4-Acetyl-2-methoxyphenyl 6-O-beta-D-xylopyranosyl-beta-D-glucopyranoside	40.2706	34.7567	47.4051	40.1843	51.4776	47.7737	20.1738	15.1368	10.6888	65.3057	33.6416	47.53	0.779017	0.24687	0.352207	1.36052	0.444156	insig
4-hydroxy-2-nonenal-[L-Cys] conjugate	9.22522	9.68637	9.39667	0.629761	2.12802	2.08746	16.7542	20.0231	16.3324	10.3283	0.125952	3.83319	0.231935	0.160667	0.25946	0.491912	-1.02353	insig
Zaluzanin D	174.757	94.9214	106.168	95.3675	109.554	120.539	16.717	16.2029	12.5262	27.4515	20.4687	31.2865	1.59489	0.00036819	0.00716555	5.62608	2.49213	up
Ophthalmic acid	67.2281	50.7057	53.8357	78.0371	70.8708	79.2307	0.176227	0.176227	0.176227	0.176227	0.176227	0.881134	1.64538	3.96354e-05	0.00395951	226.928	7.82609	up
Rubranoside D	19.6416	36.7918	36.4226	43.2624	6.07293	11.3438	0.508622	0.101724	0.101724	15.3211	5.69848	2.69995	1.19933	0.0166262	0.0502759	6.28429	2.65175	insig
Methionyl-Tyrosine	3.33069	9.33279	7.09542	3.93728	5.70877	9.54254	5.47436	3.23364	1.70731	50.3398	45.2991	19.4357	0.478759	0.167352	0.266849	0.310364	-1.68797	insig
Convolvidine	54.8562	32.7419	32.4741	42.8817	47.04	48.7915	40.3249	39.7813	52.4559	32.7326	39.3852	59.4974	0.0635317	0.872804	0.911221	0.97959	-0.0297505	insig
Semilepidinoside B	21.4385	13.4563	16.6236	0.197345	1.30002	6.45674	0.986725	0.197345	0.197345	2.11694	0.197345	0.197345	1.09793	0.0461555	0.100667	15.2766	3.93325	insig
Gibberellin A29	3.41471	2.43915	2.60611	2.0271	2.69595	2.47012	47.2838	37.1337	56.6501	20.5106	12.2984	13.8574	1.56062	0.0126859	0.0416823	0.0833794	-3.58417	down
Feruloyl-2-hydroxyputrescine	102.561	42.4974	45.6129	27.3348	36.4058	29.3332	90.8802	96.6479	19.2528	1.55048	0.310095	29.4835	0.649849	0.72689	0.798421	1.19158	0.252875	insig
Corchorifatty acid F	246.366	270.953	244.541	139.495	103.295	69.248	198.38	239.864	208.157	278.129	141.787	157.445	0.41721	0.555422	0.650303	0.877539	-0.188466	insig
5,4'-Dihydroxy-3,3'-dimethoxy-6:7-methylenedioxyflavone	772.115	802.078	804.823	790.847	769.267	755.475	887.712	723.017	433.349	789.714	656.21	773.655	0.55986	0.31241	0.42192	1.10107	0.138912	insig
Cirsimaritin	91.8179	89.5974	72.3806	91.8317	90.0115	104.856	90.9136	93.4534	72.2133	63.0612	71.8099	71.4765	0.881876	0.0763676	0.143352	1.16756	0.223495	insig
Apigenin 7-arabinoside	3314.87	3429.83	3510	3339.05	3240.72	3319.81	3911.76	3534.62	1915.11	3774.2	3639.72	3592.88	0.0542096	0.910909	0.941934	0.989493	-0.015238	insig
3',4',5-Trihydroxy-3,7-dimethoxyflavone 5-glucoside	465.006	477.224	562.612	459.297	447.589	453.068	623.092	507.515	193.971	821.109	535.548	527.709	0.105412	0.52666	0.626544	0.892754	-0.163666	insig
Hesperetin 3'-O-glucuronide	224.526	227.467	240.492	230.876	223.224	221.329	265.866	226.83	100.145	275.848	224.413	223.592	0.275618	0.753477	0.822862	1.0389	0.0550589	insig
9,10,13-TriHOME	653.089	495.396	451.308	531.191	347.915	347.404	229.958	268.141	284.239	526.181	259.425	312.755	1.1173	0.0356246	0.0836382	1.50279	0.587648	insig
Neobignonoside	636.54	620.848	661.716	578.722	538.513	604.464	719.476	614.359	375.004	658.949	690.477	650.434	0.0174432	0.840191	0.884473	0.981693	-0.0266557	insig
1,11-Undecanedicarboxylic acid	60.3916	62.6198	55.7519	44.5894	53.8995	52.4978	73.8791	73.5001	65.7405	82.7931	89.7657	86.3939	1.42344	0.000562563	0.0090848	0.698516	-0.517636	insig
(+)-taxifolin	117.862	145.636	141.972	112.238	103.106	106.77	150.962	127.601	80.5676	124.266	130.906	159.583	0.232552	0.581391	0.673677	0.940169	-0.0890083	insig
Methyl jasmonate	275.988	273.944	285.721	271.893	263.277	279.396	332.171	295.657	109.868	390.803	326.329	298.536	0.00700301	0.678971	0.756738	0.941173	-0.087468	insig
Acoric acid	0.879837	0.989069	0.46553	0.0931061	0.0931061	0.0931061	1.24115	2.90382	3.87495	1.99109	1.27031	0.0931061	0.914321	0.0441114	0.0976109	0.229792	-2.1216	insig
Tanacetol A	245.545	250.748	249.958	233.434	246.824	270.569	261.245	552.046	140.763	218.01	405.812	476.263	0.509081	0.215867	0.318142	0.728811	-0.456384	insig
Lubiminol	166.149	140.513	115.97	80.6468	77.2769	57.2397	67.8197	136.817	94.0048	91.2855	113.177	47.8234	0.337655	0.515344	0.618902	1.15767	0.211229	insig
moupilonin	28.212	61.8994	76.2	44.2248	26.9967	31.6389	72.5345	99.9912	85.1252	117.483	44.3839	44.8581	0.984108	0.0533061	0.111458	0.579642	-0.786767	insig
Hordatine B	53.1071	114.652	104.772	82.504	99.5728	69.8779	95.7381	98.5922	63.1245	52.7084	58.0323	37.9352	0.675105	0.181755	0.280964	1.29142	0.368959	insig
Glycerol 1-(5-hydroxydodecanoate)	1.08682	1.57831	1.85434	0.40477	0.080954	0.080954	9.37014	8.14914	8.24233	10.8696	15.5468	14.9205	1.41856	0.000423309	0.00803229	0.0758012	-3.72163	down
2-Hexenal	1118.51	1121.94	1086.44	1092.38	975.463	1076.04	1200.32	1046.45	436.292	1106.9	1117.96	1063.75	0.402769	0.503314	0.606374	1.08358	0.115801	insig
Octadecanedioic acid	104.049	80.9914	52.1565	72.0611	62.4023	65.4795	66.9783	81.8643	77.3657	96.8253	107.122	95.6841	0.717742	0.153197	0.249373	0.831319	-0.266526	insig
4-hydroxy-5-methyl-2-propyl-3(2H)-furanone	76.3078	79.8241	116.699	82.4846	88.7861	84.2303	98.8884	81.4848	35.1483	96.9281	69.2304	83.6244	0.470762	0.378088	0.488042	1.13545	0.18327	insig
LysoPE(16:1(9Z)/0:0)	132.206	175.869	137.99	107.95	198.122	167.02	131.007	174.219	106.713	193.59	92.3697	152.025	0.306306	0.592869	0.681799	1.08146	0.11298	insig
LysoPE(0:0/18:1(11Z))	31.906	40.6705	21.0258	24.3379	34.1947	62.8475	22.4116	33.9778	30.9856	15.9156	16.1014	38.1545	0.652828	0.2206	0.323234	1.36457	0.448442	insig
LysoPE(18:2(9Z,12Z)/0:0)	68.0932	89.7332	93.2888	195.086	197.236	187.142	51.4817	53.4299	43.9496	79.8368	55.1489	62.063	1.26916	0.0215534	0.05944	2.40114	1.26372	insig
Cysteinyl-Isoleucine	21.0173	19.5531	21.9038	18.6437	10.6328	24.037	41.7103	36.7143	30.8768	44.8767	49.8642	46.1365	1.46308	0.000113599	0.00556432	0.46282	-1.11148	down
Pelargonic acid	54.8424	30.3718	35.0806	41.2991	24.6258	36.3345	45.6127	49.4856	60.4746	60.4328	73.0016	78.8006	1.23804	0.00533909	0.0254853	0.605083	-0.724796	down
Niazimicin	6.02231	4.80775	4.53595	8.27238	2.1994	2.29851	13.4389	11.466	8.363	0.60112	14.3324	20.8919	0.533437	0.056795	0.11557	0.407222	-1.29611	insig
Strychnophylline	114.424	113.224	106.707	168.517	185.23	162.12	76.9627	126.937	148.676	155.64	127.903	89.8926	0.550938	0.300264	0.409893	1.17109	0.227849	insig
Kobusone	229.038	311.812	254.413	215.659	243.298	209.578	269.925	309.127	266.672	366.571	381.216	340.882	1.18388	0.011348	0.0391506	0.756723	-0.402163	insig
12-Hydroxystearic acid	460.115	447.775	836.303	481.716	264.676	464.307	1523.85	1304.91	719.693	1181.82	1545.29	1737.71	1.43382	0.00112404	0.0123329	0.36875	-1.43929	down
Oleoside	164.985	140.521	165.141	133.077	122.703	156.931	154.031	132.154	26.0867	215.083	111.324	126.043	0.483519	0.479087	0.586495	1.15514	0.208064	insig
Oleoside 11-methyl ester	174.753	164.962	160.915	162.603	145.986	167.091	154.471	127.572	18.633	215.144	118.62	106.316	0.654152	0.196859	0.299431	1.31799	0.398339	insig
1-O-Feruloylglucose	106.331	108.036	90.8119	73.2192	102.91	110.64	95.3559	109.792	27.1875	51.4639	77.6999	68.1387	0.824707	0.0841503	0.156544	1.37779	0.462351	insig
beta-D-fructose 2,6-bisphosphate	73.7874	78.1864	68.6143	91.0673	86.1419	85.2561	62.0752	59.1649	48.3425	57.476	57.9068	61.7361	1.45822	0.000449502	0.00832127	1.39328	0.478489	insig
(E)-4-(3,7-Dimethyl-2,6-octadienyl)-1,3,5-trihydroxyxanthone	42.3249	31.8159	40.8435	33.892	25.2641	25.0293	47.6812	45.2527	35.1435	152.358	63.8691	49.3664	1.02104	0.12855	0.217789	0.505929	-0.982992	insig
5-(4-Chloro-3-hydroxy-1-butynyl)-2,2'-bithiophene	83.8384	84.2051	67.3782	84.6082	84.7677	80.0762	66.0989	66.9581	57.1621	60.5085	65.2856	68.2027	1.42418	0.000783877	0.0108175	1.26198	0.335692	insig
9,10-Epoxyoctadecanoic acid	92.5183	78.83	54.1426	112.36	65.677	75.6217	45.7639	40.4255	36.0944	78.6966	47.5748	55.3427	1.1785	0.0201089	0.0568105	1.57668	0.656889	insig
9(S)-HOTrE	107.118	70.8941	60.3301	60.622	68.5313	75.3564	60.5147	94.6235	41.2315	279.326	55.3556	105.111	0.279705	0.417977	0.527245	0.696131	-0.52257	insig
(1(10)E,4a,5E)-1(10),5-Germacradiene-12-acetoxy-4,11-diol	27.0738	39.0215	37.151	28.2782	33.3964	22.4749	36.5602	35.7506	41.7388	38.8169	36.8956	37.52	0.986035	0.0509801	0.107782	0.824507	-0.278396	insig
Dihydromyoporone	0.0690781	0.34539	1.35204	0.0690781	0.0690781	0.0690781	0.496864	0.352631	6.28899	0.0690781	1.09846	1.59124	0.882171	0.229743	0.334051	0.199423	-2.3261	insig
Undecanoic acid	71.7259	87.3672	70.2229	84.0163	69.5808	69.6297	113.454	72.5278	21.5236	66.336	75.3407	54.6385	0.460194	0.54589	0.645374	1.12065	0.164339	insig
Dihydrojasmonic acid	161.362	173.591	152.566	144.617	139.84	164.672	171.667	156.228	45.1388	183.808	151.789	141.228	0.411496	0.516537	0.619354	1.10213	0.140288	insig
2-Geranyl-2',3,4,4'-tetrahydroxydihydrochalcone	2.15439	0.130551	3.86945	6.55868	1.21973	1.08183	1.43709	0.652756	0.73642	5.65073	8.08573	4.31658	0.326221	0.548631	0.645598	0.719115	-0.475705	insig
LysoPE(18:3(6Z,9Z,12Z)/0:0)	171.69	311.127	288.856	217.024	214.691	203.865	268.011	341.839	330.053	404.014	208.15	205.856	0.700765	0.170195	0.269979	0.80052	-0.32099	insig
6-Hydroxypentadecanedioic acid	11.4266	12.9595	11.9165	10.16	9.46359	15.2689	17.0941	14.3503	10.4866	10.7062	16.9752	20.5778	0.8019	0.123774	0.211739	0.789389	-0.341191	insig
Tridecanoic acid	5.52677	3.26502	0.0636185	0.318092	0.0636185	0.422478	0.0636185	0.790207	0.463028	0.0636185	0.0636185	0.0636185	0.695717	0.205322	0.308471	6.40681	2.67961	insig
Methyl dihydrojasmonate	93.7937	98.5302	87.8295	118.059	113.585	113.783	99.9376	105.255	13.6312	79.3561	94.3203	88.1806	0.623343	0.149123	0.244825	1.30145	0.380115	insig
(1xi,3xi)-1,2,3,4-Tetrahydro-1-methyl-beta-carboline-3-carboxylic acid	70.2788	45.0868	104.871	130.835	61.512	71.8872	78.8435	65.0956	50.1167	123.119	90.9093	100.157	0.180615	0.816603	0.86656	0.953232	-0.0691001	insig
Hexyl 2-furoate	35.0813	44.2417	40.4714	29.3745	14.3572	32.029	44.5414	49.0812	33.8356	65.6909	36.8186	51.4537	0.911421	0.0476286	0.103286	0.694884	-0.525157	insig
Methyl (2E,6Z)-dodecadienoate	81.4529	94.8925	85.8157	94.1838	88.7772	97.5069	127.055	107.615	63.2855	119.015	116.98	94.7455	0.591807	0.195164	0.297449	0.863102	-0.212397	insig
Glucolepidiin	99.7402	73.0295	102.411	75.5213	68.4453	82.5362	112.41	93.6037	63.3745	114.736	63.5233	84.7813	0.19433	0.65074	0.72741	0.942255	-0.0858109	insig
Kaempferol 3-feruloylapioside	535.902	552.364	603.382	482.717	439.135	507.123	683.173	612.481	330.302	731.161	714.573	664.524	0.59333	0.163323	0.262076	0.835236	-0.259743	insig
3,4-Dihydro-6-methoxy-2,2-dimethyl-2H-1-benzopyran-4-ol	4.37735	2.80808	5.76377	1.67195	6.82629	6.80873	11.4894	13.4104	23.7726	14.3698	16.1294	16.4654	1.44391	0.000557242	0.0090848	0.295452	-1.759	down
Ethyl 2-acetyloctanoate	53.1634	37.5348	42.3869	26.2155	20.0767	11.4095	166.669	310.05	107.329	100.802	40.9935	91.4538	1.27581	0.0414934	0.0931761	0.233436	-2.0989	insig
Avicularin	129.202	124.596	138.466	119.217	120.413	106.822	136.316	116.642	63.5478	139.842	119.919	114.127	0.382751	0.52487	0.625395	1.06999	0.0975986	insig
Leu-Arg-Asn-Arg	1.91946	10.1174	13.311	50.806	28.3599	25.428	11.4797	14.908	51.8306	43.0254	32.9027	0.346008	0.0636076	0.712796	0.790954	0.841088	-0.249672	insig
3-Hexenoic acid	11.63	11.7746	12.8065	9.48331	8.33846	4.82178	37.3469	56.0645	28.7526	20.1291	16.1366	14.8354	1.28844	0.0309422	0.075515	0.339679	-1.55775	insig
5-(hydroxymethyl)-3-(1-hydroxy-4-methylpentyl)oxolan-2-one	10.275	17.8164	11.4821	11.0326	17.9907	14.6918	36.6887	25.9364	48.4847	42.1923	32.0583	46.8803	1.52646	0.000475565	0.00850604	0.358631	-1.47943	down
Ginkgolide B	302.839	320.06	329.175	322.685	296.731	304.783	371.947	305.258	169.161	309.952	296.834	288.708	0.439462	0.45122	0.559601	1.07717	0.107241	insig
9-Oxo-nonanoic acid	40.1788	38.1539	33.1504	39.5545	44.5905	28.3001	25.8983	20.4728	20.7253	33.4147	12.3966	10.7829	1.24479	0.00320412	0.0188522	1.81039	0.856302	up
Kanokoside C	35.2015	96.3745	91.2686	18.5167	38.3784	34.061	13.3269	17.0065	1.43237	27.6144	5.84634	8.26198	1.18159	0.0296756	0.0736071	4.27006	2.09426	insig
Sebacic acid	41.5804	51.3969	50.1639	66.3751	58.0611	59.6922	131.374	147.692	187.218	156.144	125.579	160.177	1.60299	3.62416e-05	0.00395951	0.360356	-1.4725	down
(2R,3S,4S,5R,6R)-2-(hydroxymethyl)-6-[4-(4-hydroxy-2,6,6-trimethylcyclohexen-1-yl)butan-2-yloxy]oxane-3,4,5-triol	10.3489	24.3692	20.2433	2.57154	5.83875	5.73543	17.2507	17.92	7.55141	49.6315	54.5101	24.2485	0.936929	0.0876492	0.162258	0.40387	-1.30804	insig
LysoPI(18:2(9Z,12Z)/0:0)	30.2774	17.6175	11.1987	17.7789	21.5009	23.9538	5.57733	2.78436	3.09662	0.359979	0.359979	1.7999	1.42219	0.00065843	0.00979899	8.7513	3.1295	up
7,8-Dihydrovomifoliol 9-[apiosyl-(1->6)-glucoside]	35.1569	37.8821	35.5688	12.6412	17.0731	19.0601	51.7578	46.7409	28.9702	30.069	1.52036	27.1996	0.124354	0.587889	0.67916	0.84497	-0.243029	insig
Prenyl glucoside	18.5109	19.7745	17.2998	23.047	42.2656	50.5741	43.3645	39.8321	18.3189	23.143	0.465775	27.1429	0.405053	0.717588	0.793949	1.12612	0.171366	insig
4',7-Di-O-methylcatechin	17.1468	72.7208	79.1273	0.108472	0.937297	2.06088	18.709	11.699	0.542358	11.724	0.108472	0.888306	0.299788	0.22163	0.324118	3.94086	1.97851	insig
Scopolamine	18.7295	9.31561	9.83695	3.34253	6.31281	7.00778	14.7379	20.7341	7.47171	38.66	5.72873	25.2059	0.791889	0.121252	0.208213	0.484681	-1.04489	insig
Batatasin II	14.3271	24.3715	28.6165	2.13304	4.63151	9.81476	15.2766	13.4499	4.09738	7.01059	2.24567	1.56548	0.542353	0.214244	0.317241	1.92217	0.942736	insig
1,3-Diacetoxy-4,6,12-tetradecatriene-8,10-diyne	10.8908	4.38455	6.91351	12.9569	27.0355	27.7064	6.94165	6.05383	5.24452	6.56317	0.87691	0.87691	1.04428	0.0495665	0.105968	3.38471	1.75903	insig
5-Hydroxyferulic acid	371.649	363.195	409.416	377.749	365.179	337.96	279.793	321.63	355.131	390.753	355.213	341.463	0.798146	0.130084	0.219409	1.08863	0.122518	insig
4-decyl-3-hydroxy-5-oxooxolane-2,3-dicarboxylic acid	74.1167	68.7345	65.4779	74.1345	63.6582	61.8628	37.0448	34.3152	31.3633	77.9141	58.4364	69.2323	0.933714	0.097324	0.177144	1.32331	0.404151	insig
(R)-1-O-[b-D-Glucopyranosyl-(1->6)-b-D-glucopyranoside]-1,3-octanediol	71.0025	45.5842	50.4351	24.6782	16.33	25.7852	80.6252	69.6656	74.1106	3.26599	3.26599	3.26599	0.53596	0.99727	0.998238	0.99836	-0.00236808	insig
Ethyl 3-hydroxyoctanoate O-[glucosyl-(1->6)-glucoside]	42.5485	23.8665	49.5352	20.9691	39.0503	56.9601	29.0421	23.3448	10.7432	91.3899	68.3017	85.0251	0.138109	0.440669	0.550029	0.756642	-0.402317	insig
Blumenol C O-[rhamnosyl-(1->6)-glucoside]	1.57053	2.05496	0.491943	29.3147	40.3448	32.3735	17.6254	24.8585	1.18225	16.7672	0.0983887	4.35046	0.204034	0.444657	0.552364	1.63605	0.710215	insig
Cymorcin diglucoside	5.32823	11.5215	24.857	47.8031	39.0481	58.1776	103.575	134.407	199.747	114.8	54.3172	146.717	1.30352	0.00342505	0.019546	0.247804	-2.01273	down
Gibberellin A20 13-glucoside	305.106	389.45	15.5242	139.993	160.13	569.668	2.19971	0.0825195	0.0825195	0.412598	0.0825195	0.0825195	1.56865	0.0232342	0.0627572	536.936	9.06861	insig
Azelaic acid	236.385	470.27	15.0591	395.8	280.932	324.114	46.5404	3.01182	30.5464	17.3143	3.01182	3.01182	1.3358	0.00817095	0.0326911	16.6533	4.05774	up
LysoPC(0:0/18:2(9Z,12Z))	1.46399	6.8152	0.0898804	602.698	787.68	524.562	0.449402	0.0898804	0.0898804	0.0898804	0.0898804	0.0898804	1.21625	0.0801396	0.149818	2139.85	11.0633	insig
Vestitone 7-glucoside	147.328	92.0919	0.998128	391.726	355.206	218.706	315.533	294.499	4.85684	81.0958	75.7996	400.773	0.0560109	0.95199	0.971398	1.02857	0.0406387	insig
6-O-Oleuropeoylsucrose	23.5039	4.70077	4.70077	59.497	114.495	4.70077	4.70077	4.70077	4.70077	4.70077	4.70077	28.2101	0.709915	0.204426	0.308471	4.09171	2.0327	insig
(2R,3R,4S,5S,6R)-2-[2-(4-methoxyphenyl)ethoxy]-6-[[(2S,3R,4S,5S)-3,4,5-trihydroxyoxan-2-yl]oxymethyl]oxane-3,4,5-triol	2.58285	2.58285	112.805	108.979	254.712	89.9252	221.739	374.464	146.999	179.98	93.6436	12.9142	0.651665	0.254742	0.360727	0.555079	-0.849234	insig
6-Hydroxyhexanoic acid	197.629	211.41	38.3565	54.2624	77.9764	33.0133	4.75181	5.48004	0.950361	0.950361	16.7195	19.7115	1.37582	0.0358665	0.0837622	12.6154	3.65711	insig
Lupinic acid	5.63583	0.365692	7.95106	16.3404	11.3158	8.05577	0.0731384	0.0731384	0.0731384	0.0731384	2.38456	0.0731384	1.3636	0.0154017	0.0481065	18.0582	4.17458	up
Glu Val Ile Glu	299.81	388.907	288.351	285.689	285.42	206.084	119.256	219.131	154.755	339.258	72.5347	120.088	1.11076	0.0281917	0.0715849	1.71144	0.775207	insig
threo-Syringoylglycerol	28.6389	66.9876	53.1208	66.6969	150.626	4.27257	0.0700134	0.0700134	0.0700134	119.698	0.350067	0.0700134	1.27577	0.174216	0.273203	3.07777	1.62188	insig
Subsessiline	0.0585449	53.4084	0.0585449	51.475	66.8965	59.9858	29.7134	52.5515	14.2839	0.292725	12.3575	1.48358	0.065554	0.207073	0.309387	2.09502	1.06697	insig
Glutamyl-Gamma-glutamate	1.28062	1.28062	1.28062	1.28062	72.2298	1.28062	6.40308	1.28062	1.28062	1.28062	1.28062	1.28062	0.276128	0.396814	0.507895	6.14024	2.6183	insig
Icariside D1	49.3651	0.187531	24.304	97.1555	27.9749	30.6644	0.642807	1.12712	0.0375061	0.0375061	0.0375061	0.0375061	1.34644	0.0367102	0.0854694	119.613	6.90223	insig
Piplartine	344.14	398.234	582.555	253.742	346.618	377.807	271.448	243.272	113.585	294.597	100.444	55.7551	1.12949	0.00742542	0.0306458	2.13427	1.09374	up
Pisumic acid	388.827	542.501	486.635	293.346	468.69	758.813	830.081	815.218	677.406	762.599	588.692	507.661	1.06926	0.0330525	0.0791383	0.702786	-0.508842	insig
Pisumionoside	58.3896	131.601	0.379715	126.32	85.268	86.957	0.075943	0.075943	8.23802	0.075943	0.075943	0.075943	1.38264	0.00965679	0.0355801	56.7337	5.82613	up
Isoketocamphoric acid	295.946	378.126	390.418	282.266	240.597	258.055	419.589	388.709	310.115	309.156	322.173	350.556	0.702708	0.211053	0.314713	0.878641	-0.186654	insig
Hydroxykynurenine	885.94	663.304	633.314	896.389	475.575	462.443	501.067	649.377	514.295	1231.83	813.059	597.727	0.107902	0.731656	0.802496	0.932584	-0.100695	insig
Chalcomoracin	32.5951	6.51903	6.51903	6.51903	6.51903	6.51903	6.51903	6.51903	6.51903	6.51903	6.51903	6.51903	0.536776	0.363217	0.474496	1.66667	0.736966	insig
Furaneol 4-(6-malonylglucoside)	136.391	272.902	34.9153	25.34	13.1726	94.3642	0.573891	0.573891	0.573891	0.573891	2.86945	0.573891	1.55434	0.0641112	0.126103	100.557	6.65187	insig
Benzyl gentiobioside	28.5342	51.8383	0.557532	4.58181	2.78766	29.9854	0.557532	0.557532	0.557532	0.557532	0.557532	0.557532	1.29272	0.0705703	0.134919	35.3597	5.14403	insig
beta-D-Glucopyranoside, 2-hydroxy-4-(2-propen-1-yl)phenyl 6-O-beta-D-glucopyranosyl-	0.203167	178.982	0.203167	102.88	1.01584	12.2745	8.99168	4.20155	24.5835	7.09015	0.203167	3.07701	0.0744681	0.237778	0.343759	6.13866	2.61792	insig
2-Isopropylmalic acid	19.9678	10.0022	51.7907	41.4898	2.33976	69.998	63.8344	115.653	0.467951	5.88973	233.652	121.967	0.19289	0.173122	0.272049	0.361221	-1.46904	insig
4-Hydroxybenzoic acid glucoside	1019.53	1268.95	2186.47	601.457	258.146	615.44	2280.6	2353.8	2043.1	1440.36	1117.32	701.634	0.825714	0.120982	0.208213	0.598783	-0.739895	insig
5-hydroxy-7-(4-hydroxyphenyl)-2-methyl-2-[[(2R,3R,4S,5S,6R)-3,4,5-trihydroxy-6-[[(2R,3R,4R,5R,6S)-3,4,5-trihydroxy-6-methyloxan-2-yl]oxymethyl]oxan-2-yl]oxymethyl]pyrano[3,2-g]chromen-6-one	7.84171	70.6167	1.56834	31.1961	46.8357	52.0996	1.56834	1.56834	1.56834	1.56834	1.56834	1.56834	1.3461	0.0278861	0.0712645	22.3334	4.48113	insig
Salicylic acid	470.447	812.076	498.482	606.211	505.405	435.791	1.32711	1.32711	1.32711	31.066	1.32711	6.63557	1.58494	0.000186222	0.00572597	77.3869	6.27402	up
3,4-Dihydroxyphenylvaleric acid 3 glucuronide	616.688	713.766	605.073	1023.17	1241.79	1479.51	1127.71	1194.28	1232.08	732.303	412.709	711.342	0.110968	0.827277	0.8733	1.04983	0.0701489	insig
4R,5R,6S-Trihydroxy-2-hydroxymethyl-2-cyclohexen-1-one 6-(2-hydroxy-6-methylbenzoate)	146.11	64.6764	7.49538	207.609	335.775	289.523	0.0362152	0.0362152	0.0362152	0.181076	0.0362152	0.0362152	1.61556	0.0199193	0.0568105	2902.62	11.5031	insig
N-[2-(3,4-Dimethoxyphenyl)ethyl]-3,4-dimethoxycinnamic acid amide	393.356	433.573	215.152	267.344	59.4648	36.8665	0.00753757	0.00753757	1.47984	51.6694	0.00753757	0.0376878	1.40252	0.0200039	0.0568105	26.4192	4.72352	insig
beta-D-Fructofuranosyl 6-O-(4-hydroxybenzoyl)-alpha-D-glucopyranoside	269.359	492.682	418.84	256.042	365.25	436.895	9.92585	49.6292	9.92585	91.7192	9.92585	9.92585	1.51186	0.000128182	0.00566051	12.367	3.62842	up
2-[(2S,3S,4S)-3-[(1S)-1-acetyloxyethyl]-5-methoxycarbonyl-2-[(2S,3R,4S,5S,6R)-3,4,5-trihydroxy-6-(hydroxymethyl)oxan-2-yl]oxy-3,4-dihydro-2H-pyran-4-yl]acetic acid	319.082	456.834	526.104	519.71	284.693	207.948	136.961	171.16	117.918	67.276	74.2916	68.7166	1.46681	0.00270885	0.0175515	3.6371	1.86279	up
L-Phenylalanine	1548.87	1211.3	1170.88	1950.51	1135.56	1249.84	988.549	941.9	890.326	1390.64	772.869	937.34	1.1362	0.0339419	0.080506	1.39606	0.481366	insig
Benzofenap	86.9134	57.5396	75.8322	169.467	42.7178	53.2377	24.2116	59.612	82.663	91.5537	2.53597	12.6799	0.800735	0.177393	0.27647	1.77748	0.829835	insig
Thr Glu Gln Asp	129.611	97.1907	231.828	245.844	110.877	93.069	345.184	124.475	145.943	188.541	87.5871	160.778	0.276537	0.615792	0.700728	0.863101	-0.212399	insig
Galactan	431.782	373.2	197.259	573.301	308.556	350.029	47.5969	125.75	13.2682	106.931	2.65364	33.2965	1.32031	0.000889282	0.0116496	6.78044	2.76138	up
Hypoglycin B	409.148	572.703	286.026	278.187	337.883	476.884	202.496	241.335	257.849	372.63	189.675	194.89	1.15842	0.0254809	0.0671527	1.61826	0.694439	insig
Guanosine	990.855	836.816	893.624	959.008	791.316	938.342	902.128	736.006	805.242	1109.75	928.252	1177.29	0.208592	0.604825	0.692402	0.956048	-0.0648451	insig
Guanidino succinic acid	5.4232	0.708221	0.935211	5.92125	4.90424	6.90388	0.545288	0.0894531	0.0894531	6.27888	0.447266	3.35504	0.877299	0.149347	0.244825	2.29478	1.19836	insig
Succinic acid	134.26	107.087	108.919	150.223	123.58	188.667	189.991	137.911	205.389	211.566	117.448	138.747	0.726321	0.161568	0.260361	0.811882	-0.300659	insig
Diphyllin	384.745	328.233	212.239	199.362	356.508	304.839	268.379	174.406	46.3571	89.9713	149.808	109.946	1.16992	0.00517106	0.0253215	2.12897	1.09016	up
Fumaric acid	13.3017	7.46933	0.881634	8.83547	52.7927	46.9688	28.4727	30.9338	5.61396	7.02152	0.305309	0.401386	0.495099	0.396016	0.507731	1.79041	0.840287	insig
Quinic acid	391.093	164.265	146.869	126.728	106.077	166.897	669.92	473.129	265.968	108.376	95.9602	169.547	0.442838	0.306579	0.415524	0.618054	-0.694195	insig
pyrrolyl CoA	11.95	10.9218	10.6306	44.7544	46.3816	23.9195	163.256	103.671	21.8079	63.4165	53.1701	15.6328	0.91158	0.104666	0.186482	0.352908	-1.50264	insig
5-[[4,5-dihydroxy-6-[5-hydroxy-2-(4-hydroxyphenyl)-7-methoxy-4-oxochromen-3-yl]oxy-3-(3,4,5-trihydroxy-6-methyloxan-2-yl)oxyoxan-2-yl]methoxy]-3-hydroxy-3-methyl-5-oxopentanoic acid	7.70679	3.61191	4.8053	16.1507	30.6624	28.757	0.722382	45.5944	12.9272	7.45517	5.03015	6.71338	0.373755	0.796175	0.848732	1.16893	0.225188	insig
Glutaconic acid	2696.14	2502.3	2481.88	3129.41	2519.67	2655.26	2461.1	1919.24	1469.84	2656.41	1989.33	1745.69	1.13436	0.0172534	0.0511536	1.30576	0.384894	insig
2-O-beta-D-Glucopyranuronosyl-D-mannose	12.4001	26.8056	9.0484	20.9584	11.4359	8.3793	11.1334	7.18005	3.03448	13.8107	4.37502	4.80141	1.03614	0.0649043	0.126965	2.00806	1.00581	insig
Salvianolic acid K	220.073	164.984	157.344	135.108	138.725	161.995	164.331	172.825	45.8247	92.2737	124.999	97.3771	0.860915	0.076492	0.143352	1.40222	0.48771	insig
Amaranthin	15.1883	26.2879	61.6887	59.6111	15.836	77.3816	77.6518	55.9096	42.4044	35.2328	85.9588	120.797	0.829711	0.144047	0.238543	0.612491	-0.707239	insig
Oxidized glutathione	255.567	255.045	138.848	765.026	709.923	661.417	766.428	971.293	518.232	1083.59	424.489	144.477	0.419064	0.333577	0.445748	0.71276	-0.488513	insig
2-O-Feruloylhydroxycitric acid	60.3076	68.5937	51.7648	101.534	137.971	81.5363	18.8337	30.9145	64.7911	3.70034	21.3982	18.5017	1.22228	0.00538845	0.0254853	3.17256	1.66565	up
CDP-glucose	525.203	576.187	483.054	546.123	574.679	527.377	415.031	442.846	327.752	522.77	282.786	283.874	1.24074	0.00828707	0.0326911	1.4209	0.506802	insig
Guanosine monophosphate	125.717	79.5808	98.9093	190.539	75.1	75.1812	81.9359	135.144	43.737	93.515	95.0861	82.0842	0.459454	0.412892	0.525814	1.21359	0.279282	insig
curcumin 4'-O-beta-D-gentiobiosyl 4''-O-beta-D-glucoside	892.51	659.513	635.066	527.481	857.012	773.47	767.885	694.55	575.211	902.057	505.737	565.276	0.347633	0.520688	0.622366	1.08336	0.115513	insig
7-Hydroxy-3-methoxy-1-primeverosyloxyxanthone	1596.44	1428.9	1317.71	1134.2	1463.71	1565.98	1331.56	1473.39	964.877	1780.05	1053.43	1068.48	0.53747	0.366473	0.477926	1.10886	0.149076	insig
5,6-dibenzoyloxy-7-methoxycarbonyl-1-[3,4,5-trihydroxy-6-(hydroxymethyl)oxan-2-yl]oxy-1,4a,5,6,7,7a-hexahydrocyclopenta[c]pyran-4-carboxylic acid	879.692	821.985	830.194	641.341	681.272	558.634	753.778	516.728	373.446	581.59	325.492	391.534	1.13313	0.0157635	0.0486361	1.49975	0.584723	insig
Adenosine monophosphate	215.216	232.103	181.641	202.106	194.955	163.858	352.411	287.735	227.639	166.463	197.666	226.453	0.702129	0.172175	0.271686	0.815899	-0.293538	insig
D-Glucuronic acid	2.75386	2.75386	2.75386	2.75386	2.75386	13.7693	2.75386	2.75386	2.75386	2.75386	2.75386	2.75386	0.458082	0.363217	0.474496	1.66667	0.736966	insig
Acrimarine H	4042.17	4133.48	4164.47	3117.69	3665.1	4426.53	8126.09	6838.48	4912.99	7290.26	6647.31	5839.46	1.48244	0.0011612	0.0123329	0.593864	-0.751794	down
D-Glucose	1943.79	1907.91	1946	1985.71	1861.7	2085.69	2228.21	2991.16	2111.49	1851.08	2525.54	2408.82	1.05174	0.0550106	0.113459	0.831012	-0.267059	insig
Glucosyringic acid	7299.37	7210.79	7868.33	6316.37	4833.11	5066.58	6915.48	7577.7	5020.33	10724.6	7949.24	6046.32	0.461823	0.348872	0.462926	0.872515	-0.196749	insig
5,8-Dihydroxy-3-(4-hydroxybenzyl)-7-methoxy-4-chromanone 8-acetate	8298.43	8350.55	8025.72	7368.9	5771.52	5741.85	6256.31	7256.71	5394.3	7461.4	7155.55	5523.84	0.585261	0.255748	0.361476	1.11547	0.157652	insig
Ferulic acid	271.747	241.887	271.339	278.848	161.378	208.094	284.353	197.892	258.023	232.54	176.094	182.699	0.328569	0.528675	0.627957	1.07637	0.106172	insig
L-Aspartic acid	846.283	464.429	430.72	447.904	768.004	631.152	900.038	991.879	603.301	1253.66	949.948	962.211	1.15098	0.0118748	0.0400576	0.633894	-0.657688	down
Ornithine	526.871	646.545	692.235	791.31	513.436	537.575	272.898	217.05	163.257	306.716	290.991	204.344	1.53804	0.000117298	0.00556432	2.54798	1.34936	up
L-Glutamine	1236.48	1066.81	895.67	2951.75	1781.58	1769.63	669.777	410.494	365.227	1212.05	1182.93	604.883	1.14255	0.0357033	0.0836382	2.18249	1.12597	insig
Methionine sulfoxide	76.0876	94.0563	57.5484	377.764	170.004	214.046	29.1117	32.1637	38.6742	115.238	146.33	80.6156	0.884858	0.131166	0.220742	2.23802	1.16222	insig
Glutamine-glutamate	18.0196	14.27	14.6092	26.0474	12.0779	17.2944	3.58939	4.05283	8.28714	21.1004	22.5423	23.4946	0.61689	0.48547	0.589855	1.23177	0.300727	insig
L-Serine	111.979	197.204	162.569	82.5493	88.6616	213.925	172.766	168.276	127.087	176.196	81.8384	120.47	0.0914719	0.9522	0.971398	1.01211	0.0173695	insig
Serylserine	42.141	29.9688	18.2255	38.7162	32.4086	48.3479	6.37991	7.57911	12.2454	33.5418	36.6637	24.3035	0.949033	0.058764	0.118307	1.73807	0.797484	insig
L-Histidine	185.995	258.546	197.654	376.129	213.491	193.583	182.526	185.46	61.4468	192.812	162.684	172.21	0.908622	0.0580408	0.117301	1.48923	0.574566	insig
Glucose 1-phosphate	14.4918	8.6754	5.76624	7.48883	13.7826	18.6082	0.63018	1.47122	5.23534	0.126036	0.126036	0.126036	1.38019	0.00261889	0.0175515	8.91955	3.15697	up
Dihydroxyacetone phosphate	125.974	78.9229	59.5303	55.574	94.6609	100.496	15.977	21.2628	38.0115	24.3385	6.16498	25.2851	1.4257	0.0011848	0.0123329	3.93131	1.97501	up
