# Supplementary material for: Integrating Sensory Evaluation and Metabolomics to Reveal the Metabolic Basis of Taste and Flesh Color in Melon (Cucumis melo L.)
Source: Metabolites. 2026 May 28;16(6):368. doi: 10.3390/metabo16060368 (PMC13302874; doi:10.3390/metabo16060368)
Supplement: Supplementary file 1 [file metabolites-16-00368-s001.zip › Table S7. KEGG enrichment analysis results of DAMs in the ST vs. AT comparison.xlsx]

## Sheet: pathway_results(24)
	Total	Expected	Hits	Raw p	-log(p)	Holm adjust	FDR	Impact
Citrate cycle (TCA cycle)	20	0.17139	4	1.46e-05	4.8356	0.0013432	0.0013432	0.23269
Glyoxylate and dicarboxylate metabolism	29	0.24852	3	0.0015812	2.801	0.14389	0.072734	0.14137
Arginine biosynthesis	18	0.15425	2	0.0096038	2.0176	0.86435	0.29452	0.13169
Alanine, aspartate and glutamate metabolism	22	0.18853	2	0.014222	1.847	1	0.3271	0.0036
Glutathione metabolism	26	0.22281	2	0.019626	1.7072	1	0.35583	0.36315
Purine metabolism	75	0.64272	3	0.023206	1.6344	1	0.35583	0.12198
Linoleic acid metabolism	4	0.034278	1	0.033873	1.4701	1	0.44519	1
Butanoate metabolism	17	0.14568	1	0.13678	0.86396	1	1	0
Tyrosine metabolism	17	0.14568	1	0.13678	0.86396	1	1	0.10056
Lysine degradation	20	0.17139	1	0.15905	0.79847	1	1	0
Propanoate metabolism	20	0.17139	1	0.15905	0.79847	1	1	0.00247
Zeatin biosynthesis	21	0.17996	1	0.16635	0.77897	1	1	0
Thiamine metabolism	22	0.18853	1	0.1736	0.76046	1	1	0
Biosynthesis of unsaturated fatty acids	22	0.18853	1	0.1736	0.76046	1	1	0
Pyruvate metabolism	23	0.1971	1	0.18078	0.74285	1	1	0
Arginine and proline metabolism	32	0.27423	1	0.24291	0.61455	1	1	0.12798
Pyrimidine metabolism	41	0.35135	1	0.30066	0.52192	1	1	0.13906
