# Supplementary material for: Integrating Sensory Evaluation and Metabolomics to Reveal the Metabolic Basis of Taste and Flesh Color in Melon (Cucumis melo L.)
Source: Metabolites. 2026 May 28;16(6):368. doi: 10.3390/metabo16060368 (PMC13302874; doi:10.3390/metabo16060368)
Supplement: Supplementary file 1 [file metabolites-16-00368-s001.zip › Table S8. KEGG enrichment analysis results of DAMs in the OF vs. GF comparison.xlsx]

## Sheet: pathway_results(21)
	Total	Expected	Hits	Raw p	-log(p)	Holm adjust	FDR	Impact
Arginine biosynthesis	18	0.21358	4	3.8387e-05	4.4158	0.0035316	0.0035316	0.29783
Galactose metabolism	27	0.32037	4	0.00020586	3.6864	0.018734	0.0094697	0.06582
Glyoxylate and dicarboxylate metabolism	29	0.3441	3	0.0042294	2.3737	0.38065	0.1297	0.17466
Nicotinate and nicotinamide metabolism	13	0.15425	2	0.0096038	2.0176	0.85474	0.22089	0
Cysteine and methionine metabolism	46	0.54581	3	0.015478	1.8103	1	0.22331	0.1028
Pentose and glucuronate interconversions	17	0.20171	2	0.016281	1.7883	1	0.22331	0.09524
Glycerolipid metabolism	19	0.22544	2	0.020185	1.695	1	0.22331	0.04038
Citrate cycle (TCA cycle)	20	0.23731	2	0.022271	1.6523	1	0.22331	0.16309
Carbon fixation by Calvin cycle	21	0.24918	2	0.024444	1.6118	1	0.22331	0.01229
Starch and sucrose metabolism	22	0.26104	2	0.0267	1.5735	1	0.22331	0.16324
Alanine, aspartate and glutamate metabolism	22	0.26104	2	0.0267	1.5735	1	0.22331	0.44964
Glycolysis or Gluconeogenesis	26	0.3085	2	0.036528	1.4374	1	0.25851	0
Glutathione metabolism	26	0.3085	2	0.036528	1.4374	1	0.25851	0.40159
Arginine and proline metabolism	32	0.3797	2	0.053459	1.272	1	0.34661	0.07143
Glycine, serine and threonine metabolism	33	0.39156	2	0.056513	1.2479	1	0.34661	0
Indole alkaloid biosynthesis	7	0.083059	1	0.080313	1.0952	1	0.4618	0
Monobactam biosynthesis	8	0.094924	1	0.091276	1.0396	1	0.49397	0
Lysine biosynthesis	9	0.10679	1	0.10212	0.99091	1	0.52193	0
Amino sugar and nucleotide sugar metabolism	52	0.61701	2	0.1244	0.90519	1	0.60234	0.2212
Nitrogen metabolism	12	0.14239	1	0.13391	0.8732	1	0.61597	0
Butanoate metabolism	17	0.20171	1	0.18454	0.73391	1	0.77731	0
beta-Alanine metabolism	18	0.21358	1	0.19433	0.71147	1	0.77731	0
Fructose and mannose metabolism	18	0.21358	1	0.19433	0.71147	1	0.77731	0.06479
Ascorbate and aldarate metabolism	20	0.23731	1	0.21357	0.67047	1	0.78916	0
One carbon pool by folate	21	0.24918	1	0.22302	0.65165	1	0.78916	0.01111
Zeatin biosynthesis	21	0.24918	1	0.22302	0.65165	1	0.78916	0.0271
Phenylalanine, tyrosine and tryptophan biosynthesis	22	0.26104	1	0.23237	0.63382	1	0.79178	0
Inositol phosphate metabolism	28	0.33223	1	0.28627	0.54322	1	0.87518	0
Cyanoamino acid metabolism	29	0.3441	1	0.2949	0.53033	1	0.87518	0
Diterpenoid biosynthesis	29	0.3441	1	0.2949	0.53033	1	0.87518	0.00672
Tryptophan metabolism	29	0.3441	1	0.2949	0.53033	1	0.87518	0.10687
Glycerophospholipid metabolism	38	0.45089	1	0.36824	0.43387	1	1	0
Pyrimidine metabolism	41	0.48649	1	0.39104	0.40778	1	1	0.13906
Porphyrin metabolism	48	0.56955	1	0.44126	0.3553	1	1	0
Glucosinolate biosynthesis	65	0.77126	1	0.54743	0.26167	1	1	0
Purine metabolism	75	0.88991	1	0.60066	0.22137	1	1	0
