# Supplementary material for: Integrating Sensory Evaluation and Metabolomics to Reveal the Metabolic Basis of Taste and Flesh Color in Melon (Cucumis melo L.)
Source: Metabolites. 2026 May 28;16(6):368. doi: 10.3390/metabo16060368 (PMC13302874; doi:10.3390/metabo16060368)
Supplement: Supplementary file 1 [file metabolites-16-00368-s001.zip › Table S9. Unannotated metabolic features with associated peak intensities.xlsx]

## Sheet: Sheet1
	Compound	Description	Neutral mass (Da)	m/z	Charge	Retention time (min)	Chromatographic peak width (min)	Identifications	ST						AT						OF						GF						QC						VIP (ST vs. AT)	P-value (ST vs. AT)	FDR (ST vs. AT)	Fold_Change (ST vs. AT)	Log2FC (ST vs. AT)	VIP (OF vs. GF)	P-value (OF vs. GF)	FDR (OF vs. GF)	Fold_Change (OF vs. GF)	Log2FC (OF vs. GF)
									K11-40-1	K11-40-2	K11-40-3	HZX-1	HZX-2	HZX-3	FW8-1	FW8-2	FW8-3	FW4-1	FW4-2	FW4-3	XXLH-1	XXLH-2	XXLH-3	JX-1	JX-2	JX-3	K11-39-1	K11-39-2	K11-39-3	BH-1	BH-2	BH-3	QC1	QC2	QC3	QC4	QC5	QC6
POS	16.71_125.9584n	up in ST	125.958	126.966	1	16.7123	0.209467	0	222.523	161.082	195.558	195.877	209.671	225.488	171.084	125.099	102.629	154.587	108.336	116.065	131.713	163.887	113.153	131.217	120.85	125.263	99.1771	126.484	134	152.826	144.594	108.372	68.2114	94.4013	87.2946	74.0368	77.6738	55.9906	1.37777	0.000670743	0.00804892	1.55593	0.637777	0.187589	0.762814	0.840264	1.02695	0.0383682
	0.70_251.8838n	insig	251.884	274.873	1	0.69655	0.114367	0	48.2187	41.9583	45.9887	67.8141	69.4752	100.572	30.7818	47.7234	39.9081	44.3834	45.4903	35.0628	44.7162	30.9181	5.27814	30.7708	38.4842	28.9112	43.0721	41.4598	66.1119	39.9271	63.0921	45.3652	33.4625	37.1621	36.2207	34.7817	26.532	22.9982	1.03829	0.0601834	0.115552	1.53699	0.620111	0.811315	0.0205862	0.0514654	0.598869	-0.739688
	0.64_175.9506n	down in ST	175.951	198.94	1	0.644733	0.173667	0	127.898	198.682	105.327	183.936	167.148	111.743	449.915	216.807	453.753	517.878	758.992	557.231	344.684	373.165	291.528	178.957	302.646	371.438	188.797	183.822	292.306	339.893	180.653	277.463	204.681	162.026	157.593	169.745	221.853	239.401	1.4661	0.00434993	0.0213995	0.30283	-1.72342	0.694672	0.13362	0.21582	1.27307	0.348313
	0.71_275.8642n	up in ST; down in OF	275.864	276.871	1	0.706967	0.114367	0	18.068	13.0829	18.2908	15.5685	15.081	22.2991	7.98879	8.31893	9.13048	15.6043	11.8912	8.64172	7.95837	7.2214	4.06989	7.6747	5.45053	5.62607	8.83468	8.41789	11.867	11.5554	12.2623	8.06223	3.97676	3.88643	3.46854	3.75514	5.65827	4.13394	1.31066	0.00351042	0.0190755	1.66284	0.733653	1.18767	0.00365951	0.0150301	0.622972	-0.682762
	0.71_232.9967n	down in ST	232.997	251.031	1	0.706967	0.166033	0	32.4354	27.8981	31.7985	64.7985	24.4626	28.2035	166.694	164.551	154.164	118.048	138.011	99.9948	41.2821	51.2036	38.7843	128.754	46.3414	52.9806	53.7309	62.7797	56.2536	44.2447	52.328	31.7732	44.4245	45.3111	37.9452	40.2503	46.8509	48.9783	1.5546	3.51087e-05	0.00173745	0.249086	-2.00528	0.254931	0.531923	0.645265	1.19341	0.255084
	0.71_235.9042n	insig	235.904	472.816	1	0.706967	0.0833	0	14.1905	13.4398	10.1979	24.535	23.7931	33.113	10.109	10.2473	10.1895	8.44399	9.7112	4.42347	10.2103	11.5944	0	6.32861	6.71203	8.23888	7.33659	7.42469	17.1693	10.2873	11.7406	11.2047	8.68336	5.93121	6.09817	5.69138	7.81448	7.55609	1.1839	0.0257438	0.0644715	2.24509	1.16677	0.628929	0.127488	0.208535	0.674751	-0.567573
	0.74_417.8982n	down in OF	417.898	418.906	1	0.738367	0.1247	0	32.6963	40.4028	36.22	10.5218	18.8772	17.5975	12.9718	18.6941	26.4875	19.6768	38.0864	37.1374	7.68729	5.54956	1.3063	5.63318	10.0712	9.53556	73.3771	52.602	41.7197	18.7855	32.7025	23.9085	7.4343	9.60343	8.44663	14.7504	13.0414	9.90488	0.0126428	0.934573	0.942757	1.02131	0.0304218	1.32454	0.00876335	0.0278394	0.163652	-2.6113
	0.75_213.0513n	insig	213.051	214.059	1	0.748783	0.165967	0	268.45	150.187	181.145	341.777	139.184	290.368	383.018	507.699	272.57	236.034	409.952	214.479	282.806	292.47	240.211	426.283	256.813	318.575	266.794	231.561	285.009	288.16	274.175	202.825	116.73	129.802	105.616	121.46	172.456	130.948	0.861319	0.0925505	0.160087	0.677509	-0.561688	0.702409	0.182076	0.269829	1.17348	0.23079
	0.82_115.0655n	insig	115.065	138.055	1	0.821033	0.412433	0	459.035	423.175	385.539	516.998	298.406	416.192	571.685	668.586	629.675	354.958	607.092	386.106	319.215	413.61	326.115	614.385	352.347	535.246	609.977	527.201	588.277	695.182	681.281	584.004	221.607	174.146	192.371	195.883	221.983	194.934	0.817235	0.0897657	0.157158	0.776652	-0.36466	1.15817	0.0111773	0.0326241	0.694784	-0.525364
	1.16_161.0142n	down in ST	161.014	179.048	1	1.15657	0.252283	0	6.86007	3.786	12.2294	5.19026	60.5992	16.1357	55.0845	154.828	62.8511	95.5722	94.9898	29.4441	10.0431	35.0298	51.2984	28.9254	20.4651	52.2974	80.168	40.8058	72.7227	20.6773	53.1317	50.591	26.8585	23.3124	21.418	33.0066	26.612	20.0033	1.30505	0.0131475	0.0396945	0.212677	-2.23326	0.745494	0.105161	0.178371	0.622639	-0.683533
	1.21_88.0180n	down in OF	88.018	111.007	1	1.20808	0.366533	0	471.484	353.931	329.136	390.324	288.066	317.206	671.942	623.709	672.369	475.152	848.138	305.158	184.763	287.434	301.397	248.825	175.314	286.335	541.221	467.006	468.236	475.163	459.712	344.002	185.286	135.276	133.318	138.36	196.101	126.955	1.13388	0.0237041	0.0615026	0.59785	-0.742145	1.39204	0.000117906	0.00141241	0.538615	-0.892673
	1.15_285.0483n	insig	285.048	303.082	1	1.1463	0.21195	0	94.2921	43.4015	66.8059	35.0664	18.9263	36.7331	47.6911	53.4946	67.4068	34.1937	37.299	20.3073	44.0749	47.294	38.1906	71.1932	32.8969	69.2012	89.5037	84.122	42.2702	89.1781	136.817	100.685	26.0426	14.4085	18.5532	16.257	22.3621	22.1014	0.156101	0.664519	0.719822	1.13377	0.181128	1.06494	0.0227776	0.0559707	0.558172	-0.841219
	12.75_452.3380n	insig	452.338	453.345	1	12.749	0.211967	0	78.9505	73.6015	71.0932	86.3351	51.9197	72.6572	106.671	81.506	99.9906	71.5977	118.107	63.0611	54.3811	61.108	68.2302	58.8949	55.7569	85.4163	83.2261	87.4357	76.9195	109.262	106.255	82.5722	48.0273	39.625	38.8826	45.9107	63.3954	50.6654	0.795197	0.114043	0.185039	0.803347	-0.315906	1.25432	0.00414593	0.0161075	0.703332	-0.507723
	12.90_206.1164n	insig	206.116	207.124	1	12.9037	0.31855	0	94.5185	73.6982	78.5203	90.389	58.0139	113.42	110.341	76.2773	97.2737	64.4655	79.0779	49.0475	72.5632	54.1695	56.0192	61.7154	63.0129	68.0865	65.0991	68.4162	62.2043	126.648	99.8893	77.4505	21.8971	14.9098	30.1373	22.7464	29.2685	18.0091	0.255339	0.663303	0.719822	1.06732	0.0939914	0.875119	0.103166	0.176025	0.751573	-0.412015
	13.22_335.3063n	down in ST; down in OF	335.306	358.296	1	13.2241	0.229133	0	106.748	54.1401	71.9685	66.2127	43.8089	101.116	184.039	186.076	153.354	150.583	221.561	81.1303	68.641	68.6718	111.719	55.9019	34.8198	62.6504	142.444	140.34	124.628	210.343	179.91	181.81	30.4266	30.0383	32.33	31.2939	33.1916	22.8637	1.28679	0.00419298	0.0210257	0.454567	-1.13744	1.39805	0.000240998	0.0021541	0.410836	-1.28336
	13.35_123.9238n	up in ST; up in OF	123.924	141.958	1	13.3495	1.13378	0	367.961	342.876	411.374	388.056	282.073	324.656	0	6.6938	0	160.358	0	418.964	401.735	308.962	340.944	365.205	230.238	346.756	304.211	251.155	4.31363	0	0	31.2052	69.5192	61.4055	31.6558	81.7282	75.9263	51.0462	1.21135	0.0129502	0.0396773	3.59664	1.84665	1.07724	0.00759654	0.0257672	3.3645	1.75039
	13.68_696.9788n	insig	696.979	719.968	1	13.6767	0.402833	0	168.703	130.543	143.291	163.704	124.369	137.939	118.459	109.736	104.971	4180.74	117.792	164.659	170.98	164.931	196.405	155.541	269.678	159.89	248.444	321.506	322.455	141.639	106.989	105.841	111.542	112.733	114.352	115.768	127.904	124.935	0.333138	0.377551	0.474284	0.181086	-2.46526	0.0197797	0.650237	0.759608	0.896182	-0.158136
	13.78_364.2810n	insig	364.281	382.315	1	13.783	0.233533	0	131.446	112.186	102.086	129.212	113.476	125.176	102.753	69.6476	75.4344	81.0585	60.0418	95.0468	79.0626	81.9102	89.7232	95.3937	79.9136	90.7293	83.8074	89.9667	83.6516	110.947	63.8298	85.6464	62.5306	64.8365	65.7738	66.6197	63.3148	66.0396	1.34938	0.000983586	0.00938218	1.4744	0.560125	0.00268602	0.978787	0.982203	0.997845	-0.00311245
	13.82_131.0964n	down in OF	131.096	263.2	1	13.815	0.361083	0	38.4495	28.5715	26.7937	31.7743	23.3032	32.2401	59.1935	48.4717	59.2144	28.1222	60.027	28.7047	26.086	28.8216	35.1015	24.7709	15.7289	19.3774	40.8942	38.4539	32.6871	51.9639	56.9862	49.8582	6.39941	8.81797	8.96276	9.93443	11.3254	9.44834	1.03854	0.0396481	0.0851139	0.638389	-0.647493	1.29484	0.00190618	0.00944872	0.553405	-0.853592
	13.90_439.8057n	up in OF	439.806	440.813	1	13.8998	0.148733	0	61.0676	48.5542	35.9118	47.7946	59.557	38.6336	12.8893	2.71477	0	62.6247	1.99069	48.3637	35.3337	50.8146	26.7136	70.4168	53.5689	52.6426	37.4529	28.4947	0.207413	8.29089	3.59182	5.71019	23.6845	16.933	20.1026	12.021	22.6956	19.6082	0.927768	0.0590996	0.114013	2.26643	1.18042	1.03325	0.0030305	0.0134875	3.45669	1.78939
	13.91_395.7802n	up in ST; up in OF	395.78	792.568	1	13.9105	0.21215	0	192.634	150.281	169.098	201.406	164.26	173.777	68.5212	59.3233	28.091	106.606	35.6514	138.499	179.797	174.911	141.756	170.549	133.248	157.179	113.98	65.8457	23.0498	72.1792	14.2963	30.6188	92.1365	112.477	105.185	84.2075	114.706	116.899	1.31579	0.00106645	0.00958182	2.40777	1.2677	1.26667	0.000382688	0.00301432	2.99228	1.58124
	13.94_373.7670n	up in ST; up in OF	373.767	748.541	1	13.9423	0.23335	0	406.313	287.354	309.339	341.051	273.514	348.655	106.749	94.0349	81.7113	256.88	106.4	338.836	341.041	356.024	288.081	362.507	237.673	332.536	248.429	166.377	91.2046	172.861	80.4545	117.989	154.695	169.532	162.079	166.161	178.658	157.398	1.22549	0.0114377	0.0376464	1.99696	0.997805	1.31428	0.000391707	0.00304367	2.18606	1.12833
	13.95_474.3545n	insig	474.354	492.388	1	13.9529	0.148433	0	56.0269	14.8443	62.1828	16.8379	17.9262	15.429	100.55	48.4432	17.9168	12.1702	12.8554	30.3192	57.3367	21.9333	16.3442	40.8224	9.5396	17.0369	19.2357	12.0303	12.484	20.2746	15.186	21.3385	8.63199	7.91955	9.90029	8.9027	9.30539	7.98726	0.0823349	0.704552	0.752916	0.824492	-0.278422	0.550424	0.224547	0.317234	1.62123	0.697086
	14.16_480.3656n	insig	480.366	498.399	1	14.1648	0.295633	0	357.526	376.166	316.737	395.528	333.077	395.239	449.554	307.604	358.54	312.342	296.513	345.965	278.959	270.668	323.134	294.051	298.252	287.246	317.118	346.877	326.476	382.196	270.324	317.945	208.02	202.087	207.125	183.153	199.121	197.244	0.365214	0.534196	0.6093	1.05011	0.070541	0.909426	0.0760094	0.137546	0.893609	-0.162284
	14.20_326.2811n	up in ST; up in OF	326.281	344.315	1	14.1966	0.28495	0	185.105	133.867	151.324	156.046	97.7702	172.769	15.7781	48.677	10.5008	21.4409	32.1416	63.9519	67.6292	68.8853	60.6565	77.58	140.649	69.9124	63.4608	26.1114	9.40447	15.7674	28.3102	46.1933	41.0991	42.1915	44.8464	36.2627	46.6932	35.964	1.4578	3.44327e-05	0.00173745	4.65936	2.22013	1.19835	0.00861934	0.027534	2.56443	1.35864
	14.25_406.2930n	down in ST; down in OF	406.293	424.327	1	14.2493	0.315667	0	9666.26	5342.77	6421.58	6348.87	4594.38	8779.11	16920.9	14497.9	15267.8	12279.2	16976.7	7824.49	6545.71	6406.79	9737.63	5998.59	4137.03	6099.39	12107.6	11610.9	10087.4	15660.8	15308.4	13673.3	3298.49	3222.67	3031.35	2898.05	3388.36	2890.44	1.3274	0.00248715	0.0157428	0.491278	-1.02539	1.40357	0.000235521	0.0021541	0.496189	-1.01104
	14.44_366.2766n	insig	366.277	384.31	1	14.4382	0.385733	0	0.599051	0.194492	1.53162e-05	0	0	0	0	0	0	0	0	0	0	0	0	0.00475514	0	0	0.0094387	0	0	0	0	0	138.708	139.161	145.402	136.981	140.231	146.892	0.80665	0.237554	0.332114	43177	15.398	0.0149755	0.670235	0.776986	0.504596	-0.986801
	14.53_318.2758n	insig	318.276	319.283	1	14.5325	0.3422	0	572.612	447.432	463.879	486.819	434.097	529.306	499.773	286.848	253.271	306.697	304.73	340.184	343.566	310.721	359.83	319.994	276.477	330.634	395.033	308.959	275.015	513.368	257.804	294.35	194.469	208.208	202.955	205.255	223.055	188.361	1.27924	0.00509074	0.0230887	1.47333	0.559083	0.121838	0.691828	0.78431	0.949471	-0.0748037
	14.75_420.3442n	up in ST	420.344	438.378	1	14.7487	0.616833	0	606.586	496.59	492.204	519.254	734.398	559.133	654.168	269.994	249.05	307.556	243.347	337.13	404.427	351.099	376.792	257.802	392.612	273.854	349.525	263.475	298.161	562.104	230.62	501.495	217.169	219.068	240.589	227.297	222.261	225.138	1.20514	0.0160736	0.0468182	1.65345	0.72548	0.11554	0.694278	0.78431	0.932531	-0.100777
	14.85_332.2898n	up in ST	332.29	333.297	1	14.8508	0.4509	0	465.275	443.818	459.547	442.365	452.707	468.079	456.615	181.995	206.249	188.095	184.706	192.825	194.813	171.396	194.53	171.782	199.508	163.199	201.155	187.714	230.415	457.28	182.222	251.196	147.578	160.198	164.785	169.635	169.48	148.923	1.38239	0.0041305	0.0210257	1.93677	0.953655	0.832545	0.166117	0.256078	0.725325	-0.463301
	14.82_346.2716n	insig	346.272	364.305	1	14.8194	0.285783	0	158.299	97.0254	98.3772	114.326	81.141	132.925	89.9739	84.2435	47.058	103.881	89.1641	95.425	89.3324	83.3252	117.049	77.8628	61.9111	83.3093	140.496	111.869	74.9615	127.295	61.9712	92.2109	44.1092	50.1707	50.7725	51.4545	50.9742	47.0067	0.880109	0.0704795	0.131379	1.33811	0.420194	0.489421	0.300399	0.397079	0.842289	-0.247613
	14.71_320.3075n	insig	320.308	338.341	1	14.7078	0.783433	0	3541.87	2952.5	3059.77	3404.39	2865.15	3228.61	4233.06	3599.43	3717.77	4318.22	3896.03	3319.04	3191.4	3108.96	3485.8	2961.16	3171.34	3027.69	4133.79	3760.78	3162.14	3456.9	3620.16	3402.64	2503.64	2562.31	2536.07	2565.66	2867.95	2594.77	1.234	0.00641241	0.0265055	0.825363	-0.2769	1.05714	0.0251111	0.0582213	0.879735	-0.184858
	14.02_334.2718n	up in ST	334.272	335.279	1	14.0166	0.551433	0	9463.68	7292.34	8011.84	8633.42	6818.56	8326.69	4508.69	4314.65	2977.69	4791.16	4354.49	7966.64	7693.89	7779.71	7426.48	7771.03	6340.77	7722.4	7298.77	5662.44	3483.05	5680.84	3572.41	4293.99	4240.23	4166.25	4146.3	3994.59	4475.1	4044.19	1.31223	0.00312522	0.0178231	1.67904	0.747634	1.18661	0.00802538	0.0263691	1.49157	0.576827
	14.02_290.2453n	up in ST	290.245	291.253	1	14.0166	0.275317	0	5922.32	4711.21	5141.37	5426.98	4340.53	5377.18	3362.54	2711.75	2090.83	2781.63	2773.41	4291.13	4129.38	4189.99	4144.73	4227.86	3501.51	4243.16	3985.63	3252.92	2205.14	3931.99	2400.69	2712.43	2278.68	2209.1	2245.78	2127.91	2353.87	2153.21	1.4164	0.000289188	0.00490191	1.71668	0.77962	1.06557	0.0233255	0.0561177	1.3217	0.402394
	14.00_510.3766n	up in ST; up in OF	510.377	528.41	1	13.9954	0.434717	0	3660.59	2666.93	2939.92	3197.5	2442.27	3119.05	1474.9	1595.86	886.846	2176.24	1527.62	3190.39	3097.51	3203.39	3015.58	3081.83	2523.2	3032.71	3124.05	1883.09	1300.05	2072.77	1172.32	1567.08	1467.31	1444.89	1430.85	1370.89	1539.5	1357.84	1.17827	0.0122231	0.0379461	1.66112	0.73216	1.20295	0.00941184	0.0290957	1.61468	0.691249
	13.98_554.4027n	up in ST; up in OF	554.403	572.437	1	13.9848	0.2967	0	2448.49	1762.37	1948.25	2098.9	1617.32	2087.21	857.47	1013.61	501.263	1561.86	939.635	2161.24	2071.93	2152.2	2077.68	2064.71	1657.52	2057.45	2133.26	1159.6	816.749	1300.87	689.164	1005.81	989.149	963.484	968.463	915.215	1027.8	894.211	1.13885	0.0178526	0.0492015	1.70041	0.765885	1.20522	0.00926655	0.028958	1.70031	0.765799
	13.95_321.2534n	down in OF	321.253	344.243	1	13.9529	0.180333	0	47.8929	34.7281	47.294	21.2617	8.85386	19.491	60.5535	47.5044	51.1856	36.0623	53.7039	17.0241	17.2783	11.3642	25.8751	11.7197	7.33392	12.216	34.3252	38.6615	28.6278	65.9421	51.7851	44.153	2.55348	2.37111	3.21051	3.42542	3.55102	2.82221	0.671321	0.145146	0.220592	0.674807	-0.567453	1.40104	0.00166885	0.00863498	0.325575	-1.61894
	15.88_422.8228n	insig	422.823	846.653	1	15.881	0.307033	0	194.145	153.523	198.213	161.991	133.029	205.032	198.24	143.617	206.933	166.996	167.984	155.74	139.885	170.301	154.303	158.856	137.51	164.97	157.763	139.808	126.966	187.772	150.532	158.692	58.8207	40.8629	53.3244	30.3974	64.4908	73.4714	0.0289891	0.946331	0.952948	1.00618	0.00888751	0.0424041	0.944647	0.965371	1.00466	0.00670082
	13.73_586.4117n	insig	586.412	609.401	1	13.73	0.39285	0	186.795	166.229	164.415	199.448	145.282	187.886	131.883	75.9655	90.8339	1330.29	94.2118	130.884	121.122	111.015	152.142	132.898	162.879	130.841	164.077	189.019	125.517	145.57	74.9328	88.5838	41.8436	33.1591	34.6968	34.6057	51.6673	34.4832	0.146507	0.54139	0.612653	0.566351	-0.820233	0.225168	0.84922	0.899266	1.02945	0.0418728
	13.73_577.8982n	insig	577.898	600.887	1	13.73	0.276	0	54.4101	49.8169	46.4696	52.4272	37.1012	37.384	26.577	30.3092	31.547	470.877	41.5914	54.5788	46.5942	54.8571	72.004	65.0746	75.2891	48.701	86.1919	96.9004	52.2045	33.2619	30.9523	33.2049	15.7256	20.6042	22.6418	24.08	25.5472	20.7054	0.181506	0.42467	0.514862	0.42352	-1.2395	0.398345	0.712295	0.802044	1.08958	0.123771
	13.71_630.9394n	insig	630.939	653.929	1	13.7088	0.371533	0	146.908	122.997	121.149	147.215	108.131	128.259	90.6826	70.5004	69.5767	1717.38	85.4226	120.745	117.599	112.509	125.131	119.569	166.025	112.744	157.089	192.088	149.041	99.4548	78.6819	74.9781	49.9443	51.2438	47.8066	59.5829	61.5367	45.7724	0.0710747	0.436192	0.525621	0.359587	-1.47559	0.186041	0.986435	0.987608	1.00299	0.0043017
	16.58_129.1289n	insig	129.129	152.118	1	16.5788	0.134167	0	41.1344	63.7481	82.6625	60.1927	58.2161	65.4219	50.7759	45.1236	38.8002	39.7234	33.1908	49.7516	39.6685	48.1033	33.4401	45.7154	44.1623	37.995	45.95	44.651	22.7348	64.6218	45.1833	56.9562	43.0479	29.0465	32.6624	36.9547	22.5805	46.5428	1.16207	0.0160767	0.0468182	1.44299	0.52906	0.260432	0.434948	0.538999	0.88928	-0.169291
	16.57_320.3076n	insig	320.308	338.341	1	16.5687	0.309967	0	1605.41	1322.42	1436.58	1362.23	1208.5	1552.58	2120.09	1451.32	1160.5	4317.96	1429.83	1925.15	1693.34	1684.35	1779.59	1754.53	1491.61	1682.93	1964.39	1774.8	1384.44	2124.27	1310.67	1433.79	1121.93	1168.19	1367.84	1169.61	1422.54	1316.7	0.667891	0.227067	0.321352	0.684226	-0.547455	0.135071	0.91696	0.947524	1.0094	0.0135046
	13.71_630.4382n	insig	630.438	653.427	1	13.7088	0.497883	0	378.709	329.78	322.094	359.911	311.57	339.981	280.707	220.042	217.484	3357.89	262.935	316.643	286.156	283.431	344.786	306.77	426.402	305.038	394.775	453.466	403.598	301.231	220.334	209.382	183.442	201.226	196.613	199.168	221.12	167.233	0.154454	0.437639	0.526263	0.438612	-1.18898	0.0749685	0.917863	0.947524	0.984766	-0.0221466
	13.70_674.4642n	insig	674.464	697.453	1	13.6982	0.6133	0	415.776	381.035	363.407	429.095	340.254	378.046	305.578	278.495	260.206	6280.26	312.866	392.676	387.399	379.904	434.507	388.409	582.439	363.984	524.777	641.308	625.629	322.183	269.407	271.094	282.308	289.502	286.877	280.176	308.849	263.598	0.25937	0.39752	0.489907	0.294711	-1.76263	0.0460496	0.810745	0.877926	0.955637	-0.065466
	16.72_127.9547n	up in ST	127.955	128.962	1	16.7225	0.189067	0	78.9503	53.4703	43.1876	58.7904	61.9478	70.4976	40.2938	20.7079	34.4571	26.909	21.3618	23.7716	25.2243	24.3595	19.7143	28.4611	22.0613	37.0696	21.099	25.4709	27.036	50.9092	23.3374	25.1715	12.1956	12.1426	15.0814	13.4697	15.0548	11.4103	1.44377	0.000496635	0.00665261	2.1901	1.131	0.245485	0.615262	0.729229	0.906754	-0.141217
	16.72_223.8499n	up in ST; up in OF	223.85	241.884	1	16.7225	0.2145	0	19.2353	26.511	20.3711	20.5847	21.2498	19.2388	4.66555	3.38882	7.78334	2.60686	3.9108	9.38443	10.3824	9.12552	6.12064	11.7885	7.2408	10.7768	6.08411	3.3856	3.32632	5.41053	3.78579	3.42534	4.74267	5.32882	5.84598	3.93603	3.5341	6.67347	1.5085	1.33465e-06	0.000256252	4.0073	2.00263	1.38861	0.00128133	0.00701681	2.18095	1.12496
	16.80_228.8273n	up in ST; up in OF	228.827	246.861	1	16.8026	0.170717	0	76.8204	62.3161	118.913	86.7553	92.6014	88.5641	10.63	1.54497	3.57939	5.12653	2.45243	108.354	59.8118	87.7897	47.8806	54.0877	35.0338	81.9274	50.9243	24.5682	41.1921	7.02388	7.87885	0.630325	88.5906	91.9876	126.934	127.426	124.491	91.4798	1.3133	0.010718	0.0361028	3.99407	1.99786	1.01864	0.00770775	0.0257672	2.77218	1.47102
	13.69_621.9248n	insig	621.925	644.914	1	13.6876	0.456417	0	40.7662	40.9437	34.8524	47.0432	37.2725	36.5521	20.9697	40.3606	36.8287	1047.91	41.1042	79.6996	84.3983	74.7618	86.6414	68.2893	115.12	62.2089	119.744	125.939	95.3492	33.044	39.7377	47.9358	45.5061	50.7764	61.2055	43.061	57.9382	60.2578	0.46103	0.352781	0.452565	0.187415	-2.4157	0.369288	0.799028	0.871804	1.06426	0.0898466
	13.68_665.9198n	insig	665.92	666.927	1	13.6767	0.414033	0	20.2742	20.0451	21.6283	27.002	24.5606	13.5226	9.25381	32.1538	14.9441	1189.69	26.9718	55.8174	52.8801	62.2226	69.4165	50.7389	95.0046	46.3698	88.782	98.6826	96.5044	12.584	13.6025	28.8327	43.1944	49.6018	40.7192	36.5734	48.0686	42.5596	0.507747	0.348642	0.451277	0.0955971	-3.38689	0.494155	0.748156	0.828882	1.11105	0.151922
	13.67_740.9739n	insig	740.974	741.981	1	13.6661	0.43425	0	102.252	88.4266	82.8023	94.8582	74.1892	95.1094	57.194	60.1189	51.6357	4151.27	57.6629	109.497	103.183	114.52	134.279	106.563	177.353	92.5858	174.353	211.031	253.649	61.3431	52.4066	52.1758	84.8946	85.2437	85.7557	90.4072	103.66	72.3658	0.244888	0.377945	0.474284	0.119811	-3.06117	0.169229	0.753619	0.832369	0.904995	-0.144018
	13.64_785.0002n	insig	785	786.007	1	13.6449	0.4132	0	32.7566	19.7555	32.5184	49.6812	24.2708	25.8855	24.2389	17.3251	15.2574	2847.89	28.0465	46.2307	38.2829	43.1757	52.034	42.4747	76.8157	42.8485	82.6542	97.4194	115.507	22.0113	14.3388	30.8747	46.8652	34.9439	35.2412	42.6536	41.8211	26.1292	0.344581	0.367559	0.466331	0.0620573	-4.01026	0.0701095	0.569066	0.684546	0.814848	-0.295397
	10.32_546.3252n	up in ST; up in OF	546.325	564.359	1	10.3231	0.425167	0	924.167	1355.91	1384.16	1583.64	1370.89	944.21	0.87149	0	0	7.56443	0	772.452	697.836	775.522	174.062	1045.71	1300.17	1154.53	1.32328	3.82915	46.3874	0	0	0.000299115	1047.7	897.931	818.066	749.496	753.53	997.335	1.24673	5.97821e-05	0.00229285	9.6851	3.27577	1.27399	0.003615	0.0149542	99.8798	6.64212
	0.71_271.8612n	down in OF	271.861	544.73	1	0.706967	0.114367	0	49.0013	35.8804	42.5914	14.1041	24.0006	17.4545	19.1449	20.4924	32.2895	23.9702	31.0416	23.4975	7.28381	10.7887	5.68733	14.8289	9.40773	11.626	43.0617	46.5895	46.3296	22.8866	24.3348	23.7938	7.88911	6.40321	6.91042	7.6033	9.529	8.54748	0.291802	0.41102	0.502774	1.21668	0.282946	1.41414	0.00317965	0.013678	0.288037	-1.79567
	0.64_426.9006m/z	down in ST; up in OF		426.901	1	0.644733	0.140617	0	26.3794	54.5126	28.0885	53.0439	32.467	21.0021	160.5	83.3852	144.032	141.199	202.356	105.62	116.93	131.728	102.949	64.8321	94.0201	117.521	40.1897	39.4378	80.3308	71.8336	40.4497	47.5965	62.818	51.6249	47.9173	58.4445	65.2928	69.1117	1.51424	0.00109792	0.00958182	0.257431	-1.95774	1.28073	0.00195412	0.00960359	1.96343	0.973376
	0.64_640.8831m/z	down in ST; up in OF		640.883	1	0.644733	0.127733	0	11.2633	33.1494	20.4721	33.6592	10.8289	7.31857	157.805	126.903	120.049	74.0575	114.468	25.5519	119.632	161.445	121.319	136.463	102.351	128.123	19.8542	15.4639	51.5431	16.0911	17.6149	3.69952	58.5554	41.1851	44.847	50.9079	62.2173	62.9746	1.36243	0.00607946	0.0261326	0.188566	-2.40685	1.43045	1.66318e-06	8.69389e-05	6.19098	2.63017
	0.66_214.9168m/z	insig		214.917	1	0.655067	0.151083	0	31.2573	50.1622	26.7876	39.7517	50.5095	38.8367	79.4009	32.1812	88.0298	140.749	205.35	242.197	68.8193	69.5094	55.6402	24.2972	61.7637	81.5808	43.7043	46.8546	59.8538	128.509	44.8263	113.095	55.9992	42.522	46.8266	42.3487	56.3154	58.1489	1.20022	0.0377889	0.0837169	0.301184	-1.73129	0.29693	0.494006	0.608252	0.827781	-0.272679
	0.66_312.9202m/z	down in ST		312.92	1	0.655067	0.140617	0	33.5707	47.3032	27.0919	42.2878	35.9825	23.1389	115.108	58.0963	115.128	112.73	148.269	86.5304	78.5053	82.3311	71.0893	46.3099	65.5166	84.7692	37.7719	37.7183	66.1937	62.294	41.6181	51.7217	43.2781	33.6926	32.5951	33.7404	44.2364	46.1901	1.49774	0.00168452	0.0122821	0.329278	-1.60262	1.04144	0.0183	0.0471861	1.44129	0.527362
	0.66_344.8747m/z	insig		344.875	1	0.655067	0.113033	0	0.980316	6.32712	0.50293	2.72508	5.36263	1.10109	10.7643	0.30014	6.6463	21.1612	22.4466	39.7559	6.22806	4.81259	2.83904	0.407333	5.19597	9.73522	3.51181	2.23491	4.47394	18.7004	2.8441	13.7314	4.28429	3.11258	3.00696	2.86369	3.77177	5.37064	0.849945	0.058482	0.11342	0.168185	-2.57188	0.375243	0.41057	0.512099	0.642207	-0.638889
	0.69_322.8644m/z	insig		322.864	1	0.686117	0.134917	0	20.9482	20.1794	21.8538	16.2541	19.125	16.398	20.2681	25.307	29.5917	23.0813	34.4062	18.9331	17.5388	22.9062	18.3058	22.237	14.8167	17.6738	18.8788	19.4735	31.6142	14.3214	16.7029	19.3373	17.7006	13.3005	14.3074	9.42633	16.9493	15.7542	1.02139	0.0512864	0.10293	0.757045	-0.401549	0.160103	0.690122	0.78431	0.943074	-0.0845573
	0.69_336.8438m/z	down in OF		336.844	1	0.686117	0.11425	0	23.9549	25.2142	21.1862	21.8391	34.4379	19.0148	18.459	14.4053	31.0607	37.2894	51.1122	45.4716	20.2191	23.9717	12.7524	13.0571	17.0892	18.8325	32.446	26.8483	35.1863	28.1515	21.9275	38.843	18.5675	16.4612	18.3564	19.2689	22.7922	22.1251	0.52	0.217551	0.310942	0.736342	-0.441552	1.27149	0.00224885	0.0108663	0.577538	-0.792013
	0.69_406.8265m/z	insig		406.826	1	0.686117	0.0833	0	2.65257	3.36938	2.57349	2.24181	3.46832	1.53281	2.55811	3.75956	5.81555	4.54023	4.98259	3.08228	0.772797	4.0977	0	3.12716	2.32367	2.52443	4.76299	3.5958	6.04736	1.31149	2.33725	2.34274	1.43355	1.00035	0.936157	1.78813	1.71118	1.58771	1.02898	0.0330956	0.0768672	0.640237	-0.643323	0.593091	0.218289	0.310174	0.637344	-0.649856
	0.69_412.7826m/z	down in ST		412.783	1	0.686117	0.0521833	0	0.854584	1.53995	1.58435	0.877258	0	0	3.2076	4.14897	2.42256	3.59266	5.80544	5.17387	2.03864	2.31358	0	3.12238	2.0807	0	0.972137	2.58923	1.46419	0.48172	3.41532	0.975494	1.61458	1.02196	1.89464	1.33771	1.58739	1.36267	1.24338	0.000667136	0.00804892	0.207335	-2.26997	0.309945	0.971598	0.976693	0.984835	-0.0220455
	0.70_212.8459m/z	insig		212.846	1	0.69655	0.166033	0	110.618	72.1919	87.5531	65.3147	39.8492	99.0992	92.9053	117.459	94.0346	136.326	210.162	126.179	71.1011	104.977	77.9647	92.4485	69.9474	87.399	88.739	87.0641	89.4905	77.0871	81.4013	86.5621	51.8229	63.4142	50.1822	46.2759	77.4262	53.9146	1.04146	0.0386598	0.0848822	0.610792	-0.711246	0.181418	0.859695	0.906401	0.987251	-0.0185106
	0.70_488.7902m/z	down in OF		488.79	1	0.69655	0.10405	0	16.0332	19.2552	18.0475	12.4565	18.9053	13.0677	15.3829	17.881	22.1411	21.8709	25.7264	17.6214	8.82924	15.722	3.36533	11.7866	9.368	12.8457	22.6162	21.5529	30.5503	14.5921	16.8728	21.2653	11.4214	8.81158	8.41898	8.39079	11.1513	10.1205	0.860998	0.08333	0.150464	0.810499	-0.303118	1.127	0.00361289	0.0149542	0.485815	-1.04152
	0.70_494.7467m/z	down in ST		494.747	1	0.69655	0.0935167	0	1.86813	3.86823	3.26144	0.901245	0	0.612656	3.72803	4.23221	4.27765	8.47438	10.2214	6.38056	3.06857	5.31286	1.3723	5.31109	3.70305	5.29545	2.87201	3.29138	2.43277	2.69092	2.34337	3.11217	2.467	3.76757	2.75839	2.96344	3.3045	2.93632	1.13366	0.00734988	0.0286049	0.284991	-1.81101	0.586805	0.12491	0.205797	1.43725	0.523311
	0.70_526.7576m/z	up in ST; down in OF		526.758	1	0.69655	0.0937167	0	49.9973	39.8748	44.6209	36.4644	50.1185	47.0959	20.6537	25.2236	30.9451	18.4191	27.484	15.4519	12.9283	16.8227	0	18.0515	14.5469	15.9627	36.1876	35.7758	50.2041	30.8651	35.032	33.0091	13.0234	14.871	12.1106	13.0261	19.2194	13.4197	1.4467	6.36902e-05	0.00229285	1.94078	0.956637	1.19122	8.54084e-05	0.00111613	0.365932	-1.45035
	0.70_632.6507m/z	insig		632.651	1	0.69655	0.0729167	0	11.9263	8.36023	12.0417	1.05023	1.68944	2.05383	5.25751	8.81458	13.0025	14.7164	12.5296	10.5089	0.872528	2.49504	0	5.68381	6.96576	6.79181	7.93051	9.99832	8.15462	5.23915	8.11622	4.43097	2.20908	2.62384	1.61893	2.00046	2.70177	2.6618	0.8489	0.103923	0.173506	0.572606	-0.804385	0.80744	0.0458923	0.0925897	0.523902	-0.932632
	0.71_124.9221m/z	down in OF		124.922	1	0.706967	0.114367	0	6.27151	4.7632	5.03414	4.47747	4.98524	6.24513	2.7974	4.24852	5.75878	4.94049	8.34871	3.53837	2.07303	2.75677	2.01067	2.77885	1.60239	2.36934	7.0762	6.57122	8.965	3.68247	4.66886	4.15915	1.16042	0.881638	1.07121	1.45321	1.87713	1.64296	0.375179	0.691776	0.742017	1.07237	0.1008	1.3822	0.00675029	0.0236672	0.386957	-1.36976
	0.71_208.8838m/z	down in OF		208.884	1	0.706967		0	29.8417	26.1901	28.4039	23.1097	21.9403	28.4177	13.6808	22.7583	23.183	21.0521	29.5565	20.3169	12.252	15.098	7.86417	19.1499	12.3324	13.2385	34.2921	28.0259	31.5537	17.1316	23.6594	22.9501	9.59855	11.4665	7.9997	9.54077	11.3071	11.2102	0.837625	0.0999975	0.168911	1.20955	0.274467	1.27629	0.00235753	0.0112031	0.507161	-0.979485
	0.71_292.8454m/z	down in OF		292.845	1	0.706967		0	64.5089	48.3695	54.5121	38.6706	48.533	43.0414	30.4876	38.6429	47.4519	43.9519	57.8038	38.7048	20.9266	24.2745	16.6372	30.0145	24.3514	27.2847	60.8116	63.1069	64.609	34.6376	38.9766	41.1624	20.0966	17.8934	18.8482	17.9603	25.1422	21.4665	0.658384	0.231298	0.324946	1.15792	0.211537	1.3526	0.00379549	0.0154726	0.473086	-1.07983
	0.71_349.8849m/z	down in OF		349.885	1	0.706967	0.10405	0	26.3214	22.7101	23.0612	14.5266	9.83783	13.3394	18.1169	18.545	25.486	16.0477	24.1104	13.7193	8.99023	12.168	3.83386	14.6847	7.30702	9.8988	25.5591	29.4699	33.6996	15.9968	21.377	19.3053	7.73339	7.72781	5.10266	6.86008	10.0297	7.39415	0.237514	0.75863	0.801782	0.946316	-0.0796066	1.28802	0.00148842	0.00778038	0.391194	-1.35404
	0.71_418.9532m/z	down in ST		418.953	1	0.706967	0.114367	0	3.02621	2.86478	2.20721	4.88207	2.44601	1.70367	17.2141	18.0068	20.3606	12.7829	11.5758	12.5711	2.57133	3.33839	2.84805	11.6913	3.27045	2.86339	6.96935	9.22221	7.1373	3.0336	4.57207	2.75322	4.2815	3.61549	3.30132	3.74167	4.07513	4.80403	1.57378	0.00018618	0.00369792	0.185166	-2.43311	0.488261	0.526054	0.641608	0.789097	-0.341726
	0.71_460.7683m/z	down in OF		460.768	1	0.706967	0.0937167	0	36.2959	31.2448	33.2818	12.249	21.2619	12.9553	14.8668	19.5129	27.8287	20.6046	28.5549	20.4015	5.02584	9.05063	0	12.4951	8.99659	12.0816	38.456	39.8912	36.1116	16.1075	19.7484	17.7268	8.19509	7.05054	7.14224	6.59848	13.491	9.42963	0.129393	0.606656	0.669293	1.11778	0.160631	1.13566	0.00577604	0.0206287	0.289541	-1.78816
	0.71_464.7281m/z	down in OF		464.728	1	0.706967	0.10395	0	8.76581	9.95017	8.0104	2.49617	1.19334	2.74339	6.81261	5.80343	8.3871	9.68912	12.5199	11.7054	2.34146	3.65742	2.38901	4.8571	3.8382	3.69572	7.61475	8.74036	5.79086	4.79326	5.71034	4.78525	2.09734	2.39523	1.70534	1.59253	2.38069	2.16893	0.856745	0.087614	0.154695	0.603802	-0.727853	1.23021	0.00633134	0.0223345	0.555069	-0.84926
	0.72_306.9492m/z	insig		306.949	1	0.717433	0.0834167	0	20.2582	14.9345	18.6413	11.3522	10.3786	15.0699	18.1987	26.8658	22.6713	28.2173	18.538	12.4631	18.215	16.5391	0.494291	33.1801	22.1452	22.0193	11.9535	18.4296	22.672	20.392	27.9613	21.5587	10.8911	10.8609	9.4124	9.30564	9.56812	10.6503	0.853323	0.0674197	0.127743	0.713917	-0.486172	0.375552	0.73192	0.815609	0.915636	-0.127154
	0.72_331.8736m/z	insig		331.874	1	0.717433		0	12.8004	12.2352	13.0021	4.2979	9.25039	6.75606	5.52509	7.55617	11.5748	14.2115	11.0771	10.9953	6.32827	5.8541	0	3.83692	8.28056	6.92087	14.2223	20.3757	11.5607	7.8642	6.68661	14.3698	3.48507	2.86176	2.4734	3.87166	2.56508	4.04896	0.134156	0.828199	0.859536	0.957368	-0.0628544	0.969832	0.0153515	0.0410562	0.426057	-1.23088
	0.72_419.9365m/z	down in ST		419.937	1	0.717433	0.05225	0	6.94407	7.31112	8.25152	5.36822	5.28556	6.52695	15.9074	19.2845	16.9693	13.1129	15.7069	9.57894	4.57681	5.82907	0	13.6954	6.731	5.69527	10.9938	11.3118	11.3671	8.74308	9.36522	8.06367	4.31831	3.87161	3.28496	3.09563	2.9915	4.46208	1.48849	0.00100806	0.00938218	0.438245	-1.19019	0.807531	0.0827924	0.146931	0.625668	-0.676531
	0.72_474.8722m/z	insig		474.872	1	0.717433		0	5.71849	6.30936	6.74706	2.9715	3.23105	2.67242	4.9144	7.30703	7.0314	8.23051	5.46219	4.50517	3.39257	3.91248	0	7.2916	4.4455	4.41025	5.37215	8.77803	6.48453	6.07971	7.59003	4.78843	3.17337	1.88588	2.38569	2.52579	2.6968	3.87068	0.776812	0.123828	0.19703	0.7383	-0.43772	0.775045	0.0437724	0.0895699	0.613587	-0.704661
	0.72_558.8340m/z	insig		558.834	1	0.717433	0.0626667	0	7.22879	6.14844	9.79816	3.3866	4.44583	3.60095	6.93829	10.3782	10.5988	11.7141	6.13443	6.21289	3.52921	3.98495	0	12.205	5.31314	4.9892	7.50315	11.4249	10.5785	7.57903	8.84461	6.98932	3.64484	3.43987	3.48053	2.20053	2.4057	3.7179	0.882564	0.0717647	0.133343	0.665853	-0.586725	0.857206	0.0694938	0.128485	0.580104	-0.785616
	0.73_247.9121m/z	down in OF		247.912	1	0.727933	0.135083	0	71.5414	56.8971	66.089	38.3154	35.5933	39.56	27.2334	48.5426	59.0348	51.6898	82.2349	65.6351	24.1657	18.052	11.1915	18.6869	25.6883	28.8418	97.5835	92.2388	72.0009	37.6359	44.484	46.7182	33.1663	27.0045	27.3332	26.7244	38.4304	36.6387	0.1546	0.664835	0.719822	0.921123	-0.118534	1.33342	0.0078418	0.025914	0.324133	-1.62534
	0.73_490.9747m/z	down in ST		490.975	1	0.727933	0.07305	0	3.01837	2.18629	2.73357	2.09387	0.845474	2.31662	4.90173	10.0999	5.67409	6.22368	5.60909	2.62602	3.87829	4.27408	0	18.9996	8.962	7.7857	0.380035	3.937	4.10483	6.15916	8.75352	6.16996	2.80167	2.36931	2.36513	2.48532	2.32341	2.88029	1.25274	0.0127361	0.03923	0.375533	-1.41299	0.011174	0.43433	0.538999	1.49047	0.575769
	0.74_599.9900m/z	insig		599.99	1	0.738367	0.0729833	0	3.42065	2.13818	0.880463	2.34514	0	3.14542	2.65216	7.41879	3.24597	2.10867	0.469788	0	3.04495	1.28894	0	6.96626	6.35037	4.89267	0.719666	0.397766	2.91382	3.73234	8.16971	4.39117	3.1041	2.52661	1.83344	3.89044	4.27993	2.74612	0.0120426	0.598097	0.663784	0.751766	-0.411645	0.0226819	0.817838	0.878956	1.11308	0.154556
	0.74_620.0662m/z	insig		620.066	1	0.738367	0.0833167	0	0	0	0	0	0	0	0.585937	5.29731	0	0	0.593262	0	0.880127	0	0	13.2257	4.55187	4.2359	0	0	0.360107	0	1.39233	0	2.82792	1.46255	2.07623	1.63943	2.89837	2.21661	0.889487	0.270644	0.373839	0.0645684	-3.95303	0.821762	0.148836	0.23576	11.2901	3.49698
	0.76_594.1310m/z	insig		594.131	1	0.759167	0.0934667	0	14.5153	16.0689	14.036	11.9235	4.80128	8.26678	24.3645	38.7505	17.7141	8.93845	11.0632	9.17538	11.8098	10.2485	7.06328	30.079	16.6575	17.2107	9.04971	10.2939	12.4177	15.4283	19.7496	10.2962	12.6778	9.74687	8.72938	8.48376	8.1548	10.4563	0.592884	0.22991	0.324263	0.632799	-0.66018	0.262107	0.497959	0.611808	1.205	0.269035
	0.82_594.2241m/z	down in OF		594.224	1	0.821033	0.227617	0	159.162	194.004	192.372	303.01	137.946	201.58	144.704	145.739	318.387	103.606	155.453	123.336	118.104	76.8554	77.3635	89.5724	99.4045	129.165	239.494	193.881	321.408	375.832	178.994	154.728	94.8912	70.8107	87.0826	79.347	89.6748	76.5297	0.559169	0.423905	0.514862	1.19859	0.26134	1.35306	0.00846744	0.0272814	0.40323	-1.31032
	0.84_624.2348m/z	insig		624.235	1	0.841733	0.0825667	0	10.2046	11.2536	14.4483	24.1655	5.8739	21.6211	24.3805	30.6656	43.4119	12.9699	23.2253	14.7097	17.7225	6.70416	13.9585	10.8607	6.03305	8.59779	8.38577	9.33984	7.47079	14.4624	14.8089	14.4082	4.28058	3.98679	3.98468	3.0892	3.73779	3.24493	0.880257	0.0907483	0.158226	0.58627	-0.770363	0.275882	0.727014	0.813294	0.927416	-0.108711
	3.17_103.0540m/z	up in OF		103.054	1	3.1692	0.39345	0	0	237.403	199.699	297.478	213.594	39.4368	0	0	0	16.0094	0	42.2377	339.928	242.438	0	507.59	402.523	335.098	0	0	0	0	0	0	328.243	481.084	446.586	524.824	326.932	459.78	1.13462	0.0232471	0.0614236	13.9444	3.80161	1.37028	0.0076907	0.0257672	95.2971	6.57436
	5.89_121.0279m/z	insig		121.028	1	5.88685	0.163917	0	15.8661	184.074	162.185	25.4919	117.948	7.61267	14.7835	38.9983	93.2489	35.6131	47.4349	24.196	30.7607	40.7245	29.9142	61.0296	214.244	66.172	65.0785	10.5425	21.3198	10.9346	48.363	29.6656	147.039	258.903	272.575	244.895	237.587	199.035	0.225642	0.251544	0.350821	2.0182	1.01307	0.869328	0.205193	0.297194	2.38212	1.25225
	8.91_460.3123m/z	up in ST; up in OF		460.312	1	8.91183	0.167983	0	176.276	91.8101	104.639	178.847	111.967	159.864	6.62949	0	0	22.0449	0	156.757	172.285	199.612	61.3644	239.911	74.3759	246.052	0	0	56.0513	0	0	0	62.1749	68.8491	45.7706	25.4645	53.4591	49.5013	1.28209	0.00698591	0.0279958	4.34721	2.12009	1.4245	0.00429736	0.0163641	15.8518	3.98657
	12.77_622.9700m/z	insig		622.97	1	12.7694	0.183017	0	42.5515	18.9478	24.7049	31.5667	19.3661	34.5476	26.2963	45.9362	35.9272	26.5043	39.5479	27.4538	27.194	26.8077	30.4374	23.1488	16.1365	31.9899	46.9647	26.6317	33.7185	39.6549	29.3296	47.6975	7.91782	9.42691	8.92283	9.3978	11.438	9.69998	0.52237	0.346677	0.450758	0.851333	-0.232205	1.02001	0.0284836	0.0647355	0.695163	-0.524577
	13.01_494.4071m/z	insig		494.407	1	13.0065	0.17505	0	106.283	47.8199	50.1798	60.8096	52.4732	103.357	21.8875	53.0448	26.3475	61.3334	36.6843	30.3162	32.7759	26.1609	75.0474	48.7845	16.7124	26.4505	51.912	21.7414	18.1879	24.5962	34.7596	71.4971	55.5918	46.9045	46.054	56.9785	40.4972	42.5936	1.11418	0.037772	0.0837169	1.83318	0.874348	0.0085301	0.965341	0.97552	1.01454	0.0208224
	13.20_400.3779m/z	insig		400.378	1	13.2033	0.156117	0	9.26622	9.86792	10.501	12.2865	10.5819	9.27994	18.268	13.461	12.2864	10.7849	12.5825	11.7572	9.68736	10.0873	8.87185	8.73815	10.934	8.33426	10.5622	11.1335	10.3312	10.4857	11.3923	14.4091	9.05844	10.1355	11.4772	9.23304	15.004	11.0016	1.10635	0.0441772	0.0925312	0.780685	-0.357187	1.07417	0.0294156	0.0661422	0.829301	-0.270033
	13.35_371.3194m/z	insig		371.319	1	13.3495	0.29335	0	87.0414	77.1099	85.6413	76.507	85.4876	85.7502	187.181	129.183	145.73	79.5315	152.683	74.1408	75.0352	67.9381	81.7317	65.746	63.5522	68.1742	86.2022	76.0169	100.669	162.406	153.078	113.848	66.8908	65.8959	64.2514	57.7215	65.6957	59.7272	1.03817	0.0534256	0.106481	0.647456	-0.627145	1.19545	0.0255796	0.0590693	0.609889	-0.713382
	13.42_172.1716m/z	insig		172.172	1	13.4231	0.11555	0	65.2945	109.547	74.449	71.1204	67.0162	65.7625	63.648	29.0272	49.1715	43.7804	32.3905	84.5328	59.1607	72.5741	42.8973	45.0697	66.2957	60.1369	87.6252	64.4834	56.3611	48.1067	49.15	28.5434	81.6942	53.2452	53.9128	54.0051	52.7499	54.447	1.01365	0.0462663	0.0941675	1.4979	0.582938	0.272327	0.837525	0.89016	1.03549	0.0503193
	13.68_675.9418m/z	insig		675.942	1	13.6767	0.4238	0	105.057	86.86	87.0735	103.167	81.2185	86.4748	82.5899	54.0222	57.6472	1666.07	66.9413	96.0108	94.2601	93.5643	101.547	104.177	138.112	100.004	130.362	154.051	143.08	71.429	58.8393	57.258	63.1362	57.7089	58.6257	53.77	61.5243	60.3461	0.225612	0.398049	0.489907	0.271762	-1.87958	0.282308	0.891127	0.929942	1.02707	0.0385305
	13.86_212.1722m/z	insig		212.172	1	13.8573	0.382367	0	25.4299	15.1905	16.3606	20.5878	13.7769	24.4939	27.4162	21.5226	23.4693	14.0757	23.72	15.9762	15.4513	15.616	17.3015	14.2794	8.40757	11.0563	19.157	18.5573	12.419	26.643	23.0235	20.7342	4.08444	3.22824	3.3432	3.01863	5.02321	2.45159	0.308955	0.564057	0.633328	0.91805	-0.123355	1.01839	0.0246964	0.0581615	0.681236	-0.553774
	13.93_396.7874m/z	up in ST; up in OF		396.787	1	13.9317	0.190917	0	46.3047	40.4981	45.2944	49.1527	41.1483	36.3638	7.40266	3.5602	2.33887	20.4827	4.17969	37.2932	34.9109	44.3915	24.4883	43.8328	30.764	37.9644	17.1429	13.6372	3.17383	9.6123	5.03863	6.19141	20.2102	20.3312	24.906	21.8453	20.5664	16.6321	1.29525	0.0020329	0.0141079	3.43837	1.78172	1.39039	6.39886e-05	0.000876034	3.94829	1.98123
	13.94_556.3692m/z	insig		556.369	1	13.9423	0.201567	0	36.0431	33.3007	34.8822	38.4588	30.0579	34.1448	36.23	27.0462	28.7037	381.758	35.0695	29.2339	28.3412	26.4673	41.0344	32.1929	40.4006	31.0387	49.9972	65.7321	41.6854	33.802	32.4226	22.6765	10.6674	10.2098	11.8504	16.6715	14.6495	10.8548	0.358614	0.388341	0.483119	0.38452	-1.37887	0.469268	0.283644	0.381956	0.809834	-0.304301
	14.00_336.3091m/z	up in ST		336.309	1	13.9954	0.0530667	0	47.6025	65.0918	57.2434	32.0679	59.3239	43.977	5.86239	4.81262	0.918101	16.6189	3.754	59.8085	10.1241	51.2099	18.6811	18.9355	23.6869	5.90565	20.327	13.9567	5.90809	7.84293	1.48559	6.36544	27.3279	12.2458	29.6925	20.7354	17.5691	21.8691	1.21612	0.00970256	0.034498	3.3267	1.73409	0.801442	0.132408	0.215069	2.30011	1.2017
	14.03_586.4529m/z	insig		586.453	1	14.0272	0.254233	0	91.4224	64.4203	50.7054	95.9641	41.617	74.2199	54.7805	60.4897	42.1013	32.857	50.4124	56.8744	29.9605	52.9011	70.336	43.0191	48.0052	63.6459	62.21	56.0719	62.8055	74.2377	46.2954	50.3728	44.7181	51.7161	28.5043	32.7555	38.9328	37.4214	0.864366	0.0786271	0.14332	1.40614	0.491744	0.563867	0.333731	0.435137	0.874641	-0.193237
	14.09_542.4249m/z	insig		542.425	1	14.0907	0.285567	0	76.2885	77.941	69.0337	93.0459	75.6397	84.3866	85.0729	52.396	65.8481	66.1251	57.8836	75.8774	62.0348	60.9059	76.4324	59.6514	64.389	58.9411	71.1372	73.6848	63.5545	77.0312	58.698	68.5475	39.4643	48.8044	37.3698	43.8124	50.2193	43.5437	0.902022	0.0694232	0.129943	1.18138	0.240471	0.664287	0.216214	0.308493	0.926576	-0.110018
	14.09_702.4998m/z	insig		702.5	1	14.0907	0.1694	0	36.0915	33.4503	34.89	26.2797	29.485	33.2366	56.5368	39.1883	35.9057	31.12	40.6792	35.5284	40.5049	27.3853	30.1102	25.5334	20.9917	26.4363	33.0868	31.6081	26.216	56.5783	27.079	35.3264	12.813	16.086	11.3955	14.5309	17.5571	10.7285	0.919151	0.0951048	0.162072	0.809484	-0.304926	0.629055	0.253998	0.349399	0.814513	-0.295991
	14.10_614.4476m/z	insig		614.448	1	14.1013	0.211617	0	100.361	86.8171	89.927	77.8882	94.1422	88.9106	121.393	87.2056	82.4701	82.062	90.4207	90.7129	112.314	78.6771	81.4485	82.4169	62.587	72.3262	77.8074	70.4663	65.2466	105.769	68.3343	89.5457	35.0522	41.8252	36.6607	36.8638	38.2893	39.5123	0.190098	0.699536	0.748946	0.970739	-0.0428444	0.100798	0.826205	0.881387	1.02641	0.037602
	14.12_336.3204m/z	insig		336.32	1	14.1225	0.1694	0	88.9019	102.942	101.305	112.45	107.997	110.131	53.7306	91.7762	114.937	130.259	100.468	75.7988	135.468	103.867	86.6245	131.028	112.519	119.019	96.1016	101.118	132.33	45.8221	114.877	84.3612	109.44	127.38	110.308	105.224	138.309	122.321	0.502454	0.450185	0.532457	1.10011	0.137646	0.656937	0.214466	0.307527	1.19825	0.260927
	14.18_600.4321m/z	down in ST; down in OF		600.432	1	14.1754	0.263917	0	2940.89	1521.7	1748	1819.69	1282.4	2646.8	3144.5	3962.87	2587.09	4969.36	4386.51	2429.98	1980.65	1937.93	3221.3	1760.2	1049.31	1697.57	4046.54	3156.96	2778.58	4032.97	3184.89	3953.42	918.875	880.276	853.724	767.728	912.28	778.043	1.19101	0.0116036	0.0377609	0.556765	-0.844861	1.27632	0.00175889	0.00895012	0.550596	-0.860935
	14.22_496.3835m/z	insig		496.384	1	14.2176	0.2637	0	189.752	147.706	142.98	153.048	131.275	178.612	136.745	116.948	118.974	188.753	111.306	168.106	144.474	140.831	182.564	140.027	111.244	136.159	187.313	176.275	120.155	164.832	114.984	136.847	80.859	79.7019	75.1062	70.4836	81.9868	76.8046	0.619284	0.307028	0.40937	1.12195	0.166011	0.2356	0.639328	0.750232	0.949905	-0.0741451
	14.23_468.3531m/z	down in ST; down in OF		468.353	1	14.2281	0.305267	0	8118.9	4460.56	5340.47	5287.94	3768.46	7286.24	14623.7	12737.5	12830.2	11372.9	15303.4	6586.98	5495.68	5294.16	8363.28	5034.33	3463.85	5029.78	10808.7	9452.18	8903.73	13759.8	13301.7	12198.3	2704.33	2650.71	2481.3	2367.41	2774.48	2385.43	1.34482	0.00214178	0.0145137	0.466445	-1.10022	1.40807	0.000244905	0.0021541	0.477622	-1.06606
	14.42_438.3436m/z	down in ST; down in OF		438.344	1	14.4171	0.146483	0	24.8202	11.8649	13.9068	11.6485	10.4178	18.7508	37.1228	40.7005	28.987	37.8336	46.8708	18.516	15.0071	16.7047	23.3338	13.2873	8.16869	13.506	35.8015	28.5275	29.1464	45.3315	31.7189	35.7399	4.51165	3.39974	2.97148	4.2804	5.33162	3.56392	1.33469	0.00291161	0.0171131	0.435218	-1.20019	1.40568	0.000166685	0.0017115	0.436367	-1.19639
	14.47_454.3727m/z	insig		454.373	1	14.4696	0.1673	0	9.51534	11.7862	9.46743	13.8226	11.6508	13.6011	13.6396	12.4595	12.0871	10.0373	12.3741	9.95393	6.29503	8.89793	17.7248	9.51522	10.2926	8.65647	13.8503	18.4614	12.2415	16.3819	13.0544	13.8098	2.36458	2.09	3.32057	3.01671	1.5459	2.44905	0.139712	0.906346	0.917496	0.989964	-0.0145515	1.06671	0.0447329	0.0909833	0.699118	-0.516392
	14.54_584.4374m/z	insig		584.437	1	14.543	0.239633	0	57.7109	30.0574	28.4517	41.0533	25.7211	50.3329	15.4493	45.1081	14.4046	53.3105	38.2889	47.4521	42.3836	37.7885	65.9357	53.7069	13.3052	42.3739	61.8346	56.0264	21.5358	36.2049	23.6778	30.8641	18.7265	12.4526	19.7872	8.77515	16.6206	13.9761	0.331481	0.718771	0.762454	1.09025	0.124653	0.114476	0.680211	0.784096	1.11015	0.150754
	14.56_540.4101m/z	insig		540.41	1	14.5641	0.270367	0	108.717	64.3509	60.9423	67.3142	48.4946	94.2856	64.6235	72.3596	39.5425	113.965	76.6573	81.2791	88.0156	84.8444	94.7128	81.3274	42.0448	60.7229	120.338	88.7242	39.4631	78.7106	47.8169	82.0061	14.2727	16.245	14.3639	11.5977	18.9728	11.6228	0.0208029	0.958648	0.961988	0.990361	-0.0139739	0.0276497	0.951888	0.968978	0.988205	-0.0171172
	14.58_504.3232m/z	insig		504.323	1	14.5844	0.133817	0	0	18.7886	6.05713	16.08	16.6434	0	0	0	0	0.516693	0	0	0	0	0	0	15.1577	0	0	0	0	0	0	0	5.19378	9.00465	7.64309	8.86141	7.3638	5.24377	1.08071	0.0429455	0.0906104	55.9092	5.80501	0.503295	0.363217	0.463729	25.2799	4.65992
	14.67_760.5774m/z	down in OF		760.577	1	14.6667	0.203683	0	19.7742	27.1221	26.6702	24.5734	10.9674	26.9438	46.4512	17.9588	26.175	34.4209	24.0566	21.819	10.1902	17.7194	29.4198	9.73764	24.0139	12.9802	26.8783	31.2839	22.7053	38.2175	35.4201	40.6759	7.03923	10.2354	6.16773	6.0103	10.2418	9.81536	0.550064	0.275311	0.378471	0.796173	-0.328847	1.18968	0.00563786	0.0202611	0.533152	-0.907382
	14.73_526.4310m/z	insig		526.431	1	14.7282	0.6382	0	292.299	228.281	255.255	254.004	360.791	282.43	284.336	192.976	190.296	180.088	185.267	243.993	299.105	284.318	276.103	219.497	277.923	254.222	226.26	179.054	193.806	254.876	187.718	321.175	175.596	173.276	190.144	182.621	214.08	179.925	1.07953	0.0270218	0.0668007	1.31019	0.389781	0.778637	0.136897	0.220493	1.18217	0.241439
	14.74_482.4042m/z	insig		482.404	1	14.7385	0.626733	0	364.121	284.035	295.007	303.5	493.397	349.315	370.35	214.738	176.402	240.989	180.141	278.015	332.179	289.057	290.188	218.633	290.316	229.033	286.729	198.599	192.489	330.704	190.196	403.845	182.402	161.793	150.702	163.378	174.577	167.389	1.05186	0.0370379	0.0833352	1.43046	0.516476	0.195121	0.851423	0.899941	1.02923	0.0415673
	15.10_452.3937m/z	insig		452.394	1	15.1046	0.491433	0	197.55	164.668	153.087	162.85	445.469	185.552	309.545	183.747	126.987	150.908	122.934	115.845	223.521	188.884	191.022	86.0754	254.288	82.3714	155.186	92.6735	145.647	220.142	115.426	349.103	97.9125	81.0092	86.873	83.9296	87.1471	75.1601	0.524585	0.388164	0.483119	1.29626	0.374351	0.0830858	0.860687	0.906401	0.951755	-0.0713381
	15.17_730.5671m/z	insig		730.567	1	15.171	0.3378	0	255.734	267.536	234.622	256.653	250.776	276.184	310.258	229.247	250.828	277.875	227.286	233.193	221.579	199.121	253.717	222.927	224.996	211.858	237.421	254.199	227.261	262.758	180.979	258.875	149.733	188.014	151.242	192.576	184.779	161.529	0.112033	0.888978	0.903813	1.00839	0.0120483	0.484671	0.3448	0.447539	0.93859	-0.0914323
	15.61_466.4095m/z	up in ST		466.41	1	15.6056	0.42955	0	61.9663	59.1625	59.6409	61.1164	59.1504	63.2654	48.5917	0	0	0	0	0	0	0	0	0	0	0	0	0	1.27921	45.7959	0	0	2.03751	3.0135	2.73584	1.67052	3.20227	2.10641	1.40649	0.00123381	0.0102997	7.3049	2.86886	0.630643	0.351584	0.455317	0.0319146	-4.96964
	15.65_467.8555m/z	insig		467.856	1	15.6477	0.325917	0	44.0679	49.0466	41.6794	37.7178	38.3472	34.1506	53.7907	41.8294	38.095	32.6077	40.5419	49.9626	53.5723	39.6669	62.9289	47.4805	60.2144	53.3686	43.2408	45.2596	30.0177	32.9649	41.7032	40.6062	16.9321	11.7539	13.1872	15.8517	21.3379	23.2088	0.242461	0.621036	0.681366	0.953986	-0.0679599	1.13451	0.00963551	0.0292261	1.35689	0.440309
	16.57_103.9549m/z	up in ST		103.955	1	16.5687	0.290617	0	32.6654	35.9566	37.1157	64.9644	34.6098	29.1214	15.8663	8.33065	11.2092	6.86323	12.562	29.8684	25.0443	22.3788	26.3342	35.3019	14.4691	20.3724	26.666	13.9252	9.62742	12.8285	7.89266	10.0927	9.18155	18.3229	12.5554	16.0839	13.6269	15.7472	1.35228	0.0036849	0.0196528	2.76782	1.46875	1.08962	0.0247818	0.0581615	1.77584	0.828498
	16.65_498.9016m/z	insig		498.902	1	16.6506	0.07205	0	4.33252	8.22666	7.45063	5.17332	6.72237	4.79167	5.16387	9.22262	2.90663	2.68309	3.25979	4.01913	4.34666	4.65523	4.40921	5.42072	8.14693	5.35708	5.03027	7.08202	3.98317	4.44521	4.00756	3.10724	5.34039	8.91129	6.69251	7.76319	5.95291	6.58629	0.778468	0.221893	0.316362	1.34643	0.429141	0.549099	0.35639	0.45742	1.16924	0.225569
	16.66_320.8636m/z	insig		320.864	1	16.661	0.0823167	0	7.312	5.37335	4.86975	7.63579	5.51059	8.443	4.21463	2.31361	1.46092	4.71963	4.13656	6.96024	4.99585	7.39003	2.1329	7.56082	6.10227	8.84988	4.87488	3.93963	4.3096	5.99157	5.85631	1.89502	13.6161	9.60877	7.23959	9.92759	6.89998	8.72595	0.997735	0.0285289	0.0687559	1.64434	0.717508	0.565406	0.176692	0.267238	1.37834	0.462927
	16.66_362.9262m/z	up in ST		362.926	1	16.661	0.07205	0	12.1881	11.5501	17.4537	11.8514	11.3872	8.12769	10.8348	6.74701	5.61789	6.43942	6.72557	9.82184	11.6279	8.14455	5.04398	8.89667	10.7519	9.24133	5.86298	5.20645	6.23053	11.6164	8.71798	8.23018	9.8414	9.71843	10.9971	9.57568	10.0163	11.3371	1.17435	0.0168276	0.0479836	1.57099	0.65167	0.48645	0.356368	0.45742	1.17098	0.227714
	16.66_430.9139m/z	insig		430.914	1	16.661		0	12.0834	14.8448	13.4203	12.4852	17.6319	11.7386	13.1864	9.25691	9.52353	6.5177	7.90259	11.0718	11.3909	9.63802	5.63855	14.5535	13.2495	11.5108	10.0345	7.12444	7.70773	10.2673	8.91656	8.99989	12.9146	11.2532	13.4267	10.6815	11.4443	11.0432	1.14682	0.0108514	0.0363396	1.43066	0.51668	0.615013	0.16301	0.255073	1.24375	0.314691
	16.72_100.9562m/z	insig		100.956	1	16.7225	0.227	0	58.4418	53.0406	56.5802	54.2134	55.3372	57.0921	42.0856	31.3039	38.9083	38.1136	33.9223	41.9479	41.5306	41.4803	36.2832	44.1382	37.9443	43.6711	39.4991	41.8463	32.2936	45.0347	36.433	33.5883	28.5856	26.6099	29.4249	27.7067	27.7799	25.4401	1.53793	3.49752e-05	0.00173745	1.47915	0.564772	0.572222	0.283353	0.381956	1.0715	0.0996374
	16.72_102.9536m/z	up in ST		102.954	1	16.7225	0.146683	0	9.15305	8.05339	9.19229	7.93646	7.27994	7.98457	5.55786	4.3933	4.59578	4.97358	4.01241	4.88125	5.15002	5.00232	3.71491	5.07506	4.37653	4.37857	4.41671	5.41367	3.87933	6.59384	5.06641	3.58117	2.99938	3.22604	3.20984	2.9509	3.43505	2.6345	1.58066	6.24988e-06	0.000599988	1.7456	0.80372	0.120649	0.691934	0.78431	0.956695	-0.0638692
	16.72_115.9634m/z	up in ST		115.963	1	16.7225	0.209133	0	24.8207	21.6261	23.9884	25.2486	22.6382	24.1986	17.9362	11.2525	13.4102	12.9911	12.0033	14.8982	11.5793	12.3486	8.6433	14.0958	11.5087	13.1941	10.6279	14.0715	9.42844	21.8067	12.1586	11.6573	6.25569	5.90993	6.59993	5.38743	6.6642	4.21692	1.5306	2.16104e-05	0.00155595	1.7277	0.788853	0.310336	0.502563	0.615649	0.894915	-0.160177
	16.72_322.7921m/z	up in ST; up in OF		322.792	1	16.7225	0.1112	0	5.12573	9.15583	7.05311	7.18903	6.5358	6.13081	0	0	0	0	0.470673	2.73289	4.03358	3.15807	1.74388	5.16834	3.72953	4.65218	2.45775	0.279816	0	0	0	0.413589	3.0613	4.78312	4.73031	4.73381	6.28557	5.50522	1.43284	6.04693e-06	0.000599988	12.0179	3.58711	1.31972	0.000548735	0.00394403	6.77472	2.76016
	16.86_121.0278m/z	insig		121.028	1	16.8572	1.37303	0	464.298	490.557	463.432	459.484	742.278	471.781	675.112	583.733	605.264	546.46	624.775	557.948	607.298	652.213	604.004	640.636	948.981	638.121	701.058	631.554	1051.26	688.839	649.956	654.307	1041.6	948.312	1049.27	1080.91	1347.57	1056.94	0.905059	0.137099	0.214425	0.860445	-0.216845	0.278534	0.586604	0.701242	0.934722	-0.0973912
	16.81_207.0319m/z	insig		207.032	1	16.8052	1.38333	0	1259.31	1125.03	1163.88	1143.37	1024.27	1223.73	1322.39	959.892	1059.68	1169.3	975.568	1123.82	1067.65	1188.49	1100.58	1146.23	838.732	1157.85	1139.98	1309.77	1525.9	1541.33	1149.78	1021.14	1711.43	1671.29	1725.19	1772.65	1632.35	1686.33	0.473212	0.420268	0.511785	1.04976	0.0700598	0.830935	0.088524	0.154373	0.845424	-0.242253
	16.79_230.8894m/z	insig		230.889	1	16.7927	0.173017	0	60.8635	59.2349	71.2551	64.2459	63.893	76.7108	33.7142	93.414	75.6305	71.4134	84.4509	104.471	89.5726	92.8649	92.5779	109.067	86.1419	112.158	72.2966	95.6058	40.337	29.3345	86.3493	61.357	40.0336	30.1427	32.439	31.0453	29.8802	37.0441	0.29535	0.324212	0.426361	0.855557	-0.225064	1.0068	0.0250287	0.0582213	1.51158	0.596059
	16.78_172.8613m/z	up in OF		172.861	1	16.7827	0.0991667	0	0.51947	1.32146	1.27885	2.6933	0	1.06018	0	0	0	0	0	2.27305	2.69158	2.08318	0.41568	2.84822	0.866234	3.23302	0.470078	0	0	0	0	0	1.961	1.91624	1.86008	2.8544	1.53374	1.18668	0.969726	0.197601	0.28742	2.58724	1.37141	1.4416	0.00970815	0.0292261	13.7034	3.77646
	16.72_324.7903m/z	up in ST; up in OF		324.79	1	16.7225	0.101767	0	4.86107	6.4471	7.41687	4.54951	4.89626	4.01307	0	0	1.22476	0	1.46831	2.73056	3.19899	3.55177	1.73848	4.70994	4.55355	3.36871	2.21075	0.723846	2.26326	0.492599	0.914597	1.06261	4.64589	3.55769	4.34677	4.35271	5.45239	4.88455	1.27944	8.64141e-05	0.00261971	5.62735	2.49246	1.26731	0.00243374	0.0114705	2.75461	1.46185
	16.72_250.8624m/z	up in ST		250.862	1	16.7225	0.149233	0	35.7019	38.3094	40.7828	40.6306	33.608	38.4527	20.7198	17.9581	17.7533	18.2874	17.7912	24.2714	25.5051	24.3155	18.4926	26.6985	24.2692	26.6369	20.4433	15.7085	26.8424	18.5103	19.1415	19.9298	27.3438	26.7536	29.6298	27.9814	25.6857	26.4562	1.59305	3.64602e-07	0.00021001	1.94796	0.961966	0.935041	0.0571011	0.109444	1.21017	0.275215
	16.72_139.9874m/z	up in ST		139.987	1	16.7225	0.169367	0	31.7943	36.6133	26.9527	23.6131	32.3328	29.085	20.7191	13.119	18.618	13.771	18.4774	13.5396	18.5792	13.7666	18.1325	18.0793	12.5027	14.1299	16.8767	18.103	14.6231	21.1322	15.7742	17.3721	4.82406	7.01645	7.14459	5.97712	6.68012	4.5586	1.44373	0.000197982	0.00380125	1.83615	0.876686	0.542565	0.33495	0.435738	0.916336	-0.126051
	16.72_124.9635m/z	up in ST		124.964	1	16.7225	0.242383	0	141.505	124.028	120.263	140.531	151.553	158.105	93.6722	72.0265	66.327	70.3521	73.0001	131.616	100.341	92.6862	90.1765	111.07	81.1941	91.5256	97.0271	136.583	85.7634	107.915	93.8567	68.0311	36.5227	29.7524	33.5586	22.7253	30.802	19.3389	1.35331	0.0016331	0.0122821	1.6489	0.721508	0.0951364	0.729862	0.814894	0.962349	-0.0553673
	16.72_101.9633m/z	up in ST		101.963	1	16.7225	0.15455	0	17.4509	15.9499	14.952	14.995	16.1703	15.282	10.5726	7.09623	8.90368	8.17949	7.13144	7.71807	7.3459	9.27277	6.87789	9.67658	7.98127	8.61017	7.11388	9.58228	6.6675	11.3835	7.75748	7.5546	2.48505	2.17538	3.76551	3.73001	2.71033	2.35556	1.57431	1.12895e-06	0.000256252	1.91124	0.934506	0.0029942	0.955658	0.970854	0.994113	-0.00851838
	16.66_566.8895m/z	up in ST		566.89	1	16.661	0.07205	0	4.7395	5.6196	4.54529	6.10779	5.73407	5.49588	4.11087	2.5004	2.33389	5.41406	2.52484	3.09949	5.20908	6.22129	2.23303	5.28259	5.14847	5.01456	7.76597	2.29687	7.04854	3.95383	3.31042	2.45679	5.9848	6.30444	5.56506	5.47357	7.84776	5.05853	1.24391	0.00705496	0.0280252	1.61343	0.690134	0.348446	0.741648	0.82485	1.08484	0.117489
	16.66_158.9631m/z	insig		158.963	1	16.661	0.0926167	0	9.5312	15.324	23.5191	16.486	14.9248	9.2737	20.1525	10.4109	11.1678	20.9746	6.97625	16.2027	19.7488	11.9666	7.7224	11.3301	14.6373	16.9832	17.5528	6.39157	16.1157	15.7831	10.7056	15.2595	14.2823	18.3425	20.1316	15.9444	20.5399	8.84775	0.150385	0.87016	0.887975	1.03696	0.0523579	0.0870751	0.969487	0.976693	1.00709	0.0101964
	16.57_105.9534m/z	up in ST		105.953	1	16.5687	0.112867	0	7.59921	13.8679	13.8031	12.9758	16.1398	8.36741	3.65877	1.87619	1.69585	0.770046	2.3751	5.9558	4.46541	4.2789	3.82119	11.4473	6.81277	6.27482	4.34039	2.74911	3.09085	2.61576	1.82693	1.74205	3.10626	5.27728	4.51317	3.37718	3.55455	3.56778	1.40598	0.00038021	0.00576318	4.45471	2.15533	1.22375	0.0294477	0.0661422	2.26704	1.18081
	15.41_520.4153m/z	insig		520.415	1	15.4122	0.297783	0	120.31	85.1307	109.977	59.3332	69.5444	70.6679	105.023	75.6086	69.269	69.2919	73.0255	76.3676	121.373	69.788	54.5154	82.2392	39.6233	74.086	59.6067	56.2306	31.2292	68.9005	57.5484	61.3271	9.49738	11.5167	15.4091	12.6541	10.7835	12.5989	0.31072	0.516592	0.593386	1.09897	0.136157	0.605567	0.198484	0.289666	1.3189	0.399339
	15.20_364.3415m/z	up in ST		364.341	1	15.2017	0.251483	0	55.8147	63.8692	45.3544	58.6556	51.1378	56.1444	54.651	25.7032	32.088	13.0295	22.8506	10.6581	20.4389	12.6871	23.3303	13.6221	23.3552	18.9198	13.212	15.0259	33.9837	53.0359	28.5483	27.4117	22.6367	20.1508	17.1044	22.8697	15.999	24.4375	1.21115	0.00531948	0.0237521	2.08187	1.05788	0.670076	0.165021	0.255073	0.656202	-0.607787
	15.19_540.4465m/z	insig		540.446	1	15.1916	0.552617	0	88.5478	74.6452	66.5723	75.7451	241.693	90.4856	133.704	103.699	42.7209	70.7323	48.0476	67.2057	139.046	104.972	95.99	50.0082	143.349	49.4113	86.0755	48.4051	47.787	102.236	44.2064	190.843	33.3463	25.1152	27.6356	28.0096	26.641	30.8725	0.516461	0.382184	0.478561	1.36811	0.452184	0.278241	0.719778	0.808345	1.12169	0.165672
	14.87_510.3995m/z	insig		510.399	1	14.8703	0.5003	0	222.945	144.516	151.801	162.882	128.179	195.802	84.5533	88.6709	48.0784	177.476	91.363	175.412	173.982	158.658	185.052	141.341	98.8621	137.608	208.192	162.034	55.362	117.245	60.069	122.488	75.7881	80.992	78.4676	74.7628	87.9906	93.0729	0.980938	0.058171	0.113198	1.51171	0.596183	0.586195	0.327964	0.430546	1.23451	0.303941
	14.84_670.5090m/z	insig		670.509	1	14.8405	0.22475	0	30.6925	31.8231	25.9674	27.9119	28.1465	36.5366	45.851	30.9983	36.4885	32.7737	30.9934	28.2683	25.6235	23.9566	30.4311	24.1629	21.873	24.0428	30.6984	39.9878	24.4769	47.6154	28.9845	38.8489	10.3175	9.79532	10.3711	9.18387	12.6093	12.3345	0.691446	0.212729	0.304806	0.881702	-0.181637	1.12291	0.03291	0.0711047	0.712637	-0.488761
	14.79_466.3733m/z	insig		466.373	1	14.7892	0.514783	0	223.933	135.2	145.799	156.716	112.39	200.595	85.7408	102.205	43.9932	188.485	99.6227	160.187	152.304	137.007	189.243	115.371	92.1457	131.836	208.65	180.012	74.3128	134.406	60.3492	121.156	81.7139	76.5184	71.1998	78.7851	84.4719	81.4383	0.855881	0.105013	0.174315	1.43279	0.518829	0.243467	0.817115	0.878956	1.0501	0.0705231
	14.75_496.3838m/z	insig		496.384	1	14.7487	0.48375	0	210.729	116.652	130.896	142.77	105.38	181.477	101.761	132.308	67.5045	213.211	128.309	171.241	156.834	148.575	198.529	127.707	92.4096	136.802	222.597	185.792	92.575	153.518	93.3667	151.486	69.2969	68.9501	69.4186	70.9662	78.8997	68.0223	0.34343	0.655872	0.714144	1.09034	0.124782	0.0727408	0.805721	0.874132	0.957217	-0.0630821
	14.73_540.4107m/z	insig		540.411	1	14.7282	0.18415	0	61.0962	40.8636	39.0467	48.2394	34.9051	52.6406	11.9453	15.8394	2.14117	43.3154	12.5482	46.9411	55.2677	48.9592	48.5559	40.145	33.0403	49.0814	51.5332	41.8727	7.57919	20.5588	6.97342	15.8106	24.4679	24.3606	24.6222	22.7058	25.6246	21.4637	1.01397	0.0236893	0.0615026	2.08536	1.0603	1.01308	0.0340203	0.0724507	1.90573	0.930341
	14.73_289.2727m/z	up in ST		289.273	1	14.7282	0.225383	0	64.1752	59.4956	54.1048	59.6668	46.6408	53.056	35.2864	21.5643	26.8393	21.2001	22.2013	47.1761	37.6828	41.5382	40.0328	33.6256	41.7543	37.9503	36.8451	22.6598	19.8702	38.9911	20.702	22.5702	23.2491	22.6136	22.1357	19.4696	27.0247	15.1983	1.39866	0.000528639	0.00678743	1.93461	0.952041	1.14224	0.0182131	0.0471736	1.43892	0.524982
	14.71_584.4381m/z	up in ST		584.438	1	14.7078	0.152967	0	40.2834	35.6724	35.4232	33.006	33.9928	30.8624	14.6773	13.2787	3.65683	26.347	10.8444	35.8621	30.0068	33.512	32.5175	27.3702	32.2896	25.8392	31.218	21.2335	3.57626	24.7481	5.23318	19.3951	17.0155	14.3786	18.9787	15.4124	17.6132	14.5152	1.10724	0.0131626	0.0396945	1.99912	0.999365	0.890794	0.035682	0.0748801	1.72228	0.784319
	14.61_612.4672m/z	insig		612.467	1	14.6054	0.247233	0	60.0195	62.9374	47.9612	56.8068	51.8728	71.7822	86.118	65.5078	72.5976	72.9896	63.1425	72.051	50.0636	49.7055	69.9698	45.6533	49.6781	58.6205	72.4676	70.6964	56.0306	84.4278	61.8251	77.6787	24.6977	26.6154	31.7164	29.2569	26.5979	28.5963	1.12998	0.0175392	0.0490416	0.812615	-0.299355	1.14315	0.0143005	0.0393436	0.764998	-0.386471
	14.59_295.2544m/z	insig		295.254	1	14.595	0.258583	0	56.6956	37.4883	40.8373	44.6871	33.1629	48.464	58.4032	55.5508	53.6467	52.6718	61.3274	46.3261	40.7003	35.8515	51.0491	33.4843	27.3622	37.1912	51.9975	48.8872	36.2521	62.2966	50.8976	50.4728	17.394	18.4357	17.5034	18.5666	18.7136	14.125	1.07147	0.0236225	0.0615026	0.796933	-0.327469	1.04731	0.0236473	0.0561867	0.750118	-0.41481
	14.53_570.4571m/z	insig		570.457	1	14.5325	0.54635	0	234.884	195.017	204.458	227.749	319.629	244.643	223.302	173.82	130.32	158.922	152.744	232.878	196.563	181.971	206.489	191.843	236.876	237.346	204.76	180.999	159.5	192.026	152.435	242.095	145.355	148.601	115.56	156.672	149.091	128.637	1.02179	0.0373669	0.0837169	1.3306	0.412072	0.583338	0.257236	0.353009	1.10538	0.144548
	14.53_275.2552m/z	insig		275.255	1	14.5325	0.114767	0	151.173	127.925	150.889	106.25	146.379	105.79	101.085	101.177	93.0888	73.6568	104.345	130.089	63.9934	86.9672	95.8981	76.8172	72.9676	79.5627	94.2164	74.4881	69.0987	122.008	68.2628	114.763	70.2945	38.9829	67.3909	55.4228	50.4142	55.8712	1.06648	0.0234687	0.0615026	1.30652	0.385726	0.500731	0.332386	0.434805	0.877254	-0.188934
	14.52_424.3609m/z	up in ST		424.361	1	14.522	0.353317	0	385.193	306.606	330.137	334.528	356.259	365.97	336.341	116.085	101.408	142.185	115.228	209.484	214.223	195.232	208.098	187.034	188.102	196.795	178.805	129.013	137.114	292.019	97.9816	156.984	123.105	127.491	124.42	123.329	135.984	123.147	1.3203	0.00384512	0.0201344	2.03647	1.02607	0.702583	0.290308	0.387301	1.19918	0.262044
	14.51_658.5096m/z	insig		658.51	1	14.5115	0.373167	0	223.264	188.437	160.55	197.453	249.228	234.977	232.171	172.553	221.753	200.947	184.406	200.055	194.784	191.782	219.122	155.545	212.976	188.754	210.318	167.076	158.622	251.335	155.448	233.461	129.053	143.479	135.785	162.902	142.077	116.273	0.163349	0.676065	0.730607	1.03468	0.0491808	0.0147828	0.911018	0.945551	0.988694	-0.0164042
	14.50_628.4643m/z	insig		628.464	1	14.501	0.1468	0	27.6573	18.6113	28.8532	21.7527	16.084	21.8785	5.50917	12.0851	1.95609	24.5212	10.1303	38.4435	17.5787	26.8474	22.3371	17.742	9.10885	25.6922	23.9301	21.4096	2.07162	14.4971	8.62995	11.1187	3.14587	3.16934	4.40948	3.90787	3.12024	3.94315	0.802032	0.278575	0.382046	1.45541	0.541425	0.643379	0.173664	0.264171	1.46107	0.547022
	14.43_336.3222m/z	insig		336.322	1	14.4277	0.385733	0	399.646	346.075	377.839	398.355	408.713	363.263	355.507	340.605	328.157	397.747	377.751	360.853	438.846	384.295	393.51	392.165	440.248	392.307	568.702	315.006	320.76	303.303	319.68	332.027	415.807	498.364	339.788	403.972	437.658	459.2	0.742668	0.150451	0.226858	1.06168	0.0863514	0.720991	0.321296	0.422758	1.13054	0.17701
	14.41_199.1714m/z	insig		199.171	1	14.4068	0.282417	0	82.009	72.6632	75.4178	72.5882	70.8643	66.4889	70.2283	49.9826	49.3977	47.0367	47.8177	50.6576	52.6626	46.2701	47.7243	54.4624	50.9583	52.5186	46.7346	45.3586	43.0878	70.476	46.2773	53.0849	41.5967	35.2777	40.9273	38.8852	42.6751	38.4395	1.40339	0.00100989	0.00938218	1.39639	0.481702	0.0538739	0.987608	0.987608	0.998613	-0.0020017
	14.29_656.4967m/z	insig		656.497	1	14.2915	0.220583	0	63.6542	54.1113	52.3936	59.553	41.5211	59.6245	110.281	55.2629	23.3371	60.2314	26.2529	69.153	43.043	55.3838	75.4904	66.1781	54.6298	62.0861	55.5402	76.0169	80.24	42.8095	27.7957	50.933	61.7904	52.3167	48.5396	37.316	41.7278	56.4661	0.195192	0.871017	0.887975	0.960349	-0.058369	0.274606	0.685605	0.784096	1.07043	0.0981869
	14.28_272.2850m/z	up in ST		272.285	1	14.2809	0.29395	0	50.9368	51.043	51.5987	48.7567	53.3643	47.2056	29.6136	0	0	0	0	0	0	0	0	0	0	0	0	0	25.067	32.3753	0	0	30.1966	34.6227	32.1056	31.5278	34.2806	33.2524	1.4908	0.000109224	0.00285968	5.53955	2.46977	0.717999	0.180969	0.269578	0.388154	-1.3653
	14.08_441.8133m/z	insig		441.813	1	14.0801	0.148267	0	13.2125	13.0221	13.4873	13.094	8.77308	14.3437	1.79272	4.91003	1.28294	19.4794	3.78825	9.31082	10.4603	9.33705	8.17541	11.1372	6.84742	10.1009	9.9223	9.08054	1.63477	4.44041	1.78728	3.56831	2.14374	2.52895	3.28171	1.42371	2.94417	1.89725	1.03691	0.0909251	0.158226	1.87192	0.904518	1.0073	0.03313	0.0711047	1.84199	0.881263
	14.02_424.3589m/z	up in ST; up in OF		424.359	1	14.0166	0.201317	0	354.765	249.12	263.574	311.685	235.08	304.437	68.1067	79.8991	38.3645	161.58	66.7466	346.612	361.058	367.739	304.399	357.681	226.864	328.803	283.454	209.03	80.948	125.637	51.7085	90.0676	158.591	157.162	154.178	149.964	169.038	148.755	1.2155	0.0177361	0.0491153	2.25751	1.17473	1.21803	0.00227082	0.010881	2.31499	1.21101
	14.02_396.3317m/z	up in ST		396.332	1	14.0166	0.285933	0	5263.82	3997.75	4411.66	4768.34	3683.89	4626.33	2463.2	2162.68	1507.53	2467.68	2188.46	4044.05	3898	3921.81	3758.73	4016.69	3211.11	3981.92	3604.08	2837.01	1706.48	3143.23	1814.12	2165.04	2007.59	1916.46	1980.66	1838.75	2050.05	1865.01	1.35947	0.00108752	0.00958182	1.80346	0.850766	1.16609	0.00849282	0.0272814	1.49236	0.577595
	14.01_514.3587m/z	insig		514.359	1	14.006	0.19075	0	59.4604	41.8181	46.8743	49.9864	40.71	49.8434	55.4409	38.8337	43.2916	291.726	38.2408	28.6407	35.4747	31.4617	50.3526	30.0864	44.7464	31.0599	40.4559	62.8082	45.4552	64.0624	41.6458	35.1222	11.4236	11.2692	9.952	10.446	12.1908	9.45632	0.203594	0.447976	0.53203	0.581838	-0.781311	0.840811	0.101581	0.173836	0.770789	-0.375593
	14.01_438.3435m/z	insig		438.344	1	14.006	0.1695	0	53.7815	61.0128	52.0673	56.2732	63.3807	61.2428	74.536	54.5454	56.2628	52.2305	48.8217	55.168	38.9343	43.386	50.331	43.3147	48.1466	42.5844	50.2977	49.1217	50.0997	60.4231	45.713	59.4793	41.1365	60.6077	35.4419	40.7395	34.8758	39.5866	0.156282	0.809379	0.844569	1.01813	0.0259279	1.10286	0.0239251	0.0566128	0.846296	-0.240767
	14.00_514.8601m/z	insig		514.86	1	13.9954	0.105917	0	9.60257	9.75247	19.5771	11.7672	12.12	11.4432	8.29407	6.76328	6.65704	95.7426	6.2388	8.74841	6.4592	6.47736	7.28955	6.7522	8.38757	5.83701	12.2454	13.0863	4.61563	9.99994	7.94458	6.49512	1.47693	1.27231	1.07147	1.29504	0.690063	1.5621	0.113692	0.541129	0.612653	0.560708	-0.834678	0.600768	0.169804	0.260366	0.757586	-0.400518
	13.96_512.8445m/z	insig		512.845	1	13.9635	0.201417	0	46.5139	37.2878	35.2287	39.6695	34.2013	36.9044	40.4375	20.7575	25.7756	199.616	24.1862	20.4091	17.2316	17.3613	26.6113	18.0855	25.1165	17.2976	30.1865	40.2323	17.0574	39.0767	25.4832	21.401	3.76558	3.85342	7.30035	4.99393	4.79776	4.31827	0.108742	0.586441	0.653365	0.693895	-0.527211	0.874016	0.0805955	0.14482	0.701717	-0.511039
	13.96_503.8292m/z	insig		503.829	1	13.9635	0.169617	0	13.9526	12.7668	10.3464	13.8989	11.5996	9.19043	9.54903	10.5838	16.5678	120.801	11.0607	14.9393	12.1233	15.9156	22.2284	12.6343	16.0666	9.70462	24.6719	27.1213	10.7094	9.92174	13.3728	10.7716	2.41434	2.84155	2.61581	4.29129	3.56094	2.14622	0.493764	0.350375	0.452503	0.391031	-1.35465	0.0721468	0.725959	0.813294	0.918234	-0.123067
	13.92_540.4100m/z	insig		540.41	1	13.9211	0.191033	0	51.888	36.0579	45.5583	38.6644	42.88	40.3951	72.0866	29.3072	30.7032	32.6638	25.6168	34.5516	35.9637	29.7904	33.1161	35.9855	29.4286	29.3727	31.8627	23.9676	35.5703	39.301	19.6662	37.4861	16.8421	14.4383	13.279	14.3189	14.3472	15.066	0.577093	0.517152	0.593386	1.13566	0.183533	0.207774	0.788852	0.862339	1.03089	0.0438915
	13.91_231.1302m/z	insig		231.13	1	13.9105	0.520083	0	123.868	117.396	115.475	120.688	111.487	123.295	138.817	126.376	138.383	73.1235	129.34	100.51	101.582	98.0929	103.282	100.138	91.2993	98.9195	101.202	102.944	101.332	139.864	129.474	121.498	79.9439	82.6212	81.8322	81.3768	77.1831	76.9073	0.131533	0.933416	0.942757	1.00801	0.0115119	1.0182	0.0524784	0.1016	0.852078	-0.230942
	13.68_710.9536m/z	insig		710.954	1	13.6767	0.286733	0	5.0194	3.12137	1.7287	2.40993	3.28327	0.519196	3.12336	4.8192	0.461365	484.455	2.87138	11.8802	9.90495	12.9339	12.4803	8.24225	26.4845	8.02617	16.1071	16.8654	29.7606	0	4.27882	3.59318	13.0851	9.02768	9.62325	7.99846	8.26633	9.08096	0.540553	0.352724	0.452565	0.0316815	-4.98022	0.524864	0.82465	0.881364	1.10432	0.143152
	13.38_339.3446m/z	insig		339.345	1	13.381	1.03092	0	266.879	268.306	265.113	256.083	248.399	302.072	1504.66	256.557	311.84	231.705	275.11	290.746	273.538	330.245	282.623	300.494	245.284	289.863	290.072	268.716	325.838	354.217	268.598	267.814	268.107	255.896	244.862	242.213	249.655	344.833	0.540441	0.352681	0.452565	0.559759	-0.837122	0.237827	0.647909	0.758752	0.970029	-0.0438997
	13.30_452.4569m/z	insig		452.457	1	13.2972	0.399417	0	249.94	174.405	200.128	199.395	150.933	231.573	324.404	177.435	180.763	160.218	200.832	113.553	119.956	107.799	126.039	93.3539	75.7818	96.0326	168.462	162.304	80.935	312.179	179.121	177.044	14.785	13.6731	19.9402	22.7321	27.1855	13.7301	0.247066	0.807651	0.844296	1.04249	0.0600324	1.03119	0.0523867	0.1016	0.57309	-0.803165
	13.29_516.3888m/z	insig		516.389	1	13.2867	0.2721	0	102.375	85.8429	93.3878	101.807	90.154	84.1899	276.277	85.3692	165.613	63.6014	148.071	44.7526	41.1589	46.4085	47.0534	41.6288	50.025	44.6066	61.5662	57.1327	40.6877	274.952	141.527	72.7074	33.153	30.9651	26.785	32.4703	30.3902	29.9365	0.319938	0.33164	0.433163	0.711711	-0.490636	0.92945	0.143435	0.228463	0.417657	-1.25961
	13.26_230.2015m/z	down in OF		230.201	1	13.2554	0.2504	0	46.6707	38.5886	38.7204	41.7075	31.4338	44.0291	59.6494	44.851	49.9697	33.2629	52.1265	30.8849	27.969	29.6958	32.3519	28.2599	23.0745	29.5664	35.3617	36.7305	37.0999	61.7575	47.1237	44.891	23.0596	22.4247	20.3216	19.5885	24.2368	19.7521	0.420064	0.361369	0.462552	0.890693	-0.167	1.30341	0.0117293	0.0337217	0.649965	-0.621567
	13.01_232.2537m/z	insig		232.254	1	13.0065	0.206083	0	13.9924	11.8436	12.4322	13.2557	13.1127	13.2875	21.2692	15.1051	12.2955	12.8113	12.7576	9.87982	11.2914	12.8061	7.26336	16.8253	11.9772	16.5096	11.2865	10.7084	7.91207	12.713	10.286	11.9657	6.25684	5.34713	6.07277	5.41735	6.23326	4.81454	0.24565	0.552498	0.623998	0.92636	-0.110355	0.48133	0.260021	0.355136	1.18192	0.241128
	13.00_321.3087m/z	insig		321.309	1	12.9962	0.195683	0	10.1419	6.44977	8.05783	9.59691	8.38602	6.72896	10.2708	5.88124	7.85404	7.15932	7.77487	6.71335	7.29537	5.55524	7.8338	5.92958	5.73971	5.12107	6.21454	7.14183	5.48343	8.11106	6.8726	4.89961	4.45184	4.73674	3.33884	4.27048	4.111	3.76112	0.382024	0.488613	0.56628	1.08122	0.112654	0.149714	0.754199	0.832369	0.967764	-0.0472735
	12.77_509.8862m/z	down in OF		509.886	1	12.7694	0.207433	0	55.1266	43.5467	47.3063	59.6059	31.6068	56.3834	55.1823	58.095	57.1128	50.9242	77.9846	50.9454	40.1713	43.1202	44.2993	42.7274	39.3057	41.4995	75.5686	62.6011	56.4802	61.1845	61.6023	62.7092	31.9081	24.2295	20.4944	18.5002	28.8463	27.0691	0.755796	0.140948	0.215348	0.838203	-0.254629	1.51594	0.000247253	0.0021541	0.660598	-0.598156
	8.28_121.0276m/z	insig		121.028	1	8.28477	0.170783	0	15.8743	94.1371	81.939	57.2065	110.155	17.3059	49.6728	71.6549	49.2668	34.4529	85.8965	67.4081	38.0845	50.9957	56.4022	47.569	105.877	115.124	85.6695	87.2826	75.5973	42.7526	71.5475	28.9084	188.771	177.414	242.053	147.948	162.098	161.711	0.245776	0.869811	0.887975	1.05097	0.0717247	0.116741	0.827737	0.881387	1.05691	0.079852
	1.18_307.5846m/z	insig		307.585	1	1.17723	0.211833	0	27.5487	31.7312	41.1761	7.67029	0	2.03584	9.57268	37.424	10.7547	20.6362	0	10.0893	4.50517	5.84971	1.99699	13.8655	8.45552	14.9774	0.87413	59.8066	34.014	66.2207	28.0947	11.5638	4.91395	3.98554	4.30783	4.60992	4.16705	3.26178	0.018897	0.690515	0.742017	1.24461	0.315696	0.662164	0.0627067	0.118998	0.247541	-2.01426
	0.74_615.9650m/z	insig		615.965	1	0.738367	0.0626167	0	3.90524	1.45186	3.4784	1.13033	0	1.11032	3.82336	8.05682	5.45788	3.45367	2.45901	1.27774	2.21841	1.88557	0	8.27017	5.04923	5.49994	2.13505	2.73007	3.6736	3.52908	6.02776	4.48318	2.43741	2.83466	2.61566	2.6723	4.14436	2.0049	0.834049	0.0892561	0.156742	0.460616	-1.11836	0.314734	0.945225	0.965371	1.0251	0.0357589
	0.73_456.8617m/z	insig		456.862	1	0.727933	0.0833167	0	9.71786	9.34628	11.477	2.4345	6.31003	6.62865	2.02069	7.23198	9.73775	8.11431	15.0313	14.0269	3.097	1.35204	0	1.01553	3.0512	2.43285	25.3298	23.5862	14.5998	3.94319	7.01996	7.88999	3.1144	3.02969	2.61516	2.34749	3.90947	2.35968	0.175257	0.486518	0.564989	0.81752	-0.290675	1.22521	0.0230462	0.0560987	0.135387	-2.88483
	0.73_431.9373m/z	insig		431.937	1	0.727933	0.104033	0	30.1713	22.5156	27.9948	11.4096	10.6595	15.6034	17.8767	37.0001	34.0262	29.072	33.7326	19.173	11.649	10.9684	0	27.3967	24.0166	21.9024	36.8183	37.8562	25.1069	20.9761	33.7777	30.8361	15.7045	15.1067	14.2181	15.3934	19.5333	15.1525	0.799068	0.0966622	0.163757	0.692613	-0.529878	0.887172	0.0142472	0.0393436	0.52902	-0.918605
	0.73_336.9484m/z	insig		336.948	1	0.727933	0.1247	0	21.4867	14.5398	13.1339	26.0668	11.6122	12.2439	10.2282	26.5994	11.1871	14.7787	27.377	12.333	12.6607	12.2209	4.37256	37.7001	26.3267	31.5583	38.4015	40.085	44.2236	17.7024	13.3038	28.3665	15.4649	17.4567	13.7071	20.5334	19.8767	13.7118	0.00726295	0.889691	0.903813	0.966634	-0.0489584	0.6062	0.22704	0.319188	0.685618	-0.544523
	0.73_224.9871m/z	down in ST		224.987	1	0.727933	0.221333	0	43.6776	49.1695	44.4151	46.7367	31.6209	36.4564	110.523	92.8587	99.1286	76.0234	106.724	45.6956	58.8317	69.9704	50.4724	107.23	60.8446	84.4016	40.27	44.7767	67.5521	62.1834	64.9442	46.5506	30.4479	26.0305	23.207	24.6247	36.8266	34.4107	1.38122	0.00442108	0.0213995	0.474761	-1.07473	0.811281	0.109772	0.184557	1.32326	0.4041
	0.72_390.9107m/z	insig		390.911	1	0.717433	0.114433	0	30.1472	27.2956	32.4074	15.5483	16.7177	18.5711	27.7207	37.7629	37.0473	41.3612	26.7421	24.4705	15.2436	19.322	13.0386	40.015	23.1383	24.7935	28.1135	39.2272	35.4603	31.782	33.4193	28.162	14.4136	13.9061	12.4272	13.3902	13.8438	14.97	0.908418	0.054215	0.106975	0.721086	-0.471757	1.00277	0.0520115	0.1016	0.691007	-0.533227
	0.72_208.9722m/z	down in OF		208.972	1	0.717433	0.114417	0	34.6286	31.7424	31.4846	38.0391	20.4049	26.4231	28.0265	26.3983	34.5199	23.6869	30.5157	22.8156	21.4137	19.9336	2.17908	25.7645	17.7003	19.2593	36.7363	38.502	46.2842	35.9297	43.2089	53.8444	13.926	13.8836	14.4133	12.3773	15.0811	13.9736	0.406266	0.39331	0.486915	1.10098	0.138795	1.04246	0.000217546	0.00212015	0.417478	-1.26023
	0.71_700.6366m/z	insig		700.637	1	0.706967	0.0729167	0	9.73496	11.71	10.8518	4.25717	1.92023	4.78329	4.73553	4.69955	4.44238	5.74792	8.58624	6.88293	4.30836	6.26075	0	4.26978	1.54074	4.70745	5.54272	7.03326	4.71424	5.79442	6.36838	4.08761	2.40372	2.18091	2.18979	3.80417	3.57477	2.4133	0.119425	0.472504	0.554302	1.2326	0.301703	0.712069	0.0816042	0.145611	0.63789	-0.648621
	0.71_694.6810m/z	up in ST; down in OF		694.681	1	0.706967	0.114367	0	14.1274	10.6955	12.3376	5.92621	10.8391	11.6828	6.08765	6.82437	7.87131	6.8894	7.38572	3.61697	3.1238	3.35086	3.35403	4.17927	4.11319	4.17096	11.1798	11.0331	13.6151	7.57126	7.50726	7.89903	2.71117	3.44812	1.64038	2.61685	3.05173	3.79406	1.16801	0.00844416	0.0312887	1.69639	0.762468	1.48647	0.00168194	0.00863498	0.379081	-1.39942
	0.71_600.7012m/z	insig		600.701	1	0.706967	0.0626167	0	5.29315	3.30139	4.15527	7.35834	3.03018	9.38469	2.45969	2.93082	2.50586	3.36432	3.71568	2.34683	5.181	3.85395	0	2.26819	2.95042	4.15718	1.13922	1.79358	3.24048	3.41373	10.2908	3.36929	2.33945	2.29373	2.92877	1.979	2.60703	2.35602	1.10217	0.0555505	0.108465	1.87743	0.908757	0.230889	0.626508	0.738201	0.801758	-0.318761
	0.71_542.7316m/z	down in OF		542.732	1	0.706967	0.114367	0	80.4942	57.4948	70.9254	24.2257	39.2527	26.5841	27.8111	34.3215	53.2206	40.4772	51.2481	37.2707	9.6655	15.866	11.8897	24.2988	14.3874	20.2317	71.3462	79.4535	72.4056	36.9909	40.4783	35.7877	13.1836	14.0425	15.3674	13.3996	15.4987	12.681	0.307549	0.411123	0.502774	1.22356	0.291089	1.41407	0.00394713	0.0154726	0.28633	-1.80425
	0.71_458.7700m/z	down in OF		458.77	1	0.706967		0	86.8366	65.5149	79.1958	29.8693	45.2825	31.2162	34.1119	41.0649	63.6237	49.4902	68.2578	45.6253	12.5717	19.8093	14.1785	33.9831	19.973	24.3471	85.7862	100.89	88.2752	38.0566	44.4959	44.3774	17.363	17.008	15.0075	14.741	18.2957	16.6305	0.154736	0.614315	0.675278	1.11828	0.161284	1.35071	0.00816743	0.0265326	0.310696	-1.68642
	0.71_448.7512m/z	insig		448.751	1	0.706967		0	10.0131	9.66919	9.51856	10.4727	3.46191	7.35321	7.17891	7.37468	6.21846	10.1423	13.3061	12.0791	5.51077	6.18523	3.99796	5.1649	4.80788	5.32169	11.2	12.9667	6.78938	6.37842	7.34639	6.02197	3.51953	4.48315	4.51098	3.37338	4.99895	5.38194	0.300335	0.56003	0.631267	0.896788	-0.157161	1.11	0.0384434	0.0797464	0.611177	-0.710337
	0.71_442.7961m/z	up in ST; down in OF		442.796	1	0.706967		0	47.4762	36.6198	38.1091	38.3566	49.3869	52.1029	20.5022	29.9745	31.1204	20.9379	25.5223	18.1095	13.7915	16.6793	11.611	17.9056	15.3839	18.2781	36.5555	37.3135	51.5337	29.592	35.3175	32.5947	18.4394	17.4155	15.5032	14.3149	15.2819	16.2704	1.42774	0.000315646	0.00505034	1.79283	0.842236	1.48575	0.000542401	0.00394403	0.420128	-1.2511
	0.71_426.8218m/z	insig		426.822	1	0.706967	0.0833333	0	12.5977	10.4851	10.4664	26.5111	27.0553	39.8384	6.5244	7.79891	6.66373	4.25251	3.28093	1.57083	9.39588	6.89563	0	5.54197	7.12749	6.01564	7.20055	8.27209	15.0559	10.4552	13.7146	11.5245	6.62533	5.89159	4.67196	5.90336	7.43846	5.7426	1.31355	0.0204381	0.0547552	4.21896	2.07689	0.750468	0.0148161	0.0401852	0.532909	-0.908038
	0.71_374.8085m/z	down in OF		374.809	1	0.706967	0.114367	0	17.7854	16.9045	16.9511	7.8859	11.5488	7.90996	8.40477	9.71447	15.1119	11.5833	13.5933	11.576	3.15022	5.51965	3.3438	6.88954	5.58505	6.84323	19.924	20.4416	20.3019	9.31322	12.2318	11.7123	3.7585	4.27767	4.75445	3.3414	5.66863	5.4289	0.258219	0.504811	0.581542	1.12863	0.174573	1.3797	0.00307281	0.0134875	0.333581	-1.58389
	0.71_358.8344m/z	up in ST; down in OF		358.834	1	0.706967		0	22.0355	27.9721	15.6982	19.1642	18.9539	26.6462	7.42137	12.9201	12.9808	10.1926	9.78815	10.5454	6.1279	11.0848	4.34882	10.0417	5.75784	7.29259	12.3328	15.9627	18.4147	12.5699	15.5038	16.4405	6.88133	5.58504	7.66619	11.6543	9.37788	9.18847	1.44793	0.00130955	0.0107757	2.04343	1.03099	1.33859	0.000310858	0.00257137	0.489492	-1.03064
	0.71_290.8472m/z	down in OF		290.847	1	0.706967	0.13505	0	220.842	175.843	199.241	131.838	155.512	146.359	118.026	139.019	169.52	158.949	202.359	139.583	68.241	90.9247	73.3884	106.113	80.4701	95.2762	221.8	225.192	245.498	127.962	144.703	143.123	67.893	67.0281	67.9621	60.4005	81.4126	73.5828	0.490375	0.373583	0.471894	1.11017	0.150783	1.38368	0.00436111	0.0164976	0.464155	-1.10732
	0.71_231.9882m/z	insig		231.988	1	0.706967		0	30.7416	29.5132	34.0473	69.5042	28.2034	46.8836	47.8648	37.3656	63.6517	25.4056	32.2264	35.4209	39.4648	39.2585	28.7613	102.32	42.2743	49.2899	44.5598	48.2579	42.1601	42.2051	52.3329	40.4963	28.2614	29.3013	26.1417	32.9231	36.4541	29.6386	0.0768883	0.954094	0.959089	0.987427	-0.0182533	0.0755217	0.651281	0.759608	1.11613	0.158506
	0.71_206.8857m/z	down in OF		206.886	1	0.706967		0	146.684	113.368	127.657	91.3403	104.248	109.779	72.9981	90.7023	109.632	107.964	149.19	95.2226	47.5267	61.2428	47.7332	68.7983	50.3901	66.461	145.314	152.375	169.456	80.9417	98.1388	96.6901	40.4474	41.5524	41.1345	39.9377	50.5295	45.3072	0.499796	0.414006	0.505228	1.10766	0.14752	1.36861	0.00540644	0.0196753	0.460553	-1.11856
	0.70_616.6761m/z	insig		616.676	1	0.69655	0.10395	0	11.7731	9.21078	10.2495	6.61988	4.92439	6.36218	7.69144	6.94012	7.32412	9.02234	12.2927	7.57095	5.77371	5.43549	3.09515	6.09305	6.56052	5.54859	7.15048	7.67135	7.59763	7.31116	7.24048	9.01341	5.96838	3.02029	3.77661	3.29144	5.02794	6.08885	0.172882	0.837969	0.868112	0.966528	-0.0491163	1.1234	0.00426806	0.0163609	0.706902	-0.500419
	0.70_578.7089m/z	down in ST		578.709	1	0.69655	0.0521833	0	3.33344	2.52484	3.29117	0	0	0	2.92868	3.54925	4.50649	6.09396	8.95799	6.54552	2.68658	3.30285	0	4.57852	2.67742	0	4.69066	2.95248	3.38947	2.19126	3.07214	2.96991	2.72272	2.29761	1.87906	2.19259	3.58828	2.48892	1.15273	0.00847401	0.0312887	0.321166	-1.63861	0.635414	0.287817	0.384871	0.732998	-0.448119
	0.70_532.7129m/z	insig		532.713	1	0.69655	0.114367	0	12.9135	12.285	12.285	7.96996	5.38873	6.99988	8.41803	8.81677	10.9716	12.8014	17.9221	9.61539	8.18755	7.20546	4.69958	7.28708	5.31339	11.2719	12.2398	9.64054	7.71426	7.50198	8.72162	8.42651	5.12232	5.41305	4.34261	4.36927	6.42621	5.38581	0.480806	0.385774	0.482008	0.843851	-0.244941	0.692795	0.182874	0.270315	0.810492	-0.303131
	0.70_510.7834m/z	insig		510.783	1	0.69655	0.0937167	0	17.2943	11.7658	12.3511	26.604	30.1681	43.9095	8.00174	8.1241	9.0054	5.08234	5.7621	3.21553	9.89799	8.71178	0	6.24379	6.27408	8.28388	8.7438	8.90267	17.1503	14.2178	15.0791	14.5255	6.05148	7.25656	6.06457	7.40212	7.76226	6.88007	1.35239	0.0189253	0.0511784	3.62563	1.85823	0.843697	0.00809474	0.0264459	0.509477	-0.972911
	0.70_490.7885m/z	insig		490.788	1	0.69655		0	5.99445	7.39999	5.46179	4.19142	6.84587	5.17528	6.87677	7.53731	9.1501	9.13716	11.4174	5.77095	3.46353	5.37864	0	5.33922	3.41483	3.90089	7.41475	8.61507	13.1934	6.07986	5.10836	5.98589	3.00105	2.49191	2.63547	2.47913	3.52684	3.73425	1.08027	0.0311684	0.0732775	0.702927	-0.508554	0.969246	0.0197817	0.0501078	0.478046	-1.06478
	0.70_214.8435m/z	insig		214.843	1	0.69655	0.155733	0	23.664	16.5255	20.4887	13.7223	7.47181	14.5272	18.714	23.414	22.674	30.5874	49.5205	27.4772	15.8315	20.9102	12.7529	24.32	14.3214	17.573	19.5055	20.461	19.7444	19.2419	17.2497	15.8033	10.0917	7.8083	8.57341	9.02541	12.3119	12.7106	1.07314	0.0381659	0.0842283	0.559203	-0.838555	0.360109	0.600161	0.71596	0.943781	-0.0834758
	0.70_190.9111m/z	insig		190.911	1	0.69655	0.114367	0	14.4412	13.8887	17.0733	25.6589	39.7448	23.023	23.1133	13.3136	22.1297	19.4357	19.3003	7.72911	5.81692	15.5914	2.89553	10.55	8.43637	4.78701	13.3196	7.26147	30.8704	15.701	20.5269	12.077	2.77683	2.7007	2.44899	2.66387	3.90187	4.12189	0.469489	0.331343	0.433163	1.27431	0.349713	0.953937	0.0561253	0.107933	0.481947	-1.05305
	0.70_122.9241m/z	insig		122.924	1	0.69655	0.13505	0	71.348	61.4976	67.7349	62.4046	89.2861	62.7379	46.0433	72.87	63.7803	44.2707	82.0263	71.008	51.6689	45.4039	29.045	52.9155	66.6965	45.4896	77.3017	82.5799	84.328	66.0671	61.1931	50.3407	63.7424	61.8432	54.275	28.5644	64.3462	63.9481	0.436844	0.460802	0.542786	1.09213	0.127149	1.01301	0.0151049	0.0405856	0.690403	-0.534489
	0.69_338.8422m/z	down in OF		338.842	1	0.686117	0.11425	0	5.50122	10.7927	7.02546	5.11674	9.39716	3.46716	6.04809	4.56859	12.7692	14.5038	12.4617	19.9177	5.87859	6.31019	3.23346	2.58868	4.38988	4.12999	9.11272	12.3284	8.97181	7.14246	7.005	9.32559	4.39735	6.12119	5.01086	7.54208	8.68906	5.23779	0.78324	0.100894	0.169927	0.587747	-0.766732	1.29747	0.00114897	0.00645467	0.492351	-1.02224
	0.69_320.8667m/z	insig		320.867	1	0.686117	0.145183	0	50.2437	59.1272	48.1101	54.2965	56.9545	45.9038	57.9326	64.6101	80.6859	63.143	91.1121	53.9685	43.2769	60.9568	46.8138	54.9867	43.0831	47.3876	59.3446	56.7721	89.0091	41.728	50.3871	46.1032	35.3699	36.7339	34.5267	33.2048	42.5533	45.6703	1.11605	0.0392946	0.0848822	0.764696	-0.387042	0.475353	0.33272	0.434805	0.86358	-0.211598
	0.66_458.8557m/z	insig		458.856	1	0.655067	0.12345	0	5.31798	8.68414	5.44628	7.32744	9.25488	4.58116	20.8983	3.08231	24.7823	50.123	68.8768	92.2792	17.6646	14.5488	8.30852	1.97755	15.0051	19.2669	10.5456	6.96042	12.5299	38.959	8.17107	37.0454	16.5086	11.568	10.1599	8.67447	17.6303	15.7172	1.11909	0.0434477	0.0913354	0.156174	-2.67877	0.381415	0.377172	0.477696	0.672187	-0.573066
	0.64_654.8611m/z	down in ST; up in OF		654.861	1	0.644733	0.13815	0	9.30365	44.0186	16.596	41.249	19.776	6.35382	170.556	86.5153	139.754	122.033	182.451	79.7642	126.812	160.061	112.657	72.6391	105.963	131.495	27.4812	22.778	58.1583	42.2586	25.5436	23.3176	66.8478	56.1231	51.3245	57.6173	73.926	77.3141	1.45231	0.000909682	0.00935673	0.17578	-2.50816	1.46334	0.000315069	0.00257137	3.55636	1.8304
	0.64_639.8850m/z	down in ST; up in OF		639.885	1	0.644733	0.127733	0	3.16281	12.2293	5.53766	10.3026	3.33771	0	44.7617	37.6431	32.549	20.1702	30.9189	7.71606	35.6269	45.6672	35.3269	41.8836	31.585	37.9542	6.42169	4.67062	15.0871	6.13346	6.33685	0.838074	17.4779	14.3622	12.7882	15.1054	20.9722	20.2845	1.13287	0.00619397	0.0264276	0.199919	-2.32251	1.38707	5.98387e-07	6.82545e-05	5.77504	2.52983
	0.64_442.8781m/z	down in ST		442.878	1	0.644733	0.13815	0	20.474	34.2468	12.2131	30.4619	28.9822	15.1717	88.6953	27.0841	77.6789	96.1056	170.906	143.185	66.6206	61.0109	46.7738	17.8395	53.1754	60.9627	27.4956	24.5503	40.5127	70.0981	27.0773	56.7031	38.9371	32.0252	30.6399	34.6213	44.6154	45.2789	1.36218	0.0130499	0.0396945	0.234488	-2.09241	0.399448	0.363725	0.463729	1.24325	0.314117
	0.64_410.9230m/z	down in ST; up in OF		410.923	1	0.644733	0.127733	0	11.478	26.9342	17.9458	28.8555	13.6377	9.62994	86.3272	81.8424	72.2265	49.8274	71.5533	22.1969	66.7037	81.2631	61.4	84.5262	59.8458	72.688	18.2903	16.446	41.8912	19.2697	19.0076	10.1458	32.4939	26.0405	24.7733	29.8467	37.117	38.7477	1.36612	0.00419784	0.0210257	0.282522	-1.82356	1.45992	9.28462e-06	0.000185134	3.41003	1.76979
	0.64_182.9623m/z	down in ST; up in OF		182.962	1	0.644733	0.1641	0	208.514	364.402	246.119	346.934	224.386	176.76	866.141	692.522	838.375	678.225	976.14	481.486	680.741	826.322	664.649	707.029	633.952	793.418	302.214	327.652	542.931	331.847	295.186	254.482	402.911	323.994	311.117	337.769	435.206	462.803	1.51568	0.000421881	0.00592692	0.345721	-1.53232	1.45336	4.32425e-05	0.000637549	2.09613	1.06773
	0.56_207.0319m/z	down in OF		207.032	1	0.563833	0.223533	0	134.874	97.2351	103.547	136.347	80.6429	148.191	114.364	115.626	155.757	156.588	179.612	105.919	93.0585	112.328	101.235	120.638	107.844	154.578	164.313	212.961	264.165	188.749	113.628	175.155	125.993	115.44	137.857	119.825	133.777	124.551	0.622256	0.225386	0.31976	0.846558	-0.240319	1.19394	0.0157361	0.0417681	0.616355	-0.698168
NEG	0.67_939.5786n	up in ST; down in OF	939.579	960.553	1	0.66935	0.1055	0	69.3703	48.652	62.6133	32.925	48.4169	40.6755	20.2905	37.544	35.4355	28.2436	28.2137	30.8299	18.2111	13.0559	25.7428	19.3935	22.2616	24.0605	45.9896	49.4684	42.6946	38.3462	41.7439	37.7476	22.7875	19.3847	20.776	20.8775	29.6819	20.5145	1.26217	0.0122534	0.0379461	1.67622	0.74521	1.45742	7.11431e-06	0.000163629	0.479414	-1.06066
	0.66_603.7606n	insig	603.761	584.743	1	0.658633	0.11595	0	33.1844	29.2401	24.7519	19.6636	40.9728	30.8406	14.0717	19.4921	20.399	24.778	20.1967	35.997	16.4975	22.9118	23.2147	20.9812	21.9719	20.2921	28.9753	33.2045	22.1718	27.8849	23.4776	15.1138	16.4075	16.1465	16.5014	15.9233	15.5014	14.2579	0.83216	0.117581	0.18918	1.324	0.404905	0.587304	0.179769	0.268683	0.834521	-0.26098
	0.61_519.9372n	up in OF	519.937	500.919	1	0.60595	0.139317	0	297.564	607.819	408.226	622.897	462.062	342.01	1402.73	1182.52	876.233	749.98	685.012	426.618	1104.56	1290.98	1319.09	1094.6	930.173	1024.68	316.36	327.646	485.975	398.807	369.559	225.214	790.332	748.444	745.16	809.081	750.287	811.792	1.15027	0.0295409	0.0700228	0.514846	-0.957786	1.52798	4.6057e-06	0.000120376	3.18525	1.67141
	0.63_601.8673n	up in OF	601.867	600.86	1	0.6269	0.134883	0	18.721	27.9111	20.006	37.2103	31.7254	22.5664	25.7792	21.2602	20.8224	36.3861	27.1642	27.2985	47.1532	38.3069	32.843	30.5294	39.8375	40.6512	10.7415	17.6279	10.4816	27.9512	23.2821	25.2212	14.0446	17.8823	18.3633	24.4495	15.9982	22.7542	0.0878745	0.980284	0.981989	0.996406	-0.00519432	1.24321	0.000747915	0.00472584	1.98881	0.991906
	0.64_503.8701n	insig	503.87	524.845	1	0.637367	0.158433	0	27.8413	48.9846	36.0135	28.7895	41.2724	20.1977	14.0834	14.7362	18.1967	30.9962	24.5391	67.2306	27.893	27.174	25.5793	31.2641	40.1564	39.1633	27.7421	23.8423	14.8287	38.4003	19.0659	29.7212	13.1274	21.0672	18.3896	19.7169	16.0745	23.8693	0.54947	0.565693	0.633929	1.19623	0.258499	0.700878	0.174785	0.265174	1.24498	0.316127
	0.64_571.8472n	insig	571.847	570.84	1	0.637367	0.105417	0	64.0238	94.7553	65.3801	72.0073	64.1407	45.516	45.151	51.4925	51.2559	60.9113	56.5771	84.1111	73.5235	68.4894	61.0481	66.3656	105.483	77.5088	58.3486	59.2505	36.7113	74.3644	55.7958	44.9796	61.8488	51.7494	47.7291	44.8962	47.2641	64.5376	0.558015	0.301203	0.405357	1.16116	0.215564	1.02931	0.0347263	0.0731416	1.37325	0.457599
	0.63_731.8239n	insig	731.824	730.817	1	0.6269	0.115433	0	16.1547	35.168	20.8535	31.3973	31.4541	10.3704	33.4239	20.0489	30.0143	40.1108	31.0046	46.1006	49.5785	41.6774	33.993	23.8508	44.1165	32.3499	15.5672	18.6998	10.5695	42.9272	16.4946	27.2717	22.3823	23.3514	24.1801	26.1946	22.5342	25.594	0.778871	0.12245	0.195587	0.724443	-0.465056	1.03263	0.0286495	0.0648561	1.71494	0.778157
	0.63_617.8510n	insig	617.851	638.826	1	0.6269	0.115717	0	30.6902	42.8132	34.0261	37.3144	47.2226	19.9971	34.7609	27.1137	29.3833	44.6176	29.7162	56.0862	50.8457	46.8286	37.9714	30.2002	54.5269	46.9687	30.2132	22.5207	19.883	50.443	23.4934	37.798	25.3932	23.7317	28.0993	29.2632	29.1818	34.8258	0.134859	0.796432	0.834081	0.956629	-0.0639678	0.968275	0.0451359	0.0913843	1.45017	0.536226
	0.61_877.8213n	down in ST; up in OF	877.821	876.814	1	0.60595	0.12095	0	9.2201	16.6669	3.10681	21.0382	21.2594	8.76654	102.517	42.5566	61.299	80.0072	70.9993	43.502	64.768	62.3369	70.0091	19.0574	39.892	43.7561	13.8069	10.6174	25.7459	27.4781	28.2403	17.2552	77.0768	67.4184	65.3926	72.6851	69.1372	72.9836	1.43913	0.00157876	0.0121249	0.199705	-2.32406	1.17582	0.0116514	0.0337217	2.43471	1.28375
	0.62_217.9764n	up in OF	217.976	198.959	1	0.6164	0.144983	0	24.8929	46.1013	38.04	46.1632	34.6611	24.7938	62.3668	56.2528	46.9512	63.0474	34.7433	40.2984	74.1872	67.4541	60.6531	61.8363	75.9365	56.1125	22.3703	33.9281	27.9572	25.883	25.9167	19.372	48.8234	35.0317	31.1061	63.0426	46.4322	53.8533	0.981086	0.0389555	0.0848822	0.706884	-0.500455	1.53641	3.86035e-06	0.000113693	2.54897	1.34992
	0.65_273.9173n	insig	273.917	294.892	1	0.647983	0.13985	0	7.31711	6.18117	6.4776	12.7495	19.7383	24.3099	10.5525	8.8674	12.5641	23.487	20.0183	40.7537	20.5673	13.8281	11.6452	2.70532	19.6375	17.1372	8.09025	9.81871	1.98352	10.8888	11.4726	17.7955	4.42091	8.00255	6.84843	9.30317	7.10027	7.74183	0.623486	0.286262	0.388141	0.660457	-0.598463	0.409355	0.243417	0.338898	1.42417	0.510125
	0.66_327.8598n	up in OF	327.86	348.834	1	0.658633	0.0846833	0	3.12801	8.54073	4.5462	3.97455	2.25754	0.0721829	8.17283	4.47079	9.04071	24.4494	19.634	25.5752	11.5795	9.27411	12.2519	9.65463	8.69299	10.992	4.2899	1.49469	1.67046	5.06033	7.22314	6.3288	8.89623	8.1238	9.41835	6.9127	10.1582	10.6161	0.991799	0.0260343	0.0649166	0.246535	-2.02014	1.21077	0.000613634	0.00418144	2.39553	1.26035
	0.67_219.8844n	insig	219.884	218.877	1	0.66935	0.1055	0	109.166	110.341	183.153	85.3684	54.4132	100.571	88.9775	54.8892	72.5906	94.0747	79.9653	110.156	81.0533	135.521	106.824	63.1851	85.9761	75.3384	179.595	86.8368	37.5809	76.2905	66.7542	77.6854	51.4287	66.0235	61.2682	62.2164	67.5914	35.1551	0.570874	0.253635	0.352883	1.28435	0.361033	0.272922	0.867445	0.911848	1.04413	0.0622956
	0.67_489.7806n	insig	489.781	470.763	1	0.66935		0	93.2647	81.2439	85.1225	32.4557	27.0803	20.164	37.7307	44.9775	31.835	53.5944	51.3155	50.4771	21.1331	28.1533	30.9406	39.1236	42.1293	30.1331	64.8563	70.684	34.7138	44.9167	42.896	39.9141	33.8841	23.037	29.9267	30.2096	29.465	31.3671	0.158558	0.443448	0.53203	1.25711	0.330107	1.07075	0.0311267	0.0688379	0.643037	-0.637025
	0.67_569.7821n	up in ST; down in OF	569.782	550.764	1	0.66935		0	42.7473	42.2159	42.796	30.2146	40.039	42.6842	7.32233	14.2517	28.9182	9.76086	14.4657	12.2971	7.46606	2.54193	4.94989	10.0177	7.26105	4.1478	44.9595	47.6546	32.1924	26.147	28.2528	20.9415	8.5192	8.40036	9.38481	10.6576	14.5105	11.8313	1.44519	8.42015e-05	0.00261971	2.76612	1.46787	1.45948	0.00115623	0.00645467	0.181788	-2.45967
	0.67_335.8543n	down in ST	335.854	670.701	1	0.66935	0.095	0	4.62079	8.6247	6.86057	0.156694	0	0	7.23727	6.50145	11.1249	9.00689	14.6016	13.3922	5.05899	2.87172	8.95884	12.9422	13.4749	7.4648	5.85167	7.09986	2.76854	7.15112	5.642	0	7.24937	7.85167	5.46059	8.82896	8.31565	7.79226	1.01571	0.0076189	0.0292566	0.328549	-1.60582	0.645717	0.108545	0.183569	1.77868	0.830803
	0.67_777.6637n	insig	777.664	776.656	1	0.66935		0	15.6533	19.7105	18.728	19.7239	18.5238	26.0835	8.59359	16.5453	9.87475	15.5253	16.066	16.7648	14.9466	16.1547	20.67	14.1002	11.2403	6.5517	10.8559	10.2328	9.58035	13.1551	22.3555	9.7493	10.3615	17.9798	10.0142	14.7101	17.025	10.8932	1.06912	0.0174014	0.0490416	1.42045	0.506353	0.214145	0.654594	0.761926	1.10187	0.139949
	0.67_395.8196n	insig	395.82	790.632	1	0.66935	0.1055	0	96.2256	100.408	92.5419	53.3416	51.5633	47.618	52.8472	52.3588	50.9965	58.1967	59.5949	59.0194	54.9008	69.4781	48.5602	55.8575	47.4504	41.7115	65.7342	71.7701	40.3555	72.898	68.8269	53.844	45.9496	50.6481	49.125	48.2566	58.1532	41.2425	0.763278	0.138886	0.214425	1.32637	0.407479	0.604581	0.188093	0.276687	0.851457	-0.231995
	0.67_731.6478n	insig	731.648	712.63	1	0.66935	0.095	0	46.4222	53.6529	52.9388	14.1244	6.34515	11.5436	22.1368	22.3043	13.0589	30.2466	37.4444	37.2022	20.3673	26.7369	21.554	28.7479	25.169	26.7713	21.5171	29.9121	7.02602	21.4159	17.8889	13.8385	22.9353	16.3881	22.36	19.8916	23.3264	14.7387	0.123581	0.716036	0.760953	1.13938	0.188244	0.77679	0.111901	0.186562	1.33825	0.420347
	0.67_609.7185n	up in OF	609.719	590.701	1	0.66935	0.0532167	0	10.6697	17.4265	9.21489	16.9134	6.47543	15.8156	13.5205	22.7129	3.64384	11.8089	16.4228	26.9974	23.0311	13.6106	13.777	13.1507	11.1004	13.9908	0	4.63672	4.00876	10.7364	10.924	0	8.24667	12.2292	12.9185	11.445	10.1788	9.98933	0.188534	0.446031	0.53203	0.804525	-0.313791	1.09259	0.00387232	0.0154726	2.79128	1.48092
	0.67_517.7740n	insig	517.774	538.749	1	0.66935	0.095	0	61.2292	53.8611	57.9902	41.2616	40.4009	42.9192	33.8796	45.3839	31.012	45.7085	47.5257	47.4433	30.335	41.6392	36.4238	28.0914	53.2533	36.5131	38.632	38.0939	24.055	40.6068	46.7986	34.5462	33.0373	35.5163	31.4661	31.9725	28.9199	39.1785	0.765213	0.138155	0.214425	1.18613	0.246259	0.0672944	0.905283	0.941298	1.01582	0.0226416
	0.67_507.7452n	up in OF	507.745	506.738	1	0.66935	0.0532167	0	7.58576	8.88666	13.0897	7.91802	0	9.4926	6.85596	6.75631	7.12584	23.3267	23.1818	20.0756	18.8833	17.4122	22.9268	7.47774	10.7917	8.29639	0	0.736206	0	7.7672	7.75611	0	6.2798	9.64922	6.3683	7.46063	12.8038	10.0972	0.623806	0.124216	0.197103	0.53961	-0.89001	1.19862	0.00487904	0.0182172	5.13663	2.36082
	0.67_433.8131n	insig	433.813	454.788	1	0.66935	0.105467	0	67.7743	43.6861	46.0836	49.7291	49.3365	56.0438	40.5774	32.6568	35.9399	33.7625	34.4	66.1237	32.3413	46.9963	39.01	40.9085	30.1753	31.3562	33.3215	30.4683	35.1808	50.3072	38.5677	25.7001	30.588	39.134	33.983	36.879	30.5156	44.3058	0.941906	0.102592	0.171782	1.28421	0.360877	0.178414	0.788518	0.862339	1.03391	0.048114
	0.67_383.8869n	up in ST; down in OF	383.887	364.869	1	0.66935	0.189717	0	139.471	151.814	135.177	79.2295	205.939	143.867	55.0174	74.231	93.7126	34.1575	39.2643	44.3462	33.2208	27.4557	42.8314	40.3184	36.9585	43.176	122.758	119.231	135.536	88.6855	93.6587	94.2897	64.5654	36.0734	49.7265	62.0839	60.3368	46.12	1.36847	0.00200379	0.0140754	2.51079	1.32814	1.53299	0.000129821	0.00143552	0.342364	-1.5464
	0.67_299.9261n	up in ST	299.926	280.908	1	0.66935	0.199833	0	103.911	147.955	99.0512	174.727	193.619	147.398	66.4816	96.2662	79.664	88.2854	70.205	110.799	86.9468	70.1453	85.8398	78.4759	86.7386	88.3437	122.143	156.835	70.721	119.285	113.662	82.6938	69.4018	48.459	75.1924	70.6373	82.8995	86.3191	1.25577	0.00990102	0.0346145	1.69368	0.760166	0.881718	0.0753788	0.137338	0.74622	-0.422327
	0.66_839.6699n	insig	839.67	820.652	1	0.658633	0.1055	0	14.5041	15.9691	12.2641	25.2289	22.46	26.6176	12.6652	16.0883	16.5014	10.5864	10.6072	19.341	17.3669	21.9853	16.671	12.6287	18.4013	19.3014	14.667	8.86533	11.0384	19.8204	20.3269	11.8393	16.2372	20.8435	15.151	16.1587	16.7033	14.517	0.792622	0.105634	0.174842	1.36431	0.448177	0.729889	0.190023	0.278732	1.22872	0.297157
	0.66_771.6834n	up in ST; down in OF	771.683	752.666	1	0.658633	0.0951167	0	33.8967	22.3753	29.6788	17.2197	41.7748	31.914	15.4426	20.0952	11.6816	20.6427	16.1431	20.5459	5.70869	12.9979	11.1244	12.0314	18.0842	12.7382	22.7591	23.9261	19.373	25.5731	24.5184	15.4093	15.4632	15.9632	13.2861	15.6697	15.9415	21.4863	1.18603	0.0174801	0.0490416	1.69161	0.758394	1.20744	0.00144361	0.00761537	0.552488	-0.855984
	0.66_271.8467n	up in OF	271.847	292.821	1	0.658633	0.095	0	39.0953	35.7969	37.2413	33.305	10.9494	34.4414	47.4093	40.985	21.905	59.7222	70.3898	115.944	88.6773	73.0129	62.6156	39.936	62.0399	48.1936	24.092	17.9668	6.89075	35.1022	42.1595	31.7341	47.2985	47.3575	40.0621	49.983	46.3011	51.2733	0.843269	0.093112	0.160173	0.535503	-0.901034	1.16565	0.00255907	0.0118667	2.37092	1.24545
	0.65_709.7603n	up in ST; down in OF	709.76	730.735	1	0.647983	0.105567	0	36.1927	40.3759	39.1767	22.233	43.2258	28.8477	15.5703	15.3268	19.504	14.508	12.9737	21.4426	10.793	10.6947	15.0203	9.2752	11.8272	8.18375	25.1148	33.6648	37.8714	31.8511	25.0022	19.0438	11.339	14.6005	14.5902	16.4041	17.8852	11.8071	1.45465	0.00140136	0.0113688	2.11478	1.08051	1.46553	0.000901733	0.00526445	0.381309	-1.39097
	0.65_625.7988n	up in ST; down in OF	625.799	646.774	1	0.647983	0.11595	0	49.9684	59.0097	55.7748	35.0483	70.1054	43.0154	15.7289	21.7441	30.9672	13.3716	17.8547	41.44	19.994	19.4891	22.6666	22.6321	23.3291	22.6271	46.9937	45.2466	31.2233	39.9727	33.1581	36.5748	21.8756	17.1171	22.8533	22.1131	23.3751	22.2983	1.32586	0.00166716	0.0122821	2.21763	1.14902	1.48235	0.000915556	0.00526445	0.560701	-0.834698
	0.64_815.7857n	up in OF	815.786	814.778	1	0.637367	0.0944833	0	8.11207	18.2864	10.0539	14.5761	15.169	3.10645	15.011	7.69934	11.319	16.3888	13.1611	19.9395	17.8722	20.2046	16.9722	12.3437	18.8179	20.0492	5.50779	4.21325	3.41739	16.4539	6.59711	9.22774	9.01807	8.11646	7.40771	7.62125	12.4524	13.1156	0.488192	0.425476	0.514862	0.829801	-0.269162	1.24896	0.00206813	0.0100777	2.33964	1.22629
	0.64_785.7731n	insig	785.773	806.748	1	0.637367	0.0948333	0	16.1649	30.0413	21.9314	22.0231	30.1243	11.821	10.4396	7.86841	10.4545	22.4304	18.5309	41.1268	17.1058	15.5647	13.872	13.8721	24.3862	17.7538	12.5388	19.8732	9.21167	32.564	10.0202	17.1276	7.31934	10.4033	9.32302	11.4749	8.34393	10.4787	0.490943	0.563553	0.633328	1.19175	0.25308	0.194818	0.95992	0.973464	1.01203	0.0172542
	0.64_769.7903n	up in OF	769.79	768.783	1	0.637367		0	13.4886	27.4545	15.5551	17.1991	20.2608	8.05205	11.5781	14.7677	15.3089	16.4787	11.7641	17.5943	22.7941	24.4614	19.4262	14.5168	30.1482	28.7967	9.32333	10.9735	5.49768	17.8666	10.2127	14.568	8.2709	13.58	10.4133	12.5103	7.73481	16.0005	0.280628	0.427444	0.516159	1.16594	0.221494	1.22022	0.00283745	0.0129487	2.04763	1.03395
	0.64_739.7690n	insig	739.769	738.762	1	0.637367	0.0950667	0	18.4712	28.6143	25.4435	16.5424	29.605	22.6274	12.822	11.4287	9.67731	17.7178	14.3354	26.2987	15.5591	12.565	11.5627	11.5148	20.8903	23.013	21.92	20.8428	16.1711	33.4076	15.2037	19.5211	11.222	11.2808	10.0631	10.2434	10.1972	11.9362	1.05418	0.0321092	0.0748782	1.53125	0.61471	0.761143	0.145963	0.231847	0.748466	-0.417991
	0.64_701.8124n	insig	701.812	722.787	1	0.637367	0.105417	0	24.2176	49.5737	30.1331	28.8772	37.7217	19.8947	30.5301	18.3578	29.4098	31.3086	25.2445	50.4977	31.5455	37.7755	26.5402	32.2595	50.2509	35.2196	26.9005	25.1583	16.1078	46.1498	18.4886	25.2659	21.1341	20.5582	22.5853	19.537	17.4623	22.3089	0.06707	0.893577	0.906163	1.02735	0.0389305	0.84293	0.122408	0.202838	1.35124	0.434281
	0.89_581.1358n	down in ST	581.136	1161.26	1	0.88795	0.28955	0	122.279	129.217	166.498	144.512	88.9275	157.921	487.099	280.459	200.149	356.457	369.835	267.072	246.421	238.069	217.929	248.022	241.153	211.919	143.622	120.465	75.2071	203.58	273.492	191.963	257.102	277.653	221.732	235.993	163.677	242.839	1.44059	0.00441244	0.0213995	0.412711	-1.2768	0.909701	0.0692232	0.128398	1.39192	0.477075
	0.64_685.8281n	up in OF	685.828	684.821	1	0.637367	0.0948333	0	20.5485	43.0613	25.7386	42.4054	40.6053	17.897	33.5353	22.6497	24.5353	26.9247	22.6736	24.6937	50.836	44.6853	37.7888	37.2132	46.4703	53.5259	21.4643	17.2116	14.6329	29.1723	21.2539	16.4717	23.9163	22.3195	19.8779	20.1741	24.1169	24.2645	0.421298	0.285102	0.388141	1.22736	0.29556	1.47432	3.69597e-05	0.000574373	2.25045	1.17022
	1.00_318.0080n	down in ST	318.008	635.009	1	1.00183	0.430733	0	36.7494	6.49353	0.914886	110.589	13.648	19.5644	105.068	140.585	135.602	111.974	166.398	64.9758	117.405	90.7161	98.0569	61.9581	61.091	63.8389	97.0264	70.6147	8.62234	64.7009	80.7667	62.4031	8.06215	17.7199	16.5051	11.7754	12.4933	16.5709	1.17583	0.00232947	0.0152474	0.259395	-1.94677	0.539534	0.271173	0.368616	1.28358	0.360172
	0.64_655.8092n	insig	655.809	654.802	1	0.637367	0.105417	0	36.9542	48.976	39.5555	33.9069	43.9993	31.4256	26.3332	17.2281	23.7604	24.4523	18.5426	45.951	32.5716	26.5733	24.6002	31.2098	42.7288	35.7072	27.9659	26.8612	20.0889	43.8549	23.372	27.3406	19.5613	21.6134	16.4908	23.0502	24.0489	24.7669	1.11255	0.0294909	0.0700228	1.50266	0.587521	0.525353	0.375231	0.476287	1.14106	0.190375
	0.64_587.8229n	insig	587.823	586.816	1	0.637367	0.115917	0	38.7456	53.091	48.4409	37.0601	63.9635	35.6599	27.0962	16.7866	28.1779	41.4611	27.7115	78.0456	27.5939	29.3561	25.2799	28.6491	40.3789	43.9935	44.6606	34.31	20.3723	53.164	20.7326	37.8745	22.5282	20.0177	29.8245	19.605	25.4554	24.917	0.682819	0.365997	0.466331	1.26305	0.336916	0.10666	0.679768	0.784096	0.924862	-0.11269
	0.67_821.6656n	up in ST; down in OF	821.666	802.648	1	0.66935	0.095	0	56.0907	31.0829	40.5933	31.4655	47.4572	46.7586	11.2572	18.2563	22.0265	9.84003	10.6129	2.59082	9.79469	3.38985	7.44586	4.51958	5.11449	5.33145	52.0307	59.8843	39.844	24.2057	31.319	19.8922	11.1343	9.71864	10.5703	19.6839	10.537	14.1759	1.33733	0.000185802	0.00369792	3.39817	1.76476	1.47168	0.00395561	0.0154726	0.156689	-2.67403
	16.61_276.1781n	up in ST	276.178	297.153	1	16.6121	0.345017	0	794.263	728.855	709.388	735.942	741.583	729.71	618.15	247.679	271.864	240.527	276.771	258.724	284.411	265.14	258.677	264.829	228.087	246.499	286.269	240.356	124.045	665.775	262.373	218.898	76.5824	77.0883	90.3935	78.4067	93.3248	82.8039	1.45935	0.00073887	0.00834489	2.31996	1.2141	0.04836	0.61153	0.726508	0.860895	-0.216091
	16.65_301.8172n	insig	301.817	300.81	1	16.6533	0.123717	0	6.69013	11.822	2.17828	3.45049	3.15355	11.2235	16.8362	22.8954	47.2667	20.9531	24.4172	5.83787	7.02669	6.7643	14.1668	6.49916	9.16481	22.6658	26.0161	14.9843	28.8577	10.1613	12.696	26.2708	29.7715	33.9909	34.9505	35.8087	33.5678	22.9556	1.20018	0.0292867	0.0699963	0.278698	-1.84322	0.940774	0.0652376	0.122989	0.557103	-0.843983
	16.65_207.9050n	insig	207.905	206.898	1	16.6533		0	40.3965	30.087	30.896	34.3426	37.6956	37.7747	57.9628	47.8774	50.5697	59.2851	55.7191	42.0067	51.4166	41.8475	30.2474	55.4614	40.7915	44.8599	57.5443	44.4152	62.0513	48.5346	44.1247	50.2094	68.1546	72.2864	66.5138	57.5277	78.674	71.1729	1.43135	0.000605985	0.00758798	0.67383	-0.569543	0.664342	0.163356	0.255073	0.862307	-0.213727
	16.63_257.8534n	down in ST; down in OF	257.853	256.846	1	16.6327	0.173983	0	23.0061	21.1956	23.2085	28.5267	16.7133	30.0842	46.7445	44.0514	51.6825	46.4041	43.2494	34.7062	32.592	33.6677	39.0416	39.7625	36.0063	32.0419	48.7686	60.703	55.5439	57.3269	41.5153	58.4182	41.7523	49.4298	54.4134	42.5107	38.9725	39.1346	1.47209	5.20857e-05	0.00214296	0.534911	-0.90263	1.44219	0.000801732	0.00495694	0.661271	-0.596685
	17.19_198.8702n	insig	198.87	219.845	1	17.1897	0.72195	0	2837.87	2405.24	2488.46	2813.01	2571.01	2459.9	3140.52	3445.35	3825.05	3032.97	3528.92	2646.64	2522.08	2804.9	2896.83	2244.89	2362.59	2500.36	2739.18	3276.19	909.388	3175.27	3664.51	3480.27	477.651	528.658	575.589	564.701	517.952	557.807	1.25978	0.00869275	0.0318919	0.79388	-0.333008	0.0928145	0.484132	0.597373	0.889059	-0.169648
	17.04_222.8493n	down in ST	222.849	221.842	1	17.0375	1.12077	0	1360.72	1292.27	1185.19	1438.12	1173.45	1329.97	960.06	2713.91	2774.71	2341.21	2760.08	2268.99	2278.36	2641.81	2717.43	2117.42	2265.34	2027.76	2416.42	2770.3	107.166	1131.43	2576.94	2654.19	40.0669	58.1987	47.627	44.283	41.4211	55.9933	1.13652	0.0158354	0.0468182	0.562975	-0.828858	0.502196	0.417448	0.519551	1.20518	0.269249
	16.62_357.7784n	down in ST	357.778	338.761	1	16.6224	0.0810333	0	11.3429	9.90279	8.83111	10.0155	10.6476	10.933	13.0844	27.0451	25.9926	23.4616	24.3867	22.949	19.8225	25.1004	23.304	23.719	19.5336	24.485	28.7471	28.6096	26.5053	14.5955	18.4261	27.7887	15.3143	19.22	19.3151	16.9437	24.2942	23.3588	1.49045	0.00144839	0.0114477	0.450432	-1.15062	0.16143	0.603676	0.718662	0.939809	-0.0895606
	16.62_135.9465n	insig	135.947	116.929	1	16.6224	0.48405	0	3185.81	2896.36	2915.47	3074.42	2933.54	3444.08	3413.73	3874.47	3814.84	4019.86	3781.07	3946.74	3944.39	3816.23	4530.68	3982.76	3788.15	3930.55	4338.2	4003.31	2474.28	3684.36	3721.08	3857.68	2130.13	2106.08	2219.55	1979.5	2188.98	2426.85	1.44996	0.000134829	0.00337658	0.807401	-0.308643	0.528414	0.297224	0.393787	1.08668	0.119931
	16.60_418.7192n	insig	418.719	399.701	1	16.6019	0.0824333	0	73.2763	51.3959	48.6225	55.651	71.3185	56.0916	47.1058	46.3428	44.0422	49.2045	44.0164	58.6862	63.1671	49.8276	65.5581	60.6118	65.6142	63.8124	64.1864	60.48	54.2679	54.6209	54.8299	47.1049	55.3095	53.4682	37.1881	53.9897	37.5033	53.5534	1.022	0.0501183	0.101292	1.23137	0.300264	0.73581	0.137839	0.221116	1.09867	0.135752
	1.20_614.0279n	down in ST	614.028	613.021	1	1.19668	0.275367	0	396.088	344.738	333.471	477.215	483.823	571.943	899.973	1448.52	1627.19	1409.02	1710.14	1211.23	837.862	877.489	974.297	749.269	711.11	680.764	1045.71	973.711	47.3342	604.11	1186.36	1085.4	47.4012	46.5003	53.1402	50.172	41.3521	51.2621	1.5635	0.000289349	0.00490191	0.3139	-1.67162	0.303865	0.921617	0.949695	0.977374	-0.0330168
	1.17_726.1658n	insig	726.166	747.141	1	1.16627	0.244383	0	177.96	123.597	168.495	223.891	156.964	170.125	30.3736	104.034	107.355	125.667	127.867	161.587	191.65	184.195	192.513	122.415	156.46	185.273	225.21	197.19	86.5555	183.784	208.151	138.455	47.8489	41.7617	59.427	65.357	57.5967	53.3795	0.938026	0.022974	0.0609816	1.55436	0.636319	0.111148	0.96321	0.975081	0.99342	-0.00952395
	0.67_847.6631n	up in ST; down in OF	847.663	868.638	1	0.66935	0.1055	0	55.955	45.1793	45.9348	19.6991	55.6363	39.1261	13.8177	20.1332	26.0982	15.2262	15.4682	9.82311	1.95828	5.88594	15.7787	11.0978	10.7892	12.0999	58.3075	64.4432	47.986	35.4309	34.1061	31.3942	13.6677	12.2735	12.8619	12.1289	12.5883	11.8168	1.36499	0.00301883	0.0175641	2.60057	1.37883	1.37395	0.00087779	0.00520339	0.21206	-2.23746
	5.11_600.1692n	insig	600.169	599.162	1	5.10622	0.286267	0	97.8731	288.242	3019.95	236.749	44.996	208.959	0	0.0618762	0	0	0	0	14.3918	498.72	0.186304	78.351	44.6218	49.7111	0	0	0	0	0	0	269.368	267.36	325.778	292.297	339.681	212.096	1.62431	0.23025	0.324263	31488.4	14.9425	1.46865	0.201168	0.29284	9238.63	13.1735
	5.30_600.1691n	insig	600.169	599.162	1	5.30263	0.2706	0	2197.34	202.448	546.716	4.55852	195.036	51.5522	0	0	0	0	0	87.7359	145.901	214.617	645.067	1.68687	96.9526	0	0	0	0	146.026	0	0	134.19	155.187	152.53	102.878	132.589	81.054	1.32203	0.190176	0.278024	35.7588	5.16022	0.913413	0.169533	0.260366	7.47778	2.90261
	0.67_1129.5220n	up in ST; down in OF	1129.52	1110.5	1	0.66935	0.095	0	44.3322	41.4463	39.3601	22.5898	23.5305	21.6122	9.73547	12.4088	20.0267	15.1261	11.899	7.58441	3.73161	4.78192	4.88714	2.14075	11.4451	2.07581	29.7885	36.4239	29.9365	24.4037	28.8513	24.0339	11.4743	7.33285	13.5133	10.3341	15.5818	8.58871	1.39073	0.00493959	0.0227616	2.51198	1.32883	1.46197	1.98159e-06	8.76475e-05	0.167566	-2.5772
	0.68_563.7255n	insig	563.726	544.708	1	0.68	0.1055	0	50.0458	51.7367	47.4384	16.292	19.2431	17.4238	22.8719	27.21	16.577	28.0846	32.4675	24.0465	23.3708	29.3502	23.0909	24.8575	18.502	19.246	33.7021	36.0936	16.9708	25.3492	28.0652	24.2538	25.5522	17.0452	19.8077	26.8145	22.0221	21.8462	0.387032	0.303675	0.407731	1.33666	0.418633	0.565643	0.21901	0.310174	0.841778	-0.248488
	0.68_351.8604n	up in ST; down in OF	351.86	702.714	1	0.68		0	48.0528	36.8857	43.8957	32.1711	56.0489	42.3235	12.4676	23.9229	21.3007	12.9694	12.2921	8.84482	10.0005	8.02518	9.91693	10.5965	8.14491	7.4263	39.3422	45.9906	38.1504	33.4968	35.5637	34.4412	16.7276	18.2219	14.9219	14.8212	14.121	12.5507	1.4845	9.2316e-05	0.0026587	2.82554	1.49853	1.57962	7.63315e-06	0.000168297	0.238387	-2.06862
	0.67_923.6052n	up in ST	923.605	944.58	1	0.66935		0	31.1629	27.5918	27.6483	23.1176	25.9072	32.6958	17.3076	20.209	15.4327	18.0794	19.242	12.2343	8.53244	14.985	12.7125	13.5046	15.4351	8.7413	15.3564	25.4174	14.676	24.6716	35.4951	19.8145	16.3992	17.3024	14.1421	20.1725	22.2594	15.2472	1.43742	0.000167314	0.00369792	1.64015	0.713826	1.17799	0.0214563	0.0531784	0.545746	-0.873698
	0.67_445.7876n	insig	445.788	890.568	1	0.66935		0	55.3798	45.5679	58.9461	13.0391	11.8998	12.8064	13.6246	23.2556	24.0624	25.7317	25.4359	30.1099	18.4692	18.7137	11.7602	18.4297	13.379	9.92781	55.4304	57.2884	20.8464	23.816	27.6326	22.2635	10.4717	16.3111	15.0507	15.5258	19.7631	17.6759	0.208579	0.373283	0.471894	1.38967	0.474744	1.168	0.0376758	0.0784913	0.437479	-1.19271
	0.67_855.6457n	down in OF	855.646	836.628	1	0.66935		0	33.3164	27.8599	36.2872	16.2296	38.1129	24.9695	18.0788	20.9671	19.1211	22.6265	18.805	26.8514	10.3637	14.1201	14.1979	16.6807	14.6418	16.805	29.2236	32.7048	25.3564	24.4408	19.7592	26.6664	19.1329	13.4927	16.6072	12.7107	14.7209	16.9328	0.949679	0.0547702	0.107671	1.39799	0.483352	1.4329	0.000462892	0.00354884	0.548899	-0.865387
	0.73_679.2644n	insig	679.264	678.257	1	0.732367	0.208217	0	35.3179	41.0386	18.4619	23.5615	1.56137	2.79187	253.754	44.9098	83.1011	9.75293	5.7406	7.77146	34.3924	39.0959	35.5748	187.063	129.864	109.947	11.6525	15.8516	24.0501	32.9986	22.6449	32.2121	31.9845	24.6743	38.0542	35.9524	31.8882	25.5383	0.485278	0.287418	0.388621	0.303022	-1.7225	1.15058	0.0506446	0.100071	3.84433	1.94273
	0.73_650.2379n	insig	650.238	649.231	1	0.732367	0.188117	0	21.8277	58.6202	31.1229	30.8656	3.01108	0	152.213	33.8047	76.0515	3.04489	3.74072	3.29581	27.3035	23.2298	21.3481	466.468	131.672	189.315	9.1567	12.2684	12.2435	36.4769	34.0804	63.5459	27.3555	29.0318	34.5785	32.2736	28.4144	46.0892	0.153439	0.446279	0.53203	0.53665	-0.897945	0.82208	0.164235	0.255073	5.12206	2.35672
	16.65_343.8795n	down in ST	343.879	342.872	1	16.6533	0.113417	0	27.0991	29.1944	26.4753	32.2881	30.0459	30.0751	57.1196	40.3834	42.753	51.6418	39.9087	31.2691	30.5526	29.504	40.6092	34.4004	31.5705	33.4163	36.626	45.0317	46.4697	44.5308	33.7928	37.6672	53.6411	38.5851	47.2875	47.1233	51.8142	43.7525	1.33772	0.0104667	0.0356735	0.665884	-0.586656	1.09318	0.02322	0.0560987	0.819493	-0.287197
	16.65_411.8671n	insig	411.867	410.86	1	16.6533	0.103217	0	21.6486	22.7587	22.6778	16.6765	18.02	17.3552	34.5901	29.5081	29.5086	26.8575	28.7737	23.9668	29.6191	28.9361	26.4677	26.1679	27.7668	23.7932	30.2365	37.6746	35.3929	30.5277	26.5475	37.1295	33.5695	34.3629	33.403	37.9963	42.8296	39.7192	1.39102	0.000703993	0.00826816	0.687838	-0.53986	1.09978	0.0235651	0.0561867	0.824019	-0.279251
	16.65_547.8417n	insig	547.842	546.834	1	16.6533	0.113417	0	32.8104	28.2208	24.0603	31.1828	22.7782	34.4272	31.4604	28.724	25.5853	32.5622	36.9039	26.4921	27.9142	27.4474	25.8165	31.5879	28.7505	29.487	29.138	28.2486	33.4946	33.1301	29.7377	30.4694	43.8471	38.9983	41.6087	42.4351	43.5977	37.7679	0.30464	0.607709	0.669293	0.954612	-0.0670139	0.814452	0.0937867	0.161944	0.928265	-0.107391
	16.65_615.8290n	insig	615.829	614.822	1	16.6533		0	21.7067	19.0405	19.2637	18.9848	21.5929	23.4677	25.2079	25.1646	22.26	20.746	27.0115	22.1237	20.5954	23.3738	15.0228	21.195	19.5753	17.8029	23.1097	22.1381	30.5225	22.1133	22.1096	20.9039	31.7836	27.8749	26.8478	33.3915	32.607	30.8381	1.05248	0.0334798	0.0774473	0.870488	-0.200104	0.87588	0.0641618	0.121359	0.834404	-0.261182
	16.65_375.9019n	insig	375.902	750.797	1	16.6533		0	42.7615	43.2999	41.9961	34.8376	35.0249	39.5921	42.8108	32.7575	36.1483	32.8003	33.3119	43.488	39.8401	35.5544	35.9711	41.2231	39.91	39.9731	35.6852	38.2034	35.1885	39.2477	35.8939	44.0431	42.0741	48.3446	34.9574	40.2356	43.0063	34.0501	0.545064	0.320728	0.423523	1.07318	0.101888	0.194543	0.684588	0.784096	1.01844	0.0263664
	16.65_511.8881n	insig	511.888	510.881	1	16.6533		0	31.415	32.9444	25.8545	29.2105	29.9527	27.783	24.4165	29.0593	29.0406	24.7647	25.4065	30.3829	27.4858	31.6026	27.6511	30.4391	34.2447	28.0103	29.888	28.5041	20.3328	23.0784	27.7141	26.4046	22.623	17.7117	22.5813	20.8098	21.7591	19.2986	0.741765	0.144268	0.219837	1.0864	0.119557	0.896586	0.0612928	0.117088	1.15079	0.202626
	0.59_270.9429m/z	up in ST; up in OF		270.943	1	0.585167	0.1261	0	19.4456	28.4315	23.6865	28.9834	21.2141	18.4562	21.1411	15.7717	12.0114	11.674	9.98962	12.4194	24.8185	23.5403	19.4266	29.8533	21.4388	26.1586	12.8047	15.148	4.80624	12.2358	10.1673	7.54559	11.1016	7.50656	11.2174	7.94633	8.2868	7.27345	1.29481	0.00324237	0.0182652	1.68922	0.756354	1.34925	7.77766e-05	0.00104004	2.31608	1.21169
	0.60_728.8789m/z	up in OF		728.879	1	0.595517	0.123617	0	11.8674	36.8584	20.3341	34.8511	19.0724	12.8878	74.3911	81.8731	45.9641	29.8395	24.18	8.12769	74.3126	88.553	94.6877	89.9563	66.2803	73.5722	13.6718	11.7484	31.5324	7.64349	14.056	0.92691	51.4932	44.5798	45.6537	52.0514	46.151	52.5082	0.631973	0.139449	0.214425	0.513933	-0.960349	1.33062	7.71473e-07	6.82545e-05	6.12426	2.61454
	0.60_842.8583m/z	up in OF		842.858	1	0.595517	0.12095	0	0.698212	3.46497	2.6777	3.56635	0	0	13.0816	12.7046	3.15396	3.22908	0	0	10.8298	16.115	15.5948	16.3899	9.72049	10.5504	0	0	0.586243	0	0	0	7.79543	4.06357	5.81906	5.17094	4.1622	6.05063	0.312907	0.203128	0.293975	0.328411	-1.60643	1.56614	0.000153179	0.00160141	67.5492	6.07787
	0.60_844.8588m/z	up in OF		844.859	1	0.595517	0.1103	0	2.95483	8.6174	5.89608	9.1514	4.11125	0.95636	35.7234	46.3412	18.8943	6.23055	2.29086	1.35048	36.0067	51.0726	52.6442	61.2949	32.6538	37.7489	0	0.505096	8.25811	0	1.17282	0.0426911	21.8724	17.879	18.2799	21.4578	16.6957	21.8881	0.554883	0.148919	0.225137	0.285907	-1.80638	1.3436	0.000123525	0.00142054	27.1535	4.76307
	0.61_175.9686m/z	up in OF		175.969	1	0.60595	0.165533	0	47.8999	98.4662	68.8877	80.3579	82.0301	77.1986	54.563	60.8309	40.8624	66.0017	43.7464	90.1106	105.426	106.752	94.9579	102.745	113.763	104.715	43.5212	53.7972	37.1743	38.1635	35.9664	29.7633	52.9547	47.152	65.5514	81.1788	58.7418	52.7057	0.76029	0.131175	0.206647	1.27723	0.353017	1.55141	5.94529e-08	1.8955e-05	2.63589	1.39829
	0.61_289.9469m/z	up in OF		289.947	1	0.60595	0.168017	0	177.905	292.538	204.279	321.484	375.809	185.835	406.633	252.913	291.488	383.273	314.704	476.376	504.031	577.643	513.545	406.048	440.06	534.759	162.315	185.249	158.119	251.073	175.756	268.935	238.795	281.727	300.515	328.786	287.114	315.517	0.923584	0.0747843	0.137622	0.732973	-0.448169	1.48633	5.67847e-06	0.000136047	2.47709	1.30864
	0.61_859.8385m/z	up in OF		859.838	1	0.60595	0.115983	0	1.0401	5.85826	2.59851	7.06204	4.86118	3.32434	27.8831	17.635	14.6724	12.3443	8.9852	4.17874	18.2867	22.8012	24.4456	10.1351	14.2372	16.6526	2.57382	2.39835	6.83963	2.41125	4.04605	1.76892	18.1113	14.7536	16.8898	17.9506	15.1705	18.5213	1.20564	0.0268627	0.0666935	0.288738	-1.79217	1.47939	0.000678581	0.00443391	5.31781	2.41083
	0.61_974.8171m/z	up in OF		974.817	1	0.60595	0.12095	0	1.91913	8.94183	2.7966	12.6756	3.8453	1.34619	68.495	40.9978	31.9618	24.6835	18.7903	6.14796	44.4252	61.6988	64.0294	22.6431	29.3969	48.2484	1.04492	1.72165	11.1297	2.51411	4.07779	0.00562049	35.3019	34.8244	29.7265	32.2884	35.8192	40.0076	1.29011	0.0282129	0.0682801	0.164984	-2.5996	1.19489	0.00132083	0.00708016	13.1963	3.72206
	0.61_1006.7721m/z	down in ST		1006.77	1	0.60595	0.10395	0	0	1.57196	0	1.42831	4.08786	0	24.1053	1.05679	19.6928	34.5122	36.6863	29.5997	6.66362	10.6091	8.67786	0	3.20038	4.43271	0.896484	1.1066	2.42642	16.9937	2.95871	12.0875	18.0484	19.6501	14.4448	15.8513	17.9855	18.218	1.33503	0.00726319	0.0284598	0.0523575	-4.25546	0.00800651	0.890543	0.929942	0.925791	-0.111242
	0.61_1234.7327m/z	down in ST		1234.73	1	0.60595		0	0	0	0	0	2.06183	0	19.9914	1.04785	12.8944	20.3265	21.5938	11.7109	8.79773	3.60236	5.45972	0	1.88116	6.65204	0	0	0.86853	5.21246	0	0	16.7151	9.53855	9.26663	14.3751	13.6944	10.8814	1.46945	0.00672886	0.0272945	0.033465	-4.9012	0.949954	0.0621052	0.118247	3.92081	1.97115
	0.61_1332.7338m/z	up in OF		1332.73	1	0.60595	0.113517	0	0	0	0	0.613708	0	0	27.1327	8.04082	14.6122	5.10687	3.51853	0	15.5221	21.2003	16.4927	0	9.12524	5.95027	0	0	0	0	0	0	13.9095	10.3052	6.36393	15.9499	13.1983	13.945	1.3067	0.0629023	0.119577	0.0209694	-5.57557	1.35165	0.0162005	0.0425357	92.896	6.53755
	0.62_402.9166m/z	down in ST		402.917	1	0.6164	0.163033	0	254.183	450.506	244.14	423.765	494.658	311.646	914.476	485.338	671.035	864.083	778.083	774.41	681.604	699.886	705.501	338.715	560.498	594.873	316.082	307.585	318.268	637.046	367.304	477.182	580.453	531.889	548.33	592.007	559.862	605.413	1.4032	0.000717723	0.00826816	0.485556	-1.04229	0.960783	0.0331679	0.0711047	1.47767	0.563322
	0.62_488.9006m/z	up in OF		488.901	1	0.6164	0.1267	0	6.34482	17.2815	8.45988	15.7418	17.6929	7.80623	20.3631	15.2861	13.4046	18.7586	15.2083	19.894	27.0896	28.4182	23.7495	14.6989	25.5094	28.7307	9.46474	7.82565	4.19027	11.1587	8.81849	10.3183	12.8804	12.4126	13.5802	11.9663	11.1892	10.9323	0.932969	0.0783024	0.143181	0.712504	-0.48903	1.42031	0.000237451	0.0021541	2.86226	1.51715
	0.62_548.8519m/z	insig		548.852	1	0.6164	0.131667	0	11.7751	19.9968	7.0484	29.3153	48.8136	25.0131	62.4155	12.0993	60.1887	146.483	141.266	214.795	47.1865	41.6203	27.9546	0.543213	20.4972	22.5258	22.4336	26.5999	33.3954	125.264	44.0371	134.354	43.3764	45.2784	44.4411	49.0259	54.0946	51.9242	1.09088	0.0409687	0.0870774	0.222774	-2.16635	0.698598	0.138053	0.221116	0.415266	-1.26789
	0.62_620.8579m/z	down in ST		620.858	1	0.6164	0.1267	0	1.71387	4.77291	1.19263	4.53677	8.50947	3.87695	14.2044	7.50523	13.6865	27.2143	23.0855	28.8753	19.0236	18.6892	16.3063	4.89722	19.7303	12.3023	4.78949	8.0476	2.32013	13.2188	5.80389	14.9742	5.74799	7.23315	4.91821	5.96616	7.11704	7.60498	1.37655	0.00644231	0.0265055	0.214736	-2.21936	0.825407	0.0482202	0.096273	1.85028	0.887744
	0.62_662.8319m/z	insig		662.832	1	0.6164		0	0.828857	11.2634	4.78442	11.6681	21.2349	11.8007	35.765	4.06586	42.185	93.3036	91.3373	116.116	17.7203	17.693	24.8046	0.0916507	7.67578	7.93552	7.83986	12.4663	13.7253	69.6747	21.0731	73.4815	34.0244	33.3594	32.0449	40.9134	37.4514	43.5239	1.07552	0.0275748	0.0675875	0.16088	-2.63594	0.668113	0.164743	0.255073	0.382934	-1.38483
	0.62_776.8118m/z	down in ST		776.812	1	0.6164	0.131667	0	2.12564	7.92203	1.12088	10.0778	26.3695	12.5541	62.1032	11.5533	51.5836	120.434	115.038	119.371	22.992	28.237	28.3053	0	11.3286	13.0189	9.93908	14.6034	19.5087	82.4439	25.1436	69.3173	57.5499	48.849	46.2988	56.1397	47.0826	52.7396	1.29764	0.0119498	0.0378699	0.125332	-2.99617	0.61044	0.19505	0.285379	0.471162	-1.08571
	0.62_1020.7498m/z	insig		1020.75	1	0.6164	0.10395	0	0	0	0	0	0.726877	0	7.57359	0	9.85715	30.5956	32.6217	36.5123	2.20607	0	0.548889	0	0	0	0	0	0	20.7664	2.55658	16.0255	6.56866	6.41125	5.34576	8.77423	5.41516	6.26047	1.32886	0.0280332	0.0681312	0.0108789	-6.52233	0.61368	0.170564	0.260815	0.0805002	-3.63486
	0.62_1233.7331m/z	insig		1233.73	1	0.6164	0.0940667	0	0	0	0	0	0	0	3.95068	0	2.41809	4.57185	4.96858	1.14874	1.60504	0	0	0	0	1.02136	0	0	0.830994	0	0	0	2.9173	2.80377	1.44403	2.15503	2.89062	2.87226	1.36907	0.0191837	0.0516347	0.057895	-4.11042	0.43121	0.359424	0.460287	1.98028	0.985704
	0.63_114.9888m/z	up in OF		114.989	1	0.6269	0.176033	0	194.587	222.72	267.799	259.741	295.778	169.71	364.303	219.894	212.598	263.224	186.781	314.789	293.238	331.805	330.598	309.594	292.184	272.696	180.911	138.962	200.61	168.366	171.917	201.75	248.237	243.853	153.466	239.326	185.133	260.646	0.348833	0.476492	0.556713	0.903142	-0.146976	1.49473	2.60929e-06	0.000102115	1.72244	0.78445
	0.63_698.8622m/z	up in OF		698.862	1	0.6269	0.0944833	0	5.57165	11.5901	11.3301	11.7302	6.2381	6.74997	7.35987	20.8919	8.27361	6.68007	4.45615	2.3056	24.0638	11.2594	20.2344	19.9226	13.3634	15.8382	4.86375	7.51736	4.04648	3.72467	4.8786	1.31842	5.59311	4.1022	4.61782	5.45106	4.60864	6.15527	0.374929	0.85866	0.881619	1.0649	0.090721	1.40389	0.000557017	0.00395413	3.97285	1.99018
	0.63_830.8257m/z	up in OF		830.826	1	0.6269	0.0933	0	3.14166	6.88932	2.71649	6.63493	4.92934	2.01071	11.9194	9.59057	7.94189	9.87555	4.86142	1.28183	15.9373	10.0818	16.1582	6.24835	13.5174	13.8367	1.81204	2.95905	1.96661	2.00133	1.38571	1.14233	6.48505	4.43384	7.23276	9.71134	6.14502	8.87478	0.563505	0.115453	0.186277	0.578888	-0.788643	1.52338	0.000842424	0.00515313	6.72576	2.7497
	0.65_242.9403m/z	insig		242.94	1	0.647983	0.147033	0	179.364	197.315	185.869	130.529	144.049	94.4497	112.946	119.301	142.689	122.274	139.355	147.966	102.234	127.912	99.268	140.903	102.486	124.162	176.04	136.637	97.6653	107.769	108.727	102.417	97.2081	128.987	105.858	118.706	121.24	108.415	0.603254	0.199014	0.288746	1.18743	0.24784	0.127581	0.712773	0.802044	0.955724	-0.0653335
	0.65_278.9126m/z	up in OF		278.913	1	0.647983	0.16055	0	11.7585	27.7104	16.0428	22.9196	26.9183	17.5438	23.1982	38.4927	32.5252	50.6495	37.6542	67.5346	81.1443	71.9381	62.9724	62.5619	76.2243	71.338	36.6062	29.9455	1.16748	16.934	26.2413	28.1742	8.43227	8.70556	6.5464	7.6004	5.5022	8.96252	1.22822	0.0185551	0.0506527	0.491467	-1.02483	1.06016	3.90172e-05	0.000590392	3.06452	1.61566
	0.65_326.9012m/z	insig		326.901	1	0.647983	0.136733	0	138.499	165.039	158.566	84.6464	129.774	92.4399	88.9654	84.2905	112.928	100.137	65.6348	113.455	61.6238	74.7465	81.679	111.449	81.6408	93.7812	149.669	132.239	87.2643	85.3317	74.109	90.1148	57.3296	65.0615	66.1883	71.7001	70.8264	68.7538	0.9296	0.0616972	0.117674	1.36001	0.443618	0.631918	0.218654	0.310174	0.816062	-0.293249
	0.65_394.8885m/z	up in ST		394.889	1	0.647983	0.18175	0	64.7154	75.8406	83.4619	82.3269	113.862	91.4966	40.0617	50.1813	46.24	31.294	25.9273	33.0786	54.0055	56.9032	49.2167	58.4042	52.9445	69.3112	53.4777	44.1669	43.2282	54.1129	47.8963	56.9201	39.076	38.822	35.7438	45.0828	49.7948	42.197	1.48282	0.000307465	0.00505034	2.25636	1.174	0.824112	0.0922137	0.16019	1.1367	0.184853
	0.65_446.8389m/z	down in ST; up in OF		446.839	1	0.647983	0.0636	0	0	0.880692	0.630234	0.00329876	1.25647	0	9.11073	7.04938	8.04783	9.71203	8.92261	4.27611	11.1756	9.26858	7.65533	5.86098	10.7269	12.6663	0	0	0.409851	2.35153	1.40166	0	4.10051	5.70903	5.34331	7.25745	5.15907	5.18811	1.25413	0.000151113	0.00362671	0.0588304	-4.08729	1.19688	0.000123506	0.00142054	13.7703	3.78349
	0.65_478.8505m/z	up in ST		478.85	1	0.647983	0.0951333	0	19.6409	16.4805	17.0918	19.9575	33.3509	30.9272	5.70819	7.33303	9.91407	1.8992	2.41617	3.62492	6.39878	8.73938	6.66937	7.1932	8.2742	8.13011	7.88962	9.94881	10.1069	16.1481	9.67222	10.026	8.62164	5.63857	9.12744	7.3598	6.38999	7.40045	1.43396	0.00105997	0.00958182	4.44882	2.15342	1.10695	0.0447796	0.0909833	0.711771	-0.490514
	0.65_540.8204m/z	insig		540.82	1	0.647983	0.105417	0	16.924	23.4188	16.82	9.75377	40.1873	4.09782	6.5966	4.78677	9.57071	12.9341	14.5341	28.3915	6.30802	9.95972	6.01349	7.51487	18.0814	12.7978	20.0129	13.0097	8.61428	18.5199	7.72467	13.8516	7.34854	7.97916	4.8215	8.02374	6.76765	6.55721	0.390828	0.377936	0.474284	1.44768	0.53374	0.615435	0.237462	0.332216	0.742359	-0.429811
	0.65_614.7619m/z	down in ST		614.762	1	0.647983	0.0846833	0	0.128179	3.41129	0	1.18563	0	0	11.4805	7.96755	8.23243	9.60815	10.7951	4.86179	8.0423	10.8716	11.6214	7.60305	11.9352	12.2231	1.97468	2.06323	0	5.11317	1.2196	15.3986	6.42656	5.41286	6.06806	6.0166	7.71072	4.55411	1.37208	9.86129e-05	0.00270481	0.0906971	-3.4628	0.87893	0.047148	0.0944602	2.41508	1.27207
	0.66_248.8969m/z	down in ST; up in OF		248.897	1	0.658633	0.1055	0	11.2924	25.7204	17.7283	10.8862	5.42228	3.51104	65.3604	22.1189	23.1556	41.7201	50.3741	73.6298	37.0253	60.6727	42.6286	67.0955	43.7733	63.6714	18.6276	8.85815	7.02969	25.1783	11.4726	12.7601	41.5336	47.3586	26.0096	61.778	37.1176	39.3283	1.28048	0.0099156	0.0346145	0.269796	-1.89006	1.43142	0.000231536	0.0021541	3.7517	1.90754
	0.66_250.8952m/z	down in ST; up in OF		250.895	1	0.658633	0.0636833	0	0	2.62185	1.12763	1.19897	0	0	4.18614	3.82443	2.66463	4.15269	5.91959	4.66758	4.75735	13.7059	5.8842	2.51049	11.5779	4.28291	0.674271	0.361336	0.397621	1.64261	0.662643	0	3.11435	3.28343	3.6901	5.09165	3.65939	2.14891	1.24761	0.00022348	0.00415241	0.203236	-2.29877	1.39149	0.0159157	0.0419796	11.2101	3.48672
	0.66_484.8058m/z	up in OF		484.806	1	0.658633	0.0532167	0	3.16176	6.41932	4.81389	7.77493	0.201524	1.92432	8.22802	9.44684	7.70705	5.31863	5.74481	2.59492	12.8052	8.42283	12.8025	5.55089	11.5902	5.59926	1.56133	0.789185	2.18697	6.93413	4.12744	0	6.96364	8.72228	10.0417	9.52941	8.23007	12.477	0.680451	0.140683	0.215348	0.622325	-0.68426	1.05556	0.00318757	0.013678	3.63001	1.85997
	0.66_494.8250m/z	down in OF		494.825	1	0.658633	0.126383	0	32.7524	22.2723	26.3704	10.5206	31.532	15.3619	8.6683	10.7706	15.835	9.65189	9.71024	26.2001	5.81998	4.57946	10.7553	8.82451	9.16164	10.3491	25.8801	25.2453	19.5663	16.9425	15.4119	21.2698	6.62535	8.8846	8.6927	12.2527	12.3741	10.6343	0.961546	0.0615196	0.117674	1.71717	0.780036	1.41475	0.000258264	0.00221644	0.398099	-1.3288
	0.66_652.7287m/z	up in OF		652.729	1	0.658633	0.0951167	0	7.31119	9.08748	8.96186	5.95914	4.59714	1.30753	9.56182	12.8258	6.38361	11.2895	8.60981	5.94501	16.8646	14.8596	20.72	9.64848	13.2486	14.4883	8.62302	9.02954	5.08857	12.5374	11.1257	6.48459	13.2665	12.4103	12.0604	10.9193	14.6619	11.2725	0.717447	0.106971	0.176043	0.68157	-0.553066	1.14145	0.00938559	0.0290957	1.69846	0.76423
	0.66_736.6906m/z	insig		736.691	1	0.658633	0.0846333	0	7.48903	7.01343	8.27161	8.02885	5.97021	0.739563	13.9963	14.1793	12.3418	10.7903	11.3986	8.29889	13.0132	17.1887	16.2804	11.4192	11.381	12.0622	3.74988	15.0761	8.78868	10.386	11.8527	12.0735	9.57825	11.1857	13.271	11.5181	12.3934	11.7339	0.917351	0.00374044	0.019766	0.528308	-0.920548	0.675012	0.120423	0.200126	1.31356	0.393482
	0.66_746.7088m/z	down in OF		746.709	1	0.658633	0.116	0	24.8378	27.3489	25.1874	9.9303	16.1311	13.7983	10.8685	8.89967	13.1364	10.6844	9.0987	10.9795	2.04856	5.94459	4.71085	13.4297	8.77032	5.7948	24.7695	27.7982	16.1634	18.1757	9.3242	15.7068	6.11355	6.39307	8.26693	6.70393	11.2715	7.4595	1.18292	0.0277293	0.0676782	1.84135	0.880765	1.22758	0.00548736	0.0198442	0.363584	-1.45964
	0.67_294.8191m/z	insig		294.819	1	0.66935	0.0741833	0	6.14949	4.51775	6.68687	5.34567	0	5.11203	4.73993	4.81953	1.02612	6.91664	4.57883	7.43134	25.212	10.0079	9.33521	8.13603	7.47241	5.46716	0.709885	0.790482	1.15589	5.13167	3.86864	3.19167	5.68462	6.46518	7.00897	5.26767	6.90771	5.37891	0.236883	0.849038	0.874774	0.947188	-0.0782768	1.2506	0.0331495	0.0711047	4.42011	2.14408
	0.67_308.7954m/z	up in OF		308.795	1	0.66935	0.095	0	78.3218	62.6852	92.3763	55.7784	16.2718	26.7798	59.9938	58.9001	42.9046	107.471	94.0562	130.685	72.0955	75.1635	73.1803	75.2733	75.9972	78.3484	36.9854	55.0154	14.4026	46.7799	44.1036	36.8678	62.984	66.6645	64.6625	55.5071	64.598	51.7767	0.674649	0.171177	0.251525	0.672482	-0.572433	1.21487	0.00124338	0.00687446	1.92205	0.942649
	0.67_332.8586m/z	down in ST; up in OF		332.859	1	0.66935	0.1055	0	6.80411	11.6326	7.35011	5.51573	1.58855	0	13.0778	15.2934	11.9484	19.796	14.9047	25.8246	21.8083	20.9715	21.7827	19.0437	18.2374	15.4411	6.52742	4.42996	2.18181	16.6328	5.65135	5.50937	8.57738	8.37263	13.0237	9.9612	9.16499	12.7375	1.07332	0.00211018	0.0144698	0.329306	-1.6025	1.30524	0.000741031	0.00472584	2.86531	1.51869
	0.67_386.8014m/z	insig		386.801	1	0.66935		0	76.1332	73.1127	77.935	36.964	35.2231	36.5053	50.641	41.9599	43.0308	56.5984	55.6212	70.5594	25.1408	41.4414	34.5965	68.5311	41.6517	32.3727	70.195	66.4129	27.084	55.4975	44.4933	30.0802	41.5056	32.1375	30.775	36.2792	34.4755	26.484	0.0329113	0.775847	0.81698	1.05484	0.0770282	0.396555	0.407241	0.510476	0.829697	-0.269344
	0.67_416.8196m/z	down in ST; up in OF		416.82	1	0.66935		0	6.47844	13.8428	14.2746	3.85706	0.531906	0.822739	15.9625	13.4356	13.6607	26.239	17.7392	19.4567	14.5865	17.5866	18.1181	20.2302	14.1547	20.1939	5.9966	8.72947	3.3566	11.1308	5.80991	10.0375	18.9305	14.6443	14.6715	15.7939	13.7935	21.0935	1.05181	0.0062809	0.0265055	0.373802	-1.41966	1.29898	0.000110492	0.00135176	2.3273	1.21866
	0.67_432.8565m/z	up in ST; down in OF		432.856	1	0.66935	0.11595	0	31.4848	19.4215	17.3257	36.6456	60.8326	73.3896	7.41286	9.39198	8.93335	0	0	0	9.24355	8.39753	6.87219	3.99665	8.25244	5.01321	16.1916	11.7578	16.9213	23.7728	22.2122	20.7915	10.0116	9.05401	10.8867	13.1894	7.59352	12.107	1.34357	0.011929	0.0378699	8.49795	3.08711	1.39296	0.000654362	0.0043248	0.374175	-1.41821
	0.67_460.7446m/z	up in OF		460.745	1	0.66935	0.095	0	29.1308	17.7977	26.1885	25.6324	8.61945	21.3485	14.7621	25.0878	13.6121	30.9204	21.5032	28.9549	36.318	26.4629	32.97	27.1636	15.3079	19.3815	10.3803	8.53758	5.35808	28.1585	13.5903	9.25381	23.616	24.2295	29.0331	19.7235	15.7671	22.3866	0.115985	0.814102	0.846973	0.954588	-0.0670492	1.12906	0.0141714	0.0393436	2.09361	1.06599
	0.67_516.8180m/z	up in ST		516.818	3	0.66935	0.11595	0	35.2187	27.3553	40.1817	54.7245	89.6313	84.2835	14.7317	12.7839	9.9992	0	4.89864	1.16623	28.7863	23.7967	24.5062	13.9857	23.5156	18.2039	20.9595	23.7962	26.4433	30.5578	37.129	37.1238	14.3749	10.8881	17.0647	15.65	17.0699	13.1121	1.24568	0.00572129	0.0251562	7.56387	2.91913	0.853449	0.0688141	0.128052	0.754473	-0.40646
	0.67_532.7919m/z	up in ST; down in OF		532.792	1	0.66935		0	84.3627	87.5453	73.6204	57.1376	119.84	99.432	30.571	35.5241	39.6597	29.2196	26.8384	23.0744	17.689	17.8311	21.9626	27.0591	24.1681	25.7602	63.3309	79.1047	60.4546	50.785	61.3735	50.9485	27.5494	29.6178	35.7826	35.0136	27.3307	24.8374	1.53146	0.000968273	0.00938218	2.82301	1.49723	1.52682	9.86828e-05	0.00123354	0.367408	-1.44455
	0.67_560.6807m/z	insig		560.681	1	0.66935	0.095	0	28.3076	29.0959	29.7307	4.34623	1.69296	3.17648	13.3745	22.4424	9.68143	32.8826	26.5689	36.6536	14.6091	17.6931	17.1428	21.5087	15.1409	14.9653	19.5113	18.0464	4.30005	17.7889	7.90634	6.78644	10.9292	8.86972	12.3397	9.07922	11.3754	13.8832	0.672147	0.325294	0.42681	0.68042	-0.555502	0.752929	0.179685	0.268683	1.35944	0.443012
	0.67_600.7791m/z	up in ST; down in OF		600.779	1	0.66935	0.0951167	0	37.4979	28.633	26.2165	52.2638	83.8093	92.1918	9.25851	14.762	14.8981	2.9173	3.70156	1.16294	16.6426	10.7682	15.5435	7.60431	9.517	7.42704	20.7244	19.2658	26.352	25.8578	30.9872	28.9529	15.0143	15.3035	14.6586	18.0631	16.9644	14.0164	1.35618	0.0101614	0.0352588	6.8653	2.77932	1.37196	0.000210641	0.00208826	0.443687	-1.17239
	0.67_606.7354m/z	up in ST		606.735	1	0.66935	0.095	0	24.9544	21.9462	24.5067	30.166	30.9935	43.6506	15.2566	12.0472	13.0858	10.8906	12.7254	7.44247	20.6449	14.5661	16.7916	8.07883	16.4355	13.8906	13.7974	13.5796	11.7333	17.9876	22.9877	11.935	14.5911	13.4207	13.8241	22.0636	21.5185	20.2854	1.46912	0.00192962	0.0137473	2.46637	1.30239	0.0356092	0.915249	0.947524	0.982471	-0.0255139
	0.67_616.7537m/z	up in ST; down in OF		616.754	1	0.66935	0.126383	0	86.1211	64.9947	69.0614	50.2111	114.985	77.0866	30.209	37.7197	50.7752	26.4807	27.7175	21.6765	14.7597	23.0757	18.3621	24.3538	19.7628	24.7647	64.4314	80.3502	62.0174	43.9212	59.8982	50.2421	26.5011	23.8249	27.8757	31.4277	25.6315	26.4627	1.41611	0.00279208	0.0169026	2.37673	1.24898	1.50935	0.000345448	0.00275878	0.346613	-1.5286
	0.67_624.7077m/z	insig		624.708	1	0.66935	0.095	0	34.4312	23.0652	24.9169	16.4333	24.4561	22.4901	17.0129	17.9201	22.7516	14.7546	22.1332	19.5433	9.73458	13.3642	14.7544	13.3169	12.1689	16.0019	20.3786	22.3325	11.3007	21.4411	22.6061	15.8222	13.2042	14.4596	12.2326	15.4421	17.4238	10.1597	0.886124	0.0872562	0.154655	1.27759	0.353423	1.02961	0.0249458	0.0582213	0.696699	-0.521392
	0.67_632.7272m/z	down in OF		632.727	1	0.66935	0.11595	0	86.3488	65.6462	75.3285	13.8514	56.5048	29.165	23.8989	23.9309	40.6807	25.2677	30.8577	29.4219	1.46094	14.1147	13.4113	22.1475	17.0342	14.5122	98.6636	109.738	68.5458	34.2587	33.1316	40.3378	15.9102	17.9247	18.0186	17.431	19.1107	16.2272	0.771823	0.0754444	0.138395	1.87779	0.909039	1.22286	0.0139616	0.0389706	0.214937	-2.21802
	0.67_644.6424m/z	insig		644.642	3	0.66935	0.095	0	27.5582	38.7853	32.0681	3.09412	2.94373	7.7887	20.06	20.2196	13.5477	28.0221	28.5817	37.0622	11.0288	22.6444	13.1069	31.1283	27.3323	17.8581	23.8567	14.0768	5.78801	14.8608	7.85944	10.5615	8.35288	11.6952	15.2506	14.7962	17.6777	11.9311	0.646002	0.447936	0.53203	0.760971	-0.394087	0.826558	0.0966979	0.165974	1.59862	0.676826
	0.67_684.7405m/z	up in ST; down in OF		684.741	1	0.66935	0.1055	0	39.6056	23.3209	28.7063	40.5264	79.1945	76.6189	10.7282	12.1717	16.5112	0.635358	0	0	16.7178	11.6733	10.6807	9.03345	9.62457	6.7886	21.7437	22.8731	24.3472	23.655	32.6721	28.3609	15.7948	12.2064	11.732	14.3196	15.9115	11.6426	1.20758	0.00719493	0.0283855	7.14561	2.83706	1.43183	5.54569e-05	0.000777749	0.4199	-1.25188
	0.67_692.6961m/z	up in ST		692.696	1	0.66935	0.0531	0	10.9695	7.98877	6.33309	16.1872	11.2298	23.0895	3.0451	5.54623	4.16751	2.00955	6.63132	2.30743	10.4212	5.72967	6.76136	1.08149	2.92231	3.58171	3.78087	4.74158	3.4635	9.94654	11.8212	0	5.41803	7.25288	7.88269	8.76059	5.2869	5.91098	1.3103	0.0163869	0.0474315	3.19726	1.67684	0.179675	0.801301	0.872629	0.897784	-0.15556
	0.67_754.6625m/z	insig		754.663	1	0.66935	0.0845333	0	8.35654	10.3024	12.0264	1.15257	0	0	7.07312	9.12055	7.33658	8.27354	11.4739	11.5453	2.45621	4.81313	7.25262	9.05605	6.88078	5.77701	12.2175	9.52897	3.74313	7.52222	3.74586	0	6.16932	5.80599	4.96138	5.96455	7.30664	6.23669	0.843457	0.161108	0.24041	0.589151	-0.763291	0.345722	0.952127	0.968978	0.979658	-0.0296499
	0.68_296.8820m/z	down in OF		296.882	1	0.68	0.126417	0	141.926	144.572	161.324	72.764	133.344	74.8103	61.9041	63.6303	126.591	48.5386	78.4047	63.6601	22.858	30.4973	32.1915	47.7141	44.3396	48.2145	159.631	180.297	93.4938	78.023	69.5336	82.6761	48.9943	38.4495	46.102	50.1966	60.9027	68.9926	1.04086	0.0343063	0.0784166	1.64602	0.718981	1.3632	0.0117271	0.0337217	0.34026	-1.55529
	0.68_546.7041m/z	insig		546.704	1	0.68	0.04245	0	9.52609	7.36392	7.16141	6.17459	0	3.56656	2.02582	3.65829	2.0026	8.00924	8.90973	7.33911	6.19428	5.56824	8.2522	9.50165	7.15942	2.83065	0.808289	0.502594	0	7.05997	5.13553	0	4.96091	3.6683	2.15189	4.59425	3.46271	3.03601	0.198703	0.865348	0.886904	1.06099	0.08541	1.0686	0.0212723	0.0529506	2.88212	1.52713
	0.68_554.7238m/z	insig		554.724	1	0.68	0.095	0	70.8823	57.6828	61.9228	17.2557	30.3665	11.2865	31.0175	25.9783	38.6411	37.9218	37.3496	41.6141	14.3377	25.1222	18.9676	24.2552	30.8454	21.0591	49.121	44.4934	24.8188	25.9614	24.7243	34.0774	17.2929	22.4857	20.9236	16.6884	21.0844	17.1115	0.0289517	0.582903	0.650682	1.17351	0.230826	0.976299	0.051252	0.100766	0.66235	-0.594334
	0.68_640.6825m/z	insig		640.683	1	0.68		0	36.2101	31.4433	42.1353	11.3722	10.0744	7.03619	14.7206	12.9506	16.2861	21.8741	18.1334	22.8648	3.82978	9.95819	11.8788	22.2223	9.73661	12.2759	28.5509	29.3888	13.4254	14.2923	19.4912	13.1532	12.6134	9.04721	13.2029	9.56703	9.71595	12.1198	0.118953	0.449103	0.53227	1.29432	0.372192	0.908399	0.0686846	0.128052	0.590876	-0.759074
	0.68_722.6455m/z	insig		722.645	1	0.68		0	52.8252	41.9923	54.6493	9.56441	17.5326	7.09943	14.1568	18.9696	24.184	32.954	31.4315	33.9457	7.25963	14.6883	12.184	17.5918	14.5842	12.2916	45.7889	51.6037	18.3039	21.8249	23.7581	19.6786	11.7876	16.7165	14.3421	13.9727	16.9787	15.3196	0.0697198	0.639088	0.697542	1.18004	0.238834	1.19302	0.0344167	0.072804	0.434352	-1.20306
	0.68_728.6048m/z	insig		728.605	1	0.68	0.0741833	0	25.9334	17.8469	30.7239	2.54233	0.0601167	1.10386	12.7907	8.82291	11.1452	22.4672	22.1088	29.246	5.13	13.7674	8.41913	19.2508	15.6866	8.84967	6.42163	13.2808	4.74227	12.9157	8.37878	7.80096	8.52426	9.58118	10.793	8.63066	13.0374	10.2961	0.673687	0.483568	0.562697	0.733814	-0.446514	0.446518	0.286605	0.384144	1.32804	0.409301
	0.68_760.6140m/z	insig		760.614	1	0.68	0.0528833	0	10.1495	7.20196	6.06815	0	8.94851	0	4.16266	8.83973	5.65222	16.5978	12.7365	12.9467	0	12.1011	7.6846	9.81374	6.62244	2.93528	6.89093	5.65564	4.7908	1.61439	1.15488	1.54147	6.59295	9.47918	6.73996	6.97347	4.64712	7.15848	0.761571	0.104561	0.174067	0.538765	-0.892272	0.221445	0.188147	0.276687	1.81947	0.863519
	0.68_896.5280m/z	insig		896.528	1	0.68	0.0739167	0	20.1624	18.1468	20.6003	0	0	0	4.63101	13.4074	4.67442	16.629	17.386	19.7424	0.877441	7.28737	8.02472	6.69163	2.95834	4.51968	13.9983	17.355	2.43153	6.58102	5.4616	0	1.97136	4.62949	3.32504	4.37723	3.51931	3.43805	0.728601	0.594307	0.660851	0.777243	-0.363562	0.0369178	0.408381	0.510476	0.659939	-0.599595
	0.68_964.5133m/z	insig		964.513	1	0.68	0.095	0	21.3041	20.8509	21.2592	5.50326	0.401642	2.78066	8.96994	9.59409	6.81451	19.7115	19.2996	13.2097	4.39956	9.44889	9.98067	8.47214	6.61124	8.10782	12.3326	14.3825	4.62254	11.0493	12.932	7.21325	7.58075	8.03604	5.91013	9.61365	6.83734	6.38317	0.460703	0.850475	0.874774	0.929129	-0.10605	0.564974	0.177075	0.267238	0.751939	-0.411312
	0.74_690.0874m/z	down in ST; up in OF		690.087	1	0.742883	0.0417833	0	2.90836	3.13107	2.74811	1.64661	0	0	10.5006	6.35195	4.22745	10.273	5.77889	5.56946	13.1554	8.33753	8.12686	15.1486	5.21657	10.6264	3.75162	3.7041	0.928925	3.19376	3.96704	0	6.27618	5.98315	5.6322	5.14517	4.49464	3.62253	1.15738	0.00267503	0.0163917	0.253053	-1.98249	1.16618	0.00253203	0.0118367	3.85293	1.94596
	0.74_858.3198m/z	insig		858.32	1	0.742883	0.22865	0	99.8277	148.046	171.212	199.777	71.3616	89.6717	852.193	529.271	404.654	175.065	212.952	131.542	301.878	315.095	353.209	741.734	498.514	432.554	108.482	111.973	59.6504	471.404	296.288	162.948	189.693	243.041	204.644	154.953	98.7628	226.812	1.09592	0.0727866	0.13462	0.33825	-1.56384	1.06479	0.0275087	0.062768	2.18294	1.12627
	0.74_1196.3329m/z	down in OF		1196.33	1	0.742883	0.08325	0	19.4971	43.7315	51.8374	3.07758	19.6959	3.97308	80.5323	25.1461	62.9204	14.6954	22.3604	22.5265	4.17834	5.46759	6.65472	17.2044	14.9059	20.6154	22.4814	44.5613	23.4045	27.6028	21.7038	46.5136	15.0764	15.7973	12.2888	10.9136	8.74432	15.1071	0.64276	0.321319	0.423523	0.621491	-0.686195	1.22903	0.00683381	0.0238148	0.370576	-1.43216
	0.85_1434.4661m/z	insig		1434.47	2	0.846483	0.124267	0	459.972	425.643	239.07	293.846	78.674	0	7.73853	174.787	442.044	70.4427	86.3339	46.7263	75.6612	30.1398	5.9657	149.843	182.481	386.426	318.055	286.895	487.61	285.971	122.484	320.56	184.198	194.967	155.358	151.326	251.855	147.677	0.189367	0.286388	0.388141	1.8095	0.855592	0.873061	0.0506082	0.100071	0.455934	-1.1331
	0.87_1245.3835m/z	up in OF		1245.38	2	0.8672	0.2283	0	184.42	276.672	161.936	170.069	167.803	351.212	247.085	361.216	216.545	673.709	459.804	544.446	382.188	466.242	564.211	454.78	353.676	412.036	134.164	44.5532	98.4988	436.562	213.284	303.187	293.676	327.79	247.964	262.001	318.31	263.464	1.08415	0.0405775	0.0865653	0.524257	-0.931654	1.06807	0.00890969	0.0281487	2.14033	1.09783
	0.89_688.1713m/z	insig		688.171	1	0.88795	0.351717	0	1467.44	618.012	1173.74	1031.33	795.396	678.908	476.974	566.248	282.886	625.61	777.638	773.373	572.494	511.021	485.251	553.748	491.606	481.518	1070.18	865.176	615.661	765.927	571.885	592.091	340.075	333.857	356.665	361.9	525.3	412.047	1.03394	0.0397494	0.0851139	1.64581	0.718797	1.12984	0.0332647	0.0711047	0.69085	-0.533557
	0.90_1465.4294m/z	down in ST; up in OF		1465.43	1	0.8983	0.1554	0	24.7693	35.4385	17.2835	21.975	37.0793	77.9557	90.4481	100.993	46.9539	102.327	71.3183	76.5891	98.5187	124.362	140.873	92.5983	107.854	106.419	11.7217	16.5056	3.54144	32.6412	22.9772	45.5136	58.8981	27.9658	43.4102	49.1172	47.2307	58.1542	1.27719	0.00433359	0.0213995	0.438986	-1.18775	1.33232	3.44584e-06	0.000110076	5.04606	2.33516
	0.95_778.0739m/z	insig		778.074	1	0.9501	0.196817	0	248.726	233.825	229.071	190.849	215.775	303.707	204.429	187.315	191.295	213.375	149.432	282.327	174.911	259.362	258.69	168.778	125.366	165.01	175.7	146.408	161.502	271.017	193.091	144.683	115.244	128.211	100.315	110.338	94.5338	102.71	0.709685	0.203792	0.294	1.15778	0.211361	0.132136	0.743165	0.824942	1.05466	0.0767828
	1.15_778.0748m/z	up in ST		778.075	1	1.14607	0.203433	0	230.629	156.434	227.841	162.609	169.807	219.698	39.6584	89.9794	131.642	86.6304	80.3931	157.899	110.349	84.2392	110.164	72.7598	95.2154	108.454	119.99	124.789	166.247	194.16	130.378	87.7131	94.8498	75.6007	107.658	77.2295	97.4056	86.9585	1.27204	0.0015075	0.0117341	1.99081	0.993355	0.967188	0.0469118	0.0943157	0.705937	-0.502389
	1.16_650.9775m/z	down in ST		650.978	1	1.1561	0.244383	0	52.6437	90.5398	63.9587	89.6841	95.4034	86.8525	174.252	168.859	187.086	186.84	226.075	154.893	119.514	124.762	116.21	96.1546	100.71	105.141	127.007	137.874	24.0297	96.6467	142.21	126.124	16.0215	14.5603	25.1847	18.5184	15.9095	16.0465	1.54883	1.36896e-05	0.00112646	0.43632	-1.19654	0.254738	0.94177	0.965272	1.01315	0.0188524
	1.28_812.2677m/z	up in ST		812.268	1	1.27773	0.152567	0	82.109	53.6035	88.1604	80.6636	20.1307	50.6966	0.412689	8.43523	11.5098	3.44351	4.06653	0.723053	33.8048	25.3076	50.2039	57.025	54.0283	78.2754	23.2391	31.0665	40.4019	68.6067	35.4506	61.9128	35.6617	31.3038	35.1051	48.2405	36.1807	20.7344	1.42345	0.0025588	0.0160203	13.1288	3.71467	0.256321	0.56238	0.677921	1.14565	0.196166
	2.12_536.1124m/z	up in ST		536.112	1	2.11683	0.907367	0	894.177	1814.02	1636.73	1720.3	1606.31	1643.07	1182.05	1118.4	887.015	811.958	442.47	1123.87	738.684	1005.65	926.86	1654.98	1602.67	1879.87	1084.06	1074.69	1649.48	1636.12	1444.76	1686.29	1584.61	1371.79	1517	1626.03	1192.88	1422.6	1.119	0.00565685	0.0250642	1.67356	0.742916	0.391171	0.582609	0.697918	0.910595	-0.135118
	12.76_852.3742m/z	insig		852.374	1	12.7619	0.164367	0	25.8177	132.551	87.3062	0.73877	45.5669	12.6569	25.2124	0	32.747	12.6171	8.53119	51.961	2.68343	1.12711	2.2508	33.8717	25.4259	24.2841	21.5481	31.2531	3.49115	38.8478	0	26.3653	32.3287	26.5771	31.7542	28.5594	38.4445	28.0031	0.375975	0.23247	0.325798	2.32164	1.21514	0.100706	0.551568	0.666285	0.736873	-0.440512
	12.78_1008.4471m/z	insig		1008.45	1	12.7827	0.145	0	7.22221	49.2829	16.7376	3.22059	2.8739	2.00458	91.0066	11.262	33.8163	23.5066	25.7503	62.9173	0	0	0	45.3999	30.9237	27.1458	0	0	0	0.438904	0	6.62494	18.3271	10.2659	17.5578	15.5786	15.1309	10.6241	1.07134	0.0863062	0.154386	0.327649	-1.60978	0.590967	0.104207	0.177276	13.9896	3.80629
	13.09_571.9753m/z	up in OF		571.975	1	13.0921	0.1435	0	23.6635	15.449	29.3238	26.0814	22.9832	8.43539	2.12903	10.9261	4.74768	19.9197	9.74596	17.5825	27.0302	30.4213	39.2463	28.1929	29.3334	29.332	24.1905	14.1474	15.7047	7.83035	5.93594	7.8512	8.84193	7.76607	5.10019	4.98709	6.8132	5.64093	0.945799	0.0376244	0.0837169	1.93596	0.953051	1.31352	0.0005251	0.0039212	2.42606	1.27862
	13.32_536.2991m/z	down in OF		536.299	1	13.3174	0.237517	0	461.978	296.52	282.062	5.04411	86.1365	47.4214	287.331	355.959	509.457	428.793	423.827	128.649	42.398	41.9492	25.2992	69.948	100.543	104.649	323.596	331.566	343.756	477.873	188.248	137.092	150.76	117.945	146.44	139.672	138.383	135.784	0.770935	0.113404	0.184522	0.552555	-0.85581	1.36412	0.0042027	0.0162185	0.213518	-2.22757
	13.34_287.2259m/z	down in OF		287.226	2	13.3381	0.103217	0	20.7343	26.7553	46.7087	42.4058	43.4325	17.3042	32.969	40.6374	53.6017	39.8507	46.4674	44.0942	9.02043	16.1819	32.8785	20.7777	13.482	9.74847	24.6534	32.0561	44.1228	35.819	33.6771	55.6241	22.7874	28.1962	25.252	35.7263	28.9047	28.5338	0.797739	0.131307	0.206647	0.766014	-0.384557	1.2729	0.00504078	0.0186443	0.451817	-1.14619
	13.35_487.6264m/z	down in OF		487.626	1	13.3484	0.144633	0	1.3423	0	5.21919	13.7511	3.66061	8.81731	14.2878	7.95283	0	3.76242	0	0	0	0	2.29547	2.74998	0	0	15.7558	21.6263	14.1114	13.1184	1.63574	3.58597	19.2645	34.1414	28.673	25.2428	28.7167	22.3604	0.415286	0.744252	0.788032	1.23315	0.302354	1.31263	0.0183939	0.0472166	0.0876267	-3.51249
	13.36_341.7182m/z	insig		341.718	1	13.3588	0.640133	0	34.5032	38.4195	24.8877	77.8484	19.8674	47.2593	24.5938	54.3014	19.6438	55.4951	29.711	35.3854	47.7504	38.8767	70.213	40.2091	26.6824	31.3048	95.5194	71.5957	79.3314	39.955	56.8143	64.9827	37.8103	31.5429	39.633	32.4594	29.7347	28.3949	0.161623	0.715596	0.760953	1.10795	0.147893	1.02581	0.0298307	0.0667419	0.624785	-0.678568
	13.36_587.5514m/z	insig		587.551	1	13.3588	0.103367	0	0	0	0	6.30876	0	5.02962	1.72482	0	0	1.45758	0	0	0	0	0.83822	0	0	0	9.6025	4.49893	0	25.6528	0	1.07825	16.0047	25.283	19.6466	19.4876	10.4971	23.2199	0.2367	0.30657	0.40937	3.1168	1.64006	0.967681	0.164113	0.255073	0.0407222	-4.61804
	13.37_383.7076m/z	down in ST; down in OF		383.708	1	13.3691	0.912333	0	404.733	326.909	273.879	604.947	213.474	489.796	1178.25	982.832	792.806	1076.61	806.57	237.171	200.252	124.9	494.212	143.453	84.5749	130.3	991.465	980.817	1163.05	1263.28	967.127	1112.43	1211.91	1070.72	1425.15	1091.79	1273.92	1194.18	1.04313	0.0179963	0.0493614	0.455977	-1.13297	1.48819	8.30925e-07	6.82545e-05	0.181794	-2.45963
	13.38_306.7492m/z	insig		306.749	1	13.3794	0.453033	0	3.01262	2.04739	8.58759	22.0317	5.21505	6.96988	0	8.30791	0.343384	4.05318	1.07388	19.9935	12.59	12.1691	15.8945	14.6083	9.88288	14.9889	23.9358	13.4544	29.3227	1.71254	6.59172	16.3704	8.444	11.5622	16.3821	13.795	12.1673	9.72134	0.695035	0.601023	0.665749	1.41441	0.500197	0.218416	0.681065	0.784096	0.876856	-0.189588
	13.43_734.1706m/z	down in ST; down in OF		734.171	1	13.4311	0.215233	0	172.071	83.9444	95.3733	23.4251	117.082	83.3127	307.247	144.336	196.829	208.347	200.611	112.62	34.2072	57.6228	83.0918	33.6755	23.4903	28.927	104.558	141.164	119.135	134.85	77.2531	63.3564	83.5422	92.6115	93.7261	87.3857	89.9388	81.6119	1.05398	0.0160495	0.0468182	0.491636	-1.02434	1.28574	0.00297706	0.0133735	0.407633	-1.29466
	13.69_297.7810m/z	down in ST; down in OF		297.781	1	13.6869	0.645417	0	15.4367	1.65454	1.04575	3.21316	0.383148	9.11944	147.655	95.2004	80.1772	83.7108	83.3653	1.54749	1.43163	1.10364	12.1506	0.395844	0	0.858582	46.4095	93.294	90.6205	143.492	100.097	104.712	49.4937	48.3513	69.8469	57.1218	58.3081	64.2346	1.18664	0.00982764	0.0346145	0.0627526	-3.99418	1.46271	0.000625397	0.00418144	0.0276811	-5.17496
	13.75_499.6289m/z	down in ST; down in OF		499.629	1	13.7506	0.699333	0	0.69896	2.78584	1.21036	10.4335	0	2.09513	754.495	693.621	683.925	544.421	658.24	2.06829	0	0	10.9687	0	0	0	317.704	622.972	692.033	813.67	776.62	790.617	525.363	470.675	403.504	374.901	516.81	375.556	1.36917	0.00471638	0.02215	0.00520371	-7.58624	1.54474	0.000317509	0.00257137	0.00290702	-8.42624
	13.81_197.8562m/z	down in ST; down in OF		197.856	1	13.8118	0.356	0	102.125	67.0869	61.9711	77.5784	58.0765	98.3576	205.26	275.736	207.992	236.861	250.81	60.4492	44.9468	68.1002	104.772	52.0919	32.5409	46.5474	169.148	219.635	258.838	208.961	246.424	241.278	250.552	199.062	240.79	225.48	224.087	216.533	1.24419	0.00803259	0.0302403	0.376035	-1.41106	1.50797	2.79145e-06	0.000102115	0.259617	-1.94554
	13.81_314.7835m/z	down in ST; down in OF		314.783	1	13.8118	0.888617	0	162.713	91.1654	110.275	170.783	75.1234	155.345	841.463	630.747	674.258	543.418	711.293	46.0439	14.9595	8.81412	159.303	20.8547	0.624496	13.6872	475.9	606.812	660.436	843.216	572.494	722.545	473.032	384.337	426.956	398.757	507.814	398.709	1.07173	0.0103758	0.0355916	0.222035	-2.17114	1.40191	1.225e-05	0.000230289	0.0562278	-4.15257
	13.89_100.9264m/z	down in ST; down in OF		100.926	1	13.8883	1.84132	0	770.686	671.993	638.416	718.411	600.147	733.486	1685.92	1713.98	1861.65	1467.29	1789.94	676.833	591.455	583.236	807.678	617.471	536.275	628.132	1183.1	1410.85	1351.33	1484.84	1786.07	1744.21	1073.37	1006.54	1039.53	1022.75	1067.06	1041.51	1.37319	0.00503343	0.02301	0.449469	-1.15371	1.54293	9.15264e-05	0.0011695	0.420098	-1.2512
	14.01_114.9339m/z	down in ST; down in OF		114.934	1	14.0065	1.94205	0	434.895	327.702	298.579	335.546	326.92	394.343	787.792	660.475	634.544	590.005	646.681	270.044	244.396	254.305	384.768	267.828	217.385	261.495	542.648	595.064	539.472	713.226	661.482	660.079	392.499	351.654	358.159	368.342	406.598	354.13	1.13619	0.0167123	0.0479836	0.590043	-0.761107	1.53045	4.13599e-06	0.000113693	0.439167	-1.18716
	14.05_113.9261m/z	down in ST; down in OF		113.926	1	14.0456	1.61792	0	19.5946	10.6267	17.9873	14.4906	6.82755	21.6109	255.048	316.236	369.337	196.422	351.21	4.61781	3.78058	8.12227	17.7188	8.19255	4.80347	7.33135	77.0763	151.195	152.503	175.126	372.918	301.255	40.6757	40.4213	46.1442	40.7285	54.0915	38.4649	1.1849	0.00829898	0.0310403	0.0610486	-4.0339	1.54488	0.00708694	0.0244011	0.0406065	-4.62215
	15.54_100.9609m/z	insig		100.961	1	15.5366	1.41765	0	805.159	858.046	719.395	799.504	709.495	822.43	783.204	683.986	680.696	816.285	755.424	836.803	734.002	734.478	745.86	849.601	848.984	878.14	878.113	837.288	254.494	778.107	742.18	772.669	237.601	236.531	250.907	232.783	234.158	250.717	0.362028	0.483388	0.562697	1.0346	0.0490669	0.454082	0.401323	0.504947	1.12391	0.168528
	16.60_100.9609m/z	insig		100.961	1	16.6019	0.193533	0	92.3439	108.923	103.098	91.5228	97.029	110.828	95.3332	118.019	106.022	91.5288	90.8597	110.176	109.537	107.842	105.242	113.822	103.565	119.714	119.836	88.4776	18.7267	124.497	101.763	96.2946	16.2244	14.3443	13.6122	15.0425	14.5309	19.0381	0.106294	0.814623	0.846973	0.98661	-0.0194482	0.532869	0.295908	0.39295	1.20038	0.263488
	16.61_199.8510m/z	insig		199.851	1	16.6121	0.238217	0	347.857	316.673	314.648	319.847	351.646	348.756	331.942	402.541	355.678	428.287	329.931	465.447	423.711	491.679	512.283	444.352	427.092	468.311	500.44	420.125	467.868	338.696	317.714	352.051	484.142	406.769	450.959	468.573	456.43	464.376	0.929572	0.0694836	0.129943	0.864122	-0.210694	0.828406	0.1097	0.184557	1.15459	0.207379
	16.61_214.8591m/z	insig		214.859	1	16.6121	0.103133	0	42.0637	42.0672	35.2333	40.4136	40.5781	44.9157	38.6546	35.9254	29.731	42.1282	31.8781	52.7613	49.4676	48.5194	51.8019	44.6757	50.1659	46.8675	44.5276	39.2238	36.3743	38.3402	33.7265	38.041	36.3574	33.6627	32.7408	31.1837	37.9443	41.0932	0.423459	0.537075	0.610168	1.06142	0.0859968	1.39338	0.000295753	0.00250085	1.2661	0.340389
	16.61_316.7790m/z	insig		316.779	1	16.6121		0	157.663	136.363	147.372	134.383	149.106	163.741	130.248	115.959	99.6678	128.257	105.499	156.222	160.563	169.546	182.555	144.056	151.094	198.094	150.9	133.886	127.652	137.616	101.261	130.633	114.967	112.087	117.586	115.151	105.705	137.321	1.08133	0.0291095	0.0698628	1.20762	0.272161	1.17301	0.00590601	0.0209627	1.28641	0.363353
	16.61_416.7040m/z	up in ST		416.704	2	16.6121	0.0877167	0	95.4139	80.1933	79.8702	104.557	85.6079	78.6033	77.2928	34.9595	38.1956	53.4117	36.2473	63.3033	40.7653	66.2109	56.7425	50.9195	46.0017	49.0248	48.5127	42.8108	30.1549	88.1468	27.4078	48.2525	33.0432	31.8405	39.5466	24.6121	32.7062	33.5209	1.3121	0.00193321	0.0137473	1.72784	0.788972	0.353683	0.686122	0.784096	1.08546	0.1183
	16.65_264.8558m/z	down in ST		264.856	1	16.6533	0.1238	0	14.3032	16.2367	13.4523	10.2932	9.37737	15.8014	14.8319	28.1959	19.1826	20.1286	19.3667	20.4634	27.5913	25.6974	12.2714	16.1309	25.2676	26.3688	28.5046	32.5259	14.1216	19.0283	22.2452	20.1103	6.34424	7.49876	9.62991	10.6224	6.21857	6.18816	1.20828	0.00894891	0.0324187	0.650444	-0.620503	0.0358405	0.890191	0.929942	0.9765	-0.0343084
	16.65_427.8498m/z	insig		427.85	1	16.6533	0.103217	0	7.13028	7.36712	9.86621	6.76564	3.64215	10.3617	9.73354	2.61293	2.30307	2.7462	4.12505	5.00096	0.354294	7.43172	2.72667	0.217712	0.697647	1.08621	2.44112	3.72147	13.4328	9.7231	3.11285	3.24242	18.0531	12.7777	16.2994	20.2974	13.8265	10.1886	0.958496	0.0678856	0.128204	1.70174	0.767011	1.01789	0.111937	0.186562	0.350798	-1.51129
	16.65_452.9224m/z	insig		452.922	1	16.6533	0.113417	0	61.6714	66.1628	61.452	59.6001	70.5978	57.3074	48.2596	44.5475	45.1239	45.5524	44.7854	41.4017	54.741	49.7492	41.1778	52.7452	57.5133	53.5651	41.5437	40.6877	38.9882	48.5657	41.3356	47.7635	42.5423	52.0653	47.8143	44.8924	47.0353	42.8673	1.55498	7.35851e-05	0.00249324	1.39723	0.482569	1.09225	0.0157629	0.0417681	1.19548	0.257593
	16.65_495.8374m/z	insig		495.837	1	16.6533	0.06205	0	3.74672	6.09831	3.16138	7.22469	4.9174	4.66089	6.08504	2.17006	1.87798	2.2457	2.45676	1.60567	0.491775	0	2.95167	0	0.445313	1.07161	2.22878	2.25418	11.3973	8.474	1.81264	1.92865	7.03459	12.4681	15.6946	9.95065	12.6482	13.0638	1.09185	0.0353233	0.0801033	1.81309	0.858452	1.14691	0.0754762	0.137338	0.182894	-2.45092
	16.65_578.8682m/z	insig		578.868	1	16.6533	0.113417	0	24.559	25.4197	24.0521	23.9826	23.9934	23.8555	17.025	25.924	27.4093	25.4162	28.8061	26.4047	30.0071	31.0516	24.5511	33.0778	32.53	26.7047	26.017	22.0161	6.36591	20.0888	20.7826	27.0806	9.19963	9.79312	8.56857	9.03994	5.06952	11.7423	0.129918	0.639414	0.697542	0.966071	-0.0497989	0.865958	0.0273673	0.0626941	1.4542	0.540221
	16.65_604.7929m/z	down in ST		604.793	1	16.6533	0.0929667	0	4.06395	4.69928	4.90601	4.13684	4.43113	6.56886	6.7149	10.2711	6.8461	9.96711	10.0788	5.58154	4.13373	7.01044	6.78362	5.07128	4.24724	5.35867	9.59643	11.1	4.03204	8.29987	6.6608	8.41619	3.50198	2.96384	5.34951	2.98584	4.14981	4.78417	1.30955	0.00798164	0.0302403	0.582416	-0.779878	0.918157	0.0523343	0.1016	0.677783	-0.561104
	16.65_682.8090m/z	insig		682.809	1	16.6533	0.0825	0	15.2368	15.1877	15.2469	16.3314	12.5463	16.3517	22.387	10.1129	12.0019	14.0723	15.4663	5.14359	11.1867	8.41525	10.1253	10.0373	7.83765	9.86522	9.6199	14.0036	27.4027	16.0784	10.5636	14.8649	22.074	24.2115	25.6838	24.6978	30.0022	24.3824	0.525145	0.452861	0.534524	1.14797	0.199085	1.04321	0.0750597	0.137338	0.621047	-0.687226
	16.65_835.7732m/z	insig		835.773	1	16.6533	0.0723	0	10.7758	1.27725	0.656769	1.6293	1.06274	1.55917	1.67444	1.16766	1.39471	2.00787	0.587616	0	0	0	1.06873	0	0.811615	0	1.05029	0.829102	10.0595	2.95813	0	1.44794	8.2411	7.1846	5.2449	7.7859	4.33127	6.02454	0.600004	0.348033	0.451277	2.4405	1.28718	0.957257	0.181699	0.269829	0.142775	-2.80819
	16.65_860.8465m/z	up in ST		860.847	1	16.6533	0.06205	0	13.0317	11.1538	8.41733	8.45444	9.78049	9.7291	6.8927	6.76822	6.29965	5.7103	3.61264	5.22025	4.37299	8.12292	5.55178	4.31201	5.46695	4.52194	3.27069	6.16705	5.82922	7.42844	5.09881	4.7392	8.16721	6.99918	8.59924	9.13109	7.39279	11.2804	1.39127	0.000797556	0.00883447	1.75537	0.811776	0.0347517	0.970937	0.976693	0.994319	-0.00821884
	16.65_886.7715m/z	insig		886.771	1	16.6533	0.0723	0	15.7108	11.7223	15.402	13.749	16.6712	23.6338	18.5696	10.0575	10.3061	11.9317	8.57977	6.39441	6.06717	6.57175	6.42944	7.14108	5.45544	7.77573	7.09668	9.72491	26.11	17.1243	8.33621	9.88293	31.6224	30.416	32.6837	30.5932	30.0575	23.6119	0.995578	0.0542303	0.106975	1.47161	0.557391	1.07606	0.0817953	0.145611	0.503872	-0.988871
	16.65_912.6936m/z	insig		912.694	1	16.6533		0	0	0	0	0	0	0	5.60904	1.68573	0	1.22638	0	0.484091	0	0	0	0	2.51013	0	0	0	9.48443	0.979462	1.10164	0	7.32687	6.06293	6.94159	6.72082	12.4142	7.11938	1.08467	0.154006	0.231059	0.06315	-3.98507	0.489067	0.38386	0.485098	0.25255	-1.98536
	16.65_954.7590m/z	up in ST		954.759	1	16.6533		0	16.7727	12.1289	12.3922	9.27026	13.9248	16.7294	11.1266	5.93008	9.48578	6.17511	6.40881	4.72186	6.05704	4.71902	5.71576	7.72513	4.76871	3.82614	6.00495	7.80834	18.614	13.6364	8.37527	6.65671	21.1468	23.215	27.4987	23.0034	30.4152	18.6737	1.29309	0.00261708	0.016209	1.85226	0.889286	1.05169	0.0668269	0.125164	0.537057	-0.896853
	16.66_291.8747m/z	insig		291.875	1	16.6638	0.1238	0	17.7099	20.1164	16.2686	15.5229	13.8343	16.4502	17.7194	11.0939	13.3077	12.1122	11.1177	3.37881	5.10459	3.89381	22.3031	3.213	8.92224	2.64066	8.78403	15.6943	24.184	16.2619	10.2507	13.1606	18.8777	31.508	35.6941	35.8616	22.7204	32.1782	0.869751	0.0419356	0.0888049	1.45355	0.539583	1.0227	0.0959368	0.165161	0.521618	-0.938935
	16.66_333.9384m/z	up in ST		333.938	1	16.6638	0.103267	0	36.9166	26.3582	31.4792	41.3528	26.5302	24.8328	24.1924	11.6973	19.3677	13.0942	19.698	23.3313	28.7563	15.1144	22.8889	15.3307	26.5445	16.8867	27.4757	27.6464	20.7224	13.2711	20.8411	20.2839	21.7749	31.3378	25.8327	23.7193	28.9567	32.8027	1.24042	0.0046498	0.02215	1.68314	0.751158	0.0989862	0.815069	0.878956	0.963767	-0.0532437
	16.68_266.8508m/z	insig		266.851	1	16.6844	0.14425	0	7.80618	3.30915	5.29274	3.39166	4.4137	5.52676	7.88434	6.35416	5.9771	7.77529	5.8149	5.18925	5.28455	7.12777	6.72976	5.65643	6.27084	6.62123	11.4707	8.84696	3.65036	6.26806	8.21191	7.25069	4.68675	3.11777	3.24533	3.4301	4.25813	3.03638	0.86621	0.0931564	0.160173	0.762666	-0.390876	0.406484	0.275952	0.374227	0.824764	-0.277947
	16.72_191.8462m/z	insig		191.846	1	16.7153	0.167433	0	34.1306	24.714	33.0354	16.2582	15.8448	34.0286	50.8963	43.7155	40.0888	26.872	27.4943	12.4226	18.859	14.2908	24.1016	17.5685	11.4289	22.0283	32.6589	16.5877	66.5778	48.0516	26.4958	29.3587	53.647	35.336	60.0676	52.9044	32.7279	42.369	0.390682	0.310775	0.41341	0.784217	-0.350674	1.06694	0.0513467	0.100766	0.492772	-1.02101
	16.72_260.7935m/z	down in OF		260.793	1	16.7153	0.0915333	0	0	0.328904	0.47925	0	0.24652	0.295959	4.76722	1.03941	0.417175	1.37419	0.445282	0	0	0	0	0	0	0	1.97292	1.29742	3.44057	4.44038	0.346909	1.52521	2.06581	2.34927	1.62538	1.8707	2.69886	2.66883	0.802747	0.180628	0.264738	0.179083	-2.4813	1.52446	0.0181392	0.0471736	0.0227148	-5.46022
	16.72_476.8336m/z	down in OF		476.834	1	16.7153	0.136817	0	8.45266	7.81854	6.98972	5.24881	7.28004	8.08567	12.6524	10.3492	4.80938	9.20366	8.14678	3.20686	5.2292	3.67046	3.52162	4.54341	2.43069	4.63837	6.72919	8.54423	8.99522	11.9679	8.20782	7.69481	7.16814	8.85681	9.1388	6.57635	6.75019	7.98965	0.0314469	0.63719	0.697542	0.907111	-0.140649	1.40704	0.000538115	0.00394403	0.460954	-1.11731
	16.72_564.7157m/z	down in OF		564.716	1	16.7153	0.106583	0	0.547943	0	0	0.44516	0	0	12.6711	2.75388	6.02535	4.09064	5.2229	0	0	0	0	0	0	0	2.04874	2.0606	9.58136	8.58888	3.27991	5.49555	7.21121	8.39438	8.30794	8.28397	7.91538	7.94813	1.23667	0.0361107	0.0815677	0.0437311	-4.5152	1.56501	0.0128481	0.0360375	0.0172015	-5.86132
	16.73_208.8694m/z	down in OF		208.869	1	16.7256	0.136817	0	11.2684	4.73633	10.0697	5.234	6.59008	6.17861	20.3764	9.0136	8.25891	10.1284	9.57462	3.90073	2.39001	1.97745	3.1551	2.12585	1.10863	1.17928	9.10923	8.85975	15.7215	13.9361	9.707	8.9035	14.6325	13.5557	10.9514	13.7417	11.5359	10.8473	0.504085	0.285215	0.388141	0.719597	-0.474739	1.51507	0.000491508	0.00371865	0.180206	-2.47228
	16.73_252.8597m/z	down in OF		252.86	1	16.7256	0.1267	0	3.20401	2.10136	1.7522	2.96711	1.75154	3.73058	10.1816	5.04069	3.75374	5.97233	5.23841	1.06423	0.55978	0.995178	0.616982	1.5069	0.974346	0.270462	3.89802	4.06015	5.15937	8.16492	4.60621	4.46138	3.73515	3.42157	2.79775	4.20525	3.58886	3.30985	0.77379	0.0854679	0.153363	0.496202	-1.011	1.47109	0.000871382	0.00520339	0.162229	-2.6239
	16.73_488.7893m/z	down in OF		488.789	3	16.7256		0	2.54155	2.08737	1.27838	2.89255	1.76807	3.59325	19.1244	6.33055	5.90062	5.85676	7.45523	1.16138	0.654358	0.410599	1.09854	0	0	0	4.03337	6.64449	13.5828	13.2625	6.06848	5.77195	14.261	11.1883	12.6278	12.3071	13.1836	11.1061	1.01226	0.0850551	0.153099	0.309001	-1.69432	1.44955	0.0054024	0.0196753	0.0488185	-4.35643
	16.73_492.7819m/z	insig		492.782	1	16.7256	0.0966	0	1.31142	0	1.15045	0	0	0.732849	7.14536	3.06326	3.1786	3.55671	3.64616	0	0.285385	0	1.18059	0	0	0	0.741409	2.54761	12.4214	7.45224	4.20158	4.16187	5.45593	5.58946	5.37303	4.98003	5.73389	5.07442	0.911146	0.0248756	0.0631683	0.163022	-2.61686	1.38568	0.0322559	0.0707906	0.0537422	-4.2178
	16.80_190.9284m/z	insig		190.928	1	16.8034	0.200967	0	26.5394	13.017	13.9197	12.405	11.2064	19.6214	27.3357	7.50052	7.62332	6.03456	6.94982	9.04286	9.92374	12.8235	7.51878	7.57752	5.02068	9.25719	8.24815	10.7578	117.668	40.7551	7.12411	8.92718	84.4534	101.047	169.8	85.4014	123.487	131.926	0.87078	0.224079	0.318691	1.49967	0.584643	0.69722	0.244923	0.340171	0.269389	-1.89224
	16.94_125.8731m/z	insig		125.873	1	16.9369	0.150167	0	83.8456	85.5582	69.1816	104.442	83.0129	103.016	85.2738	43.0579	80.2425	60.5081	69.8084	92.8808	76.4328	53.0514	69.0573	87.2899	51.2445	61.8502	50.7258	67.8367	44.1718	92.3311	32.2315	77.8956	34.5237	44.9225	47.8255	39.4161	58.8753	58.1163	0.762363	0.11195	0.18319	1.22532	0.293154	0.305123	0.616357	0.729229	1.09237	0.127464
	16.95_160.8413m/z	insig		160.841	1	16.9468	0.17985	0	179.879	130.062	189.249	248.789	166.213	177.445	169.194	244.382	351.065	189.63	220.373	201.461	184.156	200.194	160.854	172.873	205.84	198.722	154.616	224.069	235.88	186.459	200.492	267.851	126.031	155.205	104.939	129.398	140.855	110.538	0.741675	0.162379	0.241681	0.79328	-0.334097	0.620717	0.211714	0.304339	0.884409	-0.177215
	16.95_164.8360m/z	up in OF		164.836	1	16.9468	1.12077	0	115.816	119.259	134.388	120.418	126.791	124.393	63.473	161.1	197.53	176.502	161.38	275.496	266.579	251.087	280.695	287.086	347.454	316.948	234.439	193.888	22.4604	91.6445	170.014	148.759	8.24516	10.1936	7.05874	6.4325	10.3271	7.67918	0.584101	0.139599	0.214425	0.715673	-0.482627	1.01795	0.00337576	0.0143783	2.03186	1.0228
	16.96_195.8105m/z	insig		195.81	1	16.9567	0.189883	0	181.675	169.684	167.452	240.698	248.505	203.381	140.932	175.494	231.874	159.153	173.698	209.604	186.187	171.989	205.845	209.185	204.089	210.532	164.147	200.183	160.194	192.353	131.821	152.216	79.4114	84.889	71.1147	75.9597	92.9698	69.3506	0.510073	0.33626	0.438203	1.1106	0.151342	0.968799	0.0329962	0.0711047	1.18674	0.247007
	16.96_199.8042m/z	up in OF		199.804	1	16.9567	1.12077	0	738.639	864.636	780.92	731.744	862.013	770.081	433.097	775.344	871.726	783.378	862.234	1494.78	1356.59	1444.87	1324.41	1358.65	1779.16	1375.94	1126.53	1074.85	170.909	524.089	731.408	798.702	57.7575	78.1785	62.4611	68.983	46.7074	63.7036	0.0972109	0.604723	0.668561	0.909488	-0.136874	1.07068	0.0031543	0.013678	1.9518	0.964807
	17.00_241.8986m/z	up in ST		241.899	1	17.0033	0.1701	0	5.70949	3.64991	5.5186	2.9248	5.75057	5.92141	3.27398	0	0.189076	0	0	0	0	0	0	0	0	0	0	0	10.4178	3.08092	0	0	8.96583	12.8381	13.7862	7.5505	9.00793	13.4846	1.39807	0.000185201	0.00369792	8.15501	3.02769	0.710752	0.245928	0.340743	0.0166221	-5.91076
	17.02_100.9608m/z	insig		100.961	1	17.0154	0.145467	0	10.5248	9.62416	10.3421	9.25287	9.32018	12.834	8.15955	7.5114	7.58675	10.5301	7.95887	8.73999	7.21921	7.98663	9.67041	11.1185	8.31645	9.10577	7.89009	8.10598	5.78188	11.2783	8.40817	6.26715	4.08739	6.1002	4.83565	3.12507	6.55597	3.9043	1.11999	0.0244737	0.0627357	1.22603	0.293993	0.506462	0.355504	0.45742	1.11911	0.162355
	16.99_245.8948m/z	up in ST		245.895	1	16.9862	0.275	0	23.1255	15.4918	22.4633	18.3238	15.9481	21.2782	11.0263	0.484396	5.27742	0.155373	0	1.23855	0.404045	1.38892	3.20751	0.679191	0.322083	0.341431	1.67761	0	45.1035	16.302	0.228336	0.279739	40.3344	47.9445	41.613	42.1963	39.5465	38.6091	1.2496	3.75504e-05	0.00173745	6.40367	2.6789	0.203167	0.252038	0.34837	0.0997005	-3.32626
	16.96_197.8075m/z	insig		197.808	1	16.9567	0.184867	0	217.285	215.241	238.458	214.639	224.602	230.558	194.172	193.216	336.068	195.36	169.456	193.215	180.697	199.708	204.282	181.725	210.503	187.548	161.896	213.074	233.044	192.185	234.07	228.952	82.4902	126.865	67.9869	98.0091	102.163	101.278	0.380737	0.709613	0.75692	1.04627	0.0652576	0.576732	0.239192	0.333823	0.921821	-0.117441
	16.95_162.8389m/z	insig		162.839	1	16.9468	0.1748	0	162.805	134.269	159.719	185.886	183.583	175.728	183.207	167.915	344.805	209.275	184.36	234.794	153.594	172.484	186.368	126.688	169.4	159.175	142.723	184.708	177.627	178.437	186.461	213.577	107.638	113.427	85.9983	139.693	102.509	112.462	0.923141	0.102051	0.171375	0.756586	-0.402423	0.719554	0.153126	0.241888	0.893106	-0.163097
	16.95_157.8620m/z	insig		157.862	1	16.9468	0.19245	0	153.065	93.3351	163.069	178.788	181.083	150.057	140.594	166.273	272.452	154.874	178.091	137.882	126.839	123.651	118.861	70.0396	133.219	152.243	111.662	163.749	395.671	199.579	188.229	223.842	188.715	141.269	98.7416	107.55	170.703	149.331	0.431538	0.393928	0.486915	0.875478	-0.191856	1.01614	0.0660034	0.124026	0.565085	-0.823459
	16.73_562.7188m/z	insig		562.719	1	16.7256	0.0966	0	0	0	0	0	0	0	7.31088	2.34949	1.88132	2.17581	2.79529	0	0	0	0	0	0	0	0	0.90509	10.0499	5.99786	1.26443	2.71097	8.49124	5.08801	5.45633	5.60977	8.12183	10.0156	1.37221	0.0447631	0.0927632	0.0650606	-3.94207	1.26261	0.0846091	0.149693	0.0514517	-4.28064
	16.73_490.7854m/z	down in OF		490.785	1	16.7256	0.1267	0	4.74469	3.56252	2.70244	5.9983	2.08376	3.94946	16.5882	8.5008	7.49535	6.65874	8.27285	1.31401	1.82268	0.231842	1.14459	1.03522	0.361176	0	5.82768	6.58156	18.9075	14.2262	6.41966	9.15021	13.0452	16.8417	14.1338	13.9047	15.3434	18.1613	0.737684	0.086584	0.154404	0.471866	-1.08355	1.36877	0.00698495	0.0241949	0.0759558	-3.7187
	16.73_340.8593m/z	down in OF		340.859	1	16.7256	0.157	0	26.0162	18.0448	16.2799	18.7683	17.3372	27.9972	56.7046	29.6953	30.1731	28.3051	29.3504	10.0823	11.9448	10.8838	13.9265	10.3171	7.63852	9.65535	27.4556	33.3038	44.0935	61.251	27.696	30.7052	43.4314	44.8108	44.8252	40.3376	53.3817	42.3705	0.611166	0.169895	0.251525	0.675183	-0.566649	1.49942	0.00390775	0.0154726	0.286702	-1.80238
	16.72_209.9187m/z	down in OF		209.919	1	16.7153	0.131783	0	6.62489	6.08842	3.7028	4.15807	4.28937	5.49275	8.61558	3.22216	2.03441	3.24955	2.61018	2.47666	0.945267	0.295166	2.21639	0.679298	1.60964	1.67616	4.10697	3.11066	3.68626	5.45471	1.87174	3.0653	3.94437	4.50787	4.90118	4.3702	2.28355	3.61968	0.815682	0.259935	0.360778	1.36688	0.450881	1.20113	0.00352287	0.0147908	0.348519	-1.52069
	16.72_192.9291m/z	insig		192.929	1	16.7153	0.0825667	0	7.72752	14.415	16.65	16.8963	9.06867	10.9797	16.8572	12.3799	13.6064	22.2696	19.5339	16.6811	16.1626	10.9102	17.2107	20.6126	8.43695	7.04825	14.7814	12.9549	8.91002	17.5952	13.3898	9.60255	19.8315	16.898	13.1301	11.7897	13.0442	14.981	0.877157	0.0803908	0.146073	0.747445	-0.419961	0.0257858	0.843169	0.894506	1.04075	0.0576265
	16.72_189.8507m/z	insig		189.851	1	16.7153	0.2097	0	123.498	125.053	101.798	102.156	106.363	120.087	105.145	93.2099	124.34	107.739	78.1162	74.5553	92.163	67.4479	107.338	79.562	89.9315	91.0542	94.78	87.3681	149.027	143.758	82.8761	79.7358	154.508	133.735	154.72	124.505	170.653	174.939	0.836167	0.111844	0.18319	1.16438	0.219556	0.590498	0.232709	0.326361	0.827388	-0.273365
	16.71_328.9032m/z	insig		328.903	1	16.705	0.167433	0	10.8561	14.1987	9.87692	12.3443	10.683	10.7361	13.3898	7.21398	8.71337	8.76238	7.73322	7.47829	10.5436	8.71723	9.00118	12.8525	9.86686	8.42715	10.5727	7.71536	5.23924	10.2468	6.70786	8.1788	2.92896	5.38353	4.16736	5.18282	2.97879	5.70926	1.00902	0.0507531	0.102216	1.28905	0.366313	0.766534	0.127265	0.208535	1.22087	0.287913
	16.66_537.8998m/z	up in ST		537.9	1	16.6638	0.07235	0	18.2609	16.361	19.8501	19.2746	16.649	17.1203	12.364	9.00031	8.45518	5.69525	9.57669	13.8612	11.1176	7.15663	11.6682	12.5426	10.5726	12.8891	10.9102	7.76346	16.0987	9.48663	9.47226	6.03317	15.5203	19.8198	16.0677	14.8515	10.4417	11.3279	1.37741	0.000414315	0.00592692	1.82377	0.866922	0.421219	0.546852	0.661979	1.10345	0.142017
	16.65_971.7478m/z	insig		971.748	1	16.6533	0.0826	0	2.32324	1.33618	1.29852	2.29187	2.1875	2.08997	2.59242	0.772095	0.354004	2.45462	0	0	3.06775	0	0.802612	0	0	0	0	0.534058	7.2366	3.04095	0	1.4679	7.13311	6.40616	7.88092	4.74234	5.29013	5.35825	0.929866	0.138083	0.214425	1.82546	0.868256	0.574615	0.301337	0.397405	0.334396	-1.58037
	16.65_903.7602m/z	insig		903.76	1	16.6533	0.0723	0	2.52969	1.10394	1.46542	2.23187	0.646271	2.58343	2.50784	0	2.06326	0	1.21457	0	0	0	0.931396	0	0	0	0.347015	1.69888	8.30316	0.893768	0	0.977661	6.06409	4.51343	5.58313	9.0744	5.71207	5.80988	0.835979	0.204166	0.294	1.7619	0.817134	1.05208	0.209694	0.30219	0.104021	-3.26505
	16.65_876.7421m/z	insig		876.742	1	16.6533		0	6.77252	6.37106	5.29284	4.61426	7.19382	7.49848	9.48758	8.24606	6.10529	8.19637	8.2171	5.96713	6.57275	7.53637	6.90701	5.40375	5.43994	7.27686	8.88162	11.1603	6.99947	7.2016	7.5441	8.21167	4.75751	7.46177	6.07852	5.12146	7.76319	5.02602	0.861274	0.0819834	0.148498	0.816602	-0.292295	1.02776	0.0385557	0.0797464	0.782754	-0.35337
	16.65_792.8588m/z	up in ST		792.859	1	16.6533		0	19.9625	17.4711	19.7745	15.0326	19.5445	15.6868	12.1741	8.69473	11.3249	9.76252	6.96771	8.54742	10.7029	11.264	6.18176	13.1699	13.3049	12.7389	6.79907	10.6202	12.943	13.0648	10.2256	11.2858	11.0226	12.8543	16.3595	16.0516	13.535	18.7174	1.49845	3.92132e-05	0.00173745	1.87001	0.903043	0.0892266	0.785285	0.861716	1.03733	0.0528716
	16.65_724.8716m/z	up in ST		724.872	1	16.6533	0.0929333	0	21.7511	20.5959	24.1198	19.9373	29.5349	20.9604	15.863	15.3633	15.1999	12.955	15.1606	12.4565	14.7175	11.1371	12.6564	15.9303	13.5484	14.7663	12.2929	12.3942	16.6113	18.9737	11.8588	14.6014	16.9787	18.2072	18.1231	22.7711	14.7467	18.9625	1.46559	0.00145083	0.0114477	1.57358	0.654055	0.222313	0.638916	0.750232	0.954154	-0.0677066
	16.65_708.7334m/z	insig		708.733	1	16.6533	0.0723	0	0	0	0	0	0	0	2.85517	0	0.671631	0	1.33069	0	0	0	0	0	0	0	0	0.338196	13.1752	2.92462	0	0	9.17319	8.964	10.0619	7.5777	7.26834	13.4001	0.963022	0.14651	0.222078	0.0801981	-3.64029	0.835965	0.259872	0.355136	0.0243878	-5.3577
	16.65_673.8742m/z	up in ST		673.874	1	16.6533	0.103217	0	12.0836	13.1797	8.50128	9.69604	12.1079	11.443	6.15665	4.02509	4.72446	3.05649	2.53121	9.47971	3.95368	2.48921	5.07598	9.14364	4.169	3.53876	2.42268	2.76263	7.82892	6.36914	2.98141	1.84224	6.79542	6.0976	7.76936	8.2904	7.38064	6.84508	1.33149	0.000881632	0.00923309	2.23568	1.16072	0.356231	0.625433	0.738201	1.17198	0.228954
	16.65_656.8841m/z	insig		656.884	1	16.6533		0	30.0768	33.2922	29.5771	31.8178	36.7049	31.0859	27.8112	20.7761	22.9084	20.4747	23.8812	19.6386	23.4025	18.7793	20.8824	24.3367	21.0378	21.4042	18.5009	18.0376	26.4705	25.6833	21.5673	21.9566	25.9322	28.4772	28.2778	25.5506	26.8885	27.351	1.42735	0.000178249	0.00369792	1.42117	0.507081	0.080893	0.816168	0.878956	0.98205	-0.026132
	16.65_631.8106m/z	insig		631.811	1	16.6533	0.0723	0	6.06289	0.652832	1.37427	0.849762	1.34741	3.85639	4.66736	1.48669	1.11124	0.896545	1.20911	0	0	0	0	0	0	0	0	1.3331	10.3181	1.66754	0.964874	1.61053	9.24304	6.48622	6.81581	6.10309	7.50979	5.06652	0.440842	0.495271	0.571696	1.48856	0.573916	1.27612	0.161431	0.254308	0.0488869	-4.35441
	16.65_605.8871m/z	up in ST		605.887	1	16.6533	0.0929667	0	20.1086	17.3186	18.2009	18.594	18.2724	19.3975	15.4451	5.60927	8.41318	6.49673	7.70804	11.664	7.37673	7.67265	7.73471	11.7527	7.46628	13.1426	8.46899	7.17694	11.4075	10.065	6.37149	8.43858	15.01	13.5881	11.2325	15.9763	13.7035	13.5597	1.38212	0.00111689	0.00960195	2.02204	1.01581	0.163906	0.687277	0.784096	1.06195	0.0867225
	16.65_588.8968m/z	up in ST		588.897	1	16.6533	0.103217	0	57.7369	63.0085	64.58	56.8832	65.0822	58.8083	47.2919	38.4404	41.9019	40.1765	34.12	37.4757	42.5823	39.4802	34.3037	42.3763	41.0101	38.6926	33.5667	37.066	37.5751	45.774	32.7105	36.2335	39.8471	44.228	42.6433	47.0553	39.7296	43.5603	1.54695	5.66186e-06	0.000599988	1.5292	0.612773	0.565288	0.28603	0.384144	1.06962	0.0970944
	16.65_572.7578m/z	insig		572.758	3	16.6533	0.0723	0	0.976241	1.04959	1.03279	0.920309	2.59851	1.69282	10.2134	1.01178	0	0.416626	2.94583	0	0	0	0	0	0	0	0	1.47742	12.7234	3.63217	1.34323	5.19897	16.1926	13.2731	13.2247	8.85165	7.47867	12.4507	0.373611	0.536168	0.610168	0.560533	-0.835128	1.32252	0.0874691	0.153338	0.0204407	-5.61241
	16.65_536.8055m/z	down in ST		536.806	1	16.6533	0.103217	0	8.18906	6.32275	5.91076	4.16595	8.76321	6.81299	13.8311	14.5895	8.94669	13.0842	11.7788	8.13201	7.32379	7.2642	8.62985	8.39765	8.28516	8.2655	11.4107	11.0826	11.8218	11.916	11.6726	12.2616	3.83786	7.04483	5.29391	7.49976	6.90814	6.22648	1.28043	0.0038822	0.0201454	0.570828	-0.808871	1.55268	5.22204e-07	6.82545e-05	0.686467	-0.542738
	16.65_468.8185m/z	down in ST		468.818	1	16.6533	0.0826	0	6.05318	4.91609	3.1344	4.75154	3.49757	5.1481	9.78319	12.3798	8.08733	13.8018	9.7025	5.47588	10.3488	10.2784	9.23357	9.13496	5.74792	10.3839	13.0998	10.1777	3.8754	8.31268	9.30772	12.7672	2.84573	4.82658	4.08626	4.05148	3.12505	2.7652	1.34528	0.00578567	0.0252465	0.464302	-1.10686	0.00857682	0.803331	0.873186	0.958064	-0.0618054
	16.65_436.7841m/z	insig		436.784	1	16.6533	0.0928	0	0.432983	0	0.474701	0.535995	1.60987	0.482544	11.1133	5.46185	4.04814	4.07286	4.01405	0	0	0.279053	0.675446	0	0	0	1.79768	3.39322	13.8383	16.3246	5.94061	5.9847	8.76518	13.0833	17.645	15.3558	22.2392	14.9466	0.88814	0.0349474	0.079564	0.124866	-3.00154	1.48042	0.0235372	0.0561867	0.0249104	-5.32711
	16.65_332.8392m/z	down in ST; down in OF		332.839	1	16.6533	0.1791	0	11.1504	6.36934	7.81441	7.62909	7.09654	8.23764	19.3999	22.2319	19.8575	21.2578	33.0196	10.7034	14.0166	12.8534	15.3047	14.0277	10.3496	9.51584	21.2942	20.3733	11.2913	24.8617	19.1356	22.2074	6.3213	5.5741	6.97376	9.14255	6.00438	6.05377	1.43606	0.00585065	0.0253382	0.381887	-1.38878	1.15497	0.0105339	0.0313678	0.638348	-0.647585
	16.65_306.9188m/z	insig		306.919	1	16.6533	0.0929333	0	25.2867	26.1566	25.0312	24.4382	25.9194	27.1263	19.0181	27.2545	35.3011	33.6485	31.2622	36.371	37.8604	36.1209	36.2182	34.4182	40.5342	42.1504	32.5956	27.5262	13.3481	21.0377	33.4298	29.8028	14.4424	14.8623	12.8754	10.818	7.91304	10.8639	0.693425	0.129428	0.204809	0.841968	-0.248163	1.06724	0.0126019	0.03552	1.44099	0.527062
	16.65_274.8850m/z	insig		274.885	1	16.6533	0.134	0	38.3432	39.3558	36.5502	36.5146	42.4757	48.8468	51.8236	44.4124	45.8771	53.4561	42.6578	45.382	44.93	43.7085	50.2847	38.1779	46.7718	41.6484	48.5801	52.5293	69.6986	53.6352	37.6745	50.6083	79.866	69.4497	76.8937	52.6007	56.1874	54.6214	1.09411	0.0245061	0.0627357	0.853592	-0.228382	0.76987	0.130366	0.212353	0.849054	-0.236072
	16.62_438.6856m/z	insig		438.686	1	16.6224	0.0706333	0	6.9928	5.70346	4.42703	6.06564	7.94028	8.65157	4.45078	11.5084	11.4741	15.817	8.81124	16.0557	13.432	11.8286	20.0392	13.689	18.8164	18.9743	17.8765	16.9888	14.2294	7.85518	9.62799	12.9956	9.26921	11.1417	11.8548	11.8169	11.1493	8.57806	0.92991	0.0459053	0.0937641	0.584005	-0.775949	0.626681	0.215686	0.308493	1.21623	0.282413
	16.62_136.8921m/z	down in ST		136.892	1	16.6224	0.148717	0	250.972	246.271	240.975	216.654	240.554	255.905	294.361	500.29	556.528	450.86	462.348	400.026	392.24	389.656	469.082	393.431	398.904	386.159	513.001	433.499	89.6218	301.874	494.109	533.617	77.3817	71.0203	54.1004	67.5582	71.7862	74.7977	1.47065	0.00248169	0.0157428	0.544709	-0.876442	0.286955	0.88659	0.929942	1.02695	0.0383627
	16.62_100.9266m/z	insig		100.927	1	16.6224	0.332583	0	131.574	115.23	131.787	126.069	130.992	132.629	149.2	158.413	139.678	149.333	151.866	131.913	134.842	119.665	148.176	137.998	124.091	121.967	159.632	149.39	149.251	163.531	129.434	146.119	122.224	116.136	125.93	120.668	113.099	126.101	1.27804	0.00330867	0.0183186	0.872646	-0.196532	1.07304	0.0199217	0.050241	0.876728	-0.189798
	16.61_299.7759m/z	insig		299.776	1	16.6121	0.0877167	0	31.5478	27.8858	16.8527	17.0012	21.8568	22.6869	18.0196	26.1454	22.3956	32.0743	15.4129	30.2976	32.3647	25.4423	42.1941	35.5586	34.2822	38.1174	20.4027	31.4415	33.757	15.9431	20.5614	18.5097	30.9274	40.098	42.8449	45.7465	47.0424	36.2258	0.0999878	0.770616	0.812958	0.954871	-0.0666226	1.08694	0.0149894	0.0404642	1.47892	0.564548
	16.61_216.8539m/z	insig		216.854	1	16.6121	0.206017	0	503.994	440.427	465.833	446.574	472.043	506.416	443.377	463.551	400.673	490.217	413.102	588.245	587.037	591.313	660.616	589.259	570.072	626.517	567.054	521.501	547.296	481.811	386.046	448.529	493.166	427.433	450.757	445.627	425.943	480.414	0.191472	0.846964	0.874285	1.0129	0.018498	1.16819	0.00762784	0.0257672	1.22782	0.296098
	16.61_197.8563m/z	insig		197.856	1	16.6121	0.0927333	0	21.9299	21.238	21.0887	21.6528	22.8476	23.0852	21.057	24.5934	23.9727	26.2881	22.0496	31.712	31.4499	31.4659	38.8544	30.234	28.0566	33.0867	32.966	27.5885	19.6687	19.9531	21.105	22.1681	29.8868	38.9921	31.4246	28.9849	24.5186	22.4504	0.843735	0.115042	0.186135	0.880869	-0.183	1.1498	0.0118803	0.0338178	1.34645	0.429162
	16.61_113.9262m/z	insig		113.926	1	16.6121	0.1601	0	9.9282	12.6799	11.842	8.9947	8.89414	17.7242	21.0665	15.3741	18.4557	19.0082	22.9197	6.76952	11.6057	9.87642	9.43633	7.20295	18.2766	13.3454	13.2665	11.3833	20.7413	17.2161	18.3761	25.4151	8.82841	7.5172	6.81177	8.38537	9.54135	8.76193	0.792063	0.0729192	0.13462	0.676327	-0.564208	0.965546	0.0427062	0.0877002	0.655493	-0.609348
	13.88_216.8538m/z	down in ST; down in OF		216.854	1	13.8759	2.31013	0	13659.4	11607.2	11115	12360.5	10841.2	12807.9	26477.4	22532.6	22996.7	20077.8	22907	11313.4	11043.5	10399.9	13201.2	10914.2	10570.8	11202.7	16573.9	19843.2	23022.2	23946.3	23391	23037.9	18372.1	18575.6	17402.6	17512.2	19101.3	18456.7	1.31737	0.00743989	0.0287609	0.573146	-0.803025	1.53399	0.000128152	0.00143552	0.51868	-0.947082
	13.86_214.8587m/z	down in ST; down in OF		214.859	1	13.8609	0.753117	0	663.261	505.362	432.363	657.569	361.983	633.725	1212.96	1080.39	1121.99	931.44	1033.93	427.427	364.98	368.121	537.056	302.845	245.771	299.981	980.461	959.166	956.156	1164.09	944.746	1146.77	947.52	938.487	815.23	931.624	972.462	934.846	1.1301	0.0118033	0.0378699	0.560294	-0.835744	1.53187	4.41086e-07	6.82545e-05	0.344435	-1.5377
	13.81_316.7791m/z	down in ST; down in OF		316.779	1	13.8118	1.67703	0	4279.52	3762.07	3622.85	3895.28	3158.84	3957.46	10624.3	8726.11	9148.56	7654.1	8748.45	2898.35	2551.66	2532.61	3882.76	2471.55	2361.07	2466.95	6152.33	7645.46	8350.46	9575.97	9200.21	9138.38	7169.59	6977.45	6784.02	6634.48	7189.9	7007.66	1.22244	0.0115529	0.0377609	0.474396	-1.07584	1.55392	2.47921e-05	0.000418522	0.324924	-1.62183
	13.81_199.8514m/z	down in ST; down in OF		199.851	1	13.8118	2.1508	0	6788.9	6309.55	5799.85	6518.02	5256.65	6619.19	14631.9	13529.3	13843.5	12719.5	13960.2	6501.79	6163.16	5887.68	7375.69	6171.11	5312.12	6139.88	10354.6	12430	14298.9	13031.6	14228.3	13804.6	13843.5	13411.3	12890	13189.7	14125.8	13484.6	1.40935	0.00326618	0.0182652	0.495998	-1.01159	1.55347	1.92084e-05	0.000334692	0.474095	-1.07675
	13.79_416.7044m/z	down in ST; down in OF		416.704	1	13.7922	1.19555	0	587.355	451.824	422.607	668.461	393.735	714.424	3789.96	2821.2	2778.52	2315.89	2503.58	189.951	117.683	69.0009	609.122	102.7	27.6677	63.5901	1489.97	2334.75	2403.84	3370.35	3150.95	3045.48	1810.71	1875.28	1905.8	1845.54	2040.04	1842.24	1.06508	0.0122361	0.0379461	0.224903	-2.15262	1.49146	0.000171553	0.00173058	0.0626618	-3.99627
	13.68_397.7064m/z	down in ST; down in OF		397.706	1	13.6769	0.0740333	0	1.61647	0	0	0	0	0	35.0256	17.1435	39.1064	20.0211	27.2496	0	0	0	1.10449	0	0	0	19.293	17.4682	26.6164	44.4018	26.4963	39.2759	16.3738	19.6393	12.6438	11.9563	13.9429	16.1158	1.31784	0.010718	0.0361028	0.0196081	-5.6724	1.57545	0.00129359	0.00701711	0.0127281	-6.29584
	13.68_299.7763m/z	down in ST; down in OF		299.776	1	13.6769	1.21567	0	722.892	542.989	490.56	562.583	512.829	726.602	1511.72	1343.38	1305.12	1405.68	1331.98	554.028	429.526	506.291	808.411	457.497	337.603	453.767	1136.16	1385.22	1483.73	1416.56	1410.26	1508.27	1880.79	1552.69	1634.2	1524.05	1635.66	1690.58	1.32118	0.00468392	0.02215	0.477523	-1.06636	1.51963	1.44471e-06	8.58588e-05	0.358875	-1.47845
	13.65_399.7018m/z	down in ST; down in OF		399.702	1	13.6547	1.13508	0	463.836	168.582	272.601	305.43	181.184	594.726	2674.62	2239.5	2270.88	2113.71	2068.78	257.758	270.017	218.968	572.565	189.231	104.323	146.734	1534.67	2119.8	2086.54	2409.12	2337.73	2405.35	2359.67	2014.77	2247.18	2071.9	2309.63	2110.11	1.29421	0.00513748	0.0231187	0.170866	-2.54906	1.52808	3.0546e-06	0.000103317	0.116483	-3.10181
	13.42_562.3149m/z	down in ST		562.315	1	13.4208	0.307333	0	1797.18	1106.6	1231.01	277.358	1288.55	1048.35	2877.3	1695.28	2838.94	2286.08	2545.37	1297.51	461.624	869.223	763.115	496.273	364.772	436.491	882.589	1005.37	1071.8	1084.27	655.572	523.998	724.667	689.595	752.113	686.462	736.299	706.814	1.06538	0.00699895	0.0279958	0.498436	-1.00452	0.98546	0.0360464	0.0753697	0.649265	-0.62312
	13.42_241.7918m/z	insig		241.792	1	13.4208	0.103	0	17.7104	56.2801	47.8059	72.0465	33.1838	42.6633	29.1535	40.843	50.4283	30.0281	50.7744	53.3413	74.3749	66.4326	51.4205	63.4624	68.2318	64.8191	39.1068	61.882	88.1326	35.5525	62.9167	67.0278	40.8308	28.7875	35.777	29.7976	49.4571	33.0353	0.0275311	0.782693	0.822685	1.0594	0.0832474	0.439202	0.526676	0.641608	1.09622	0.132543
	13.38_283.7786m/z	down in OF		283.779	1	13.3794	0.58825	0	324.359	280.078	306.683	355.441	213.571	401.792	396.586	331.415	256.4	322.847	247.913	236.156	218.004	205.111	384.282	211.644	132.402	215.295	343.076	396.795	330.48	460.818	279.644	366.307	301.179	324.618	304.514	324.328	274.721	346.18	0.214217	0.689161	0.742017	1.05058	0.0711874	1.18509	0.0106378	0.0313678	0.627773	-0.671684
	13.33_272.7881m/z	up in ST		272.788	1	13.3277	0.319483	0	24.0961	9.41269	8.71129	5.78582	11.0309	23.1585	0	4.71014	0	4.47944	0	6.22177	4.86887	4.62773	6.65007	3.88763	3.28554	6.99227	20.8229	7.182	4.834	7.60367	0	0.804672	16.2905	14.839	18.8176	13.8306	7.90175	10.9788	1.20109	0.0168104	0.0479836	5.17142	2.37056	0.331965	0.577499	0.69324	0.732032	-0.450021
	13.09_569.9774m/z	up in ST; up in OF		569.977	1	13.0921	0.15385	0	46.582	52.1046	47.7319	53.9983	63.9554	45.1129	16.2392	16.2349	24.5945	35.8547	26.8849	55.5371	65.9719	63.6207	48.3046	59.2616	70.1261	56.4728	58.2953	47.8827	41.6204	36.6408	28.8292	25.0076	38.4547	31.6175	30.0787	23.4337	26.1117	36.624	1.19522	0.0121365	0.0379461	1.76501	0.819672	1.18592	0.00724606	0.0248005	1.52662	0.610344
	13.06_160.8413m/z	insig		160.841	1	13.0612	1.11998	0	38.8323	127.679	99.8619	194.71	169.339	51.3961	46.7595	262.064	322.105	290.943	314.219	385.751	405.125	441.807	342.01	407.015	676.199	507.517	277.447	248.985	313.761	34.5515	402.743	321.774	69.768	74.6132	80.3314	68.1202	83.7628	48.2061	0.899311	0.0210917	0.0562446	0.420397	-1.25017	0.86021	0.0185485	0.0474018	1.7381	0.79751
	12.73_1014.5131m/z	insig		1014.51	2	12.731	0.1368	0	230.818	116.813	150.512	35.3549	20.9707	15.5033	17.2042	23.5693	2.91807	84.3181	77.4523	0	6.01246	11.7791	11.0589	20.4604	25.5482	26.2538	15.7581	17.6505	0	19.6876	0	0.8402	16.1533	21.2724	18.5269	17.5232	18.8633	24.516	0.767355	0.15931	0.238344	2.77184	1.47084	0.822753	0.164654	0.255073	1.86306	0.897671
	12.67_1073.0530m/z	insig		1073.05	2	12.6667	0.172267	0	142.597	98.2486	38.243	69.7683	54.2871	78.3792	105.186	32.5865	36.9275	149.44	157.094	228.247	67.6649	69.0172	67.6384	81.5655	2.76325	11.0211	3.03266	6.33697	4.45932	18.7854	0	0	78.3447	81.6651	83.0661	50.152	70.7172	70.557	0.337204	0.304568	0.407979	0.678698	-0.559159	1.07814	0.0229905	0.0560987	8.88711	3.15171
	1.31_522.1826m/z	insig		522.183	1	1.30855	0.358383	0	388.531	207.088	163.175	248.183	58.4366	91.8441	68.8396	185.222	243.138	175.049	164.607	130.845	187.458	159.453	133.163	90.7753	113.918	159.712	304.66	225.809	225.236	201.047	184.611	119.703	123.457	97.5354	125.886	134.564	202.676	100.696	0.142097	0.576587	0.644881	1.19588	0.258077	0.91014	0.0411029	0.0847102	0.669655	-0.578509
	0.99_1105.2325m/z	insig		1105.23	1	0.991517	0.237717	0	220.43	203.821	184.404	176.512	167.458	178.224	83.4576	145.233	183.215	185.1	199.163	161.478	160.423	171.641	184.117	145.882	160.326	163.251	254.234	205.723	113.634	213.305	174.729	194.798	91.9735	67.4139	77.4672	74.3331	72.5349	79.205	0.707842	0.170219	0.251525	1.18086	0.239842	0.549945	0.202999	0.294759	0.852317	-0.230537
	0.97_816.0306m/z	insig		816.031	1	0.9708	0.196583	0	91.9019	36.8504	32.3158	50.5334	47.2829	78.3426	62.5298	78.1077	64.8856	89.5697	44.0328	146.465	46.149	70.2706	96.4297	84.5447	52.0636	54.1263	66.643	87.7999	48.3706	89.3025	53.2237	41.8559	73.9737	54.4765	64.8435	57.1547	35.6149	66.7414	0.703444	0.191673	0.279503	0.694467	-0.526021	0.0965235	0.81934	0.878956	1.04233	0.0598058
	0.87_1074.3273m/z	down in ST		1074.33	2	0.8672	0.238683	0	476.767	497.638	740.169	463.865	305.142	573.862	763.18	721.605	767.196	1136.17	1077.68	859.827	901.492	904.842	1302.96	701.746	724.214	611.368	311.463	289.161	238.086	872.857	795.079	755.971	673.635	573.865	721.595	504.802	567.451	628.973	1.28898	0.00245029	0.0157428	0.574097	-0.800634	0.868023	0.0732757	0.134612	1.57745	0.657596
	0.87_903.2696m/z	insig		903.27	2	0.8672	0.25935	0	1376.53	1482.48	1689.28	1054.66	753.801	1781.58	1577.31	1450.76	1484.61	1919.34	2571.77	1717.09	1644.16	1742.83	1644.25	1358.61	846.183	1027.59	982.353	1117.8	946.097	1858.51	1767.49	1483.33	1013.73	1100.23	1244.2	1094.7	951.186	1132.09	0.838352	0.0963976	0.163757	0.759111	-0.397618	0.0208599	0.937064	0.962163	1.01325	0.0189865
	0.87_746.2218m/z	insig		746.222	1	0.8672	0.134683	0	220.18	41.0412	67.5686	165.265	75.3434	263.694	4.11349	21.1507	3.44046	10.7673	21.9044	7.86426	351.379	266.159	283.278	378.026	32.7478	31.8668	30.0233	41.537	7.90558	228.835	220.116	244.85	193.43	248.891	178.064	173.148	175.472	106.044	1.45041	0.0186544	0.0506836	12.0318	3.58879	0.445037	0.253523	0.349399	1.73738	0.796913
	0.86_732.2092m/z	insig		732.209	2	0.856833	0.25935	0	1297.79	1105.11	1372.98	877.263	601.926	1485.2	1363.04	1109.41	1040.01	1789.72	2097.39	1593.83	1566.62	1401.5	1624.15	1161.5	968.79	927.41	614.951	919.063	611.852	1343.21	1903.12	1207.74	1067.62	1071.78	1025.82	929.307	1045.25	1106.82	0.772668	0.112738	0.183958	0.749468	-0.416061	0.460736	0.479151	0.592499	1.1591	0.213002
	0.85_1263.4100m/z	insig		1263.41	2	0.846483	0.124267	0	655.979	493.296	312.853	408.782	140.524	37.1664	38.6457	300.036	536.723	294.307	227.577	114.725	127.499	72.106	37.6132	195.03	276.409	389.32	430.612	468.459	632.776	351.719	178.478	386.994	237.342	288.863	321.76	227.887	338.026	228.656	0.258111	0.463415	0.544749	1.35488	0.438166	0.989827	0.0201847	0.0506821	0.44833	-1.15737
	0.83_1709.5704m/z	down in OF		1709.57	1	0.82575	0.165933	0	680.335	528.045	546.225	285.747	169.195	33.9282	0	118.096	378.68	304.979	516.98	97.3219	242.314	228.264	281.223	63.5864	142.171	266.495	923.07	711.615	520.612	667.417	653.345	424.864	194.202	168.99	158.061	113.607	266.676	151.592	0.472343	0.316842	0.419542	1.57675	0.656958	1.32054	0.000612261	0.00418144	0.313786	-1.67215
	0.74_854.2173m/z	down in OF		854.217	1	0.742883	0.114717	0	68.9905	103.013	90.9039	32.9425	22.1805	12.1341	121.956	72.7362	92.5586	53.8785	42.6286	57.6806	47.4139	15.256	24.4829	29.9899	41.4041	36.0317	80.2073	100.576	48.4679	84.3058	72.7902	100.312	33.459	33.4057	27.7324	36.1417	39.3495	52.1365	0.602128	0.367051	0.466331	0.747929	-0.419027	1.32644	0.000714192	0.00461416	0.399825	-1.32256
	0.73_1235.1996m/z	insig		1235.2	1	0.732367	0.0521333	0	14.2586	8.59991	7.07306	16.7374	0	32.0789	15.799	22.4407	9.41431	35.9443	24.4609	32.6286	11.052	11.3059	13.6271	0	0	0	8.06488	13.226	3.32672	12.6072	14.2982	13.5784	8.69538	6.93919	9.85497	8.0556	11.088	15.2997	0.747997	0.120345	0.193088	0.564464	-0.825046	0.805566	0.17984	0.268683	0.583414	-0.777409
	0.73_652.1336m/z	up in OF		652.134	1	0.732367	0.08365	0	4.74588	7.20748	4.16531	7.15073	1.6366	2.3548	27.8507	16.1407	7.33841	15.7725	11.8879	6.98631	11.142	13.816	20.9273	21.0803	15.4843	16.4573	5.52789	3.50967	4.04799	14.9133	9.82208	6.7666	9.02756	6.78696	10.4871	10.3038	7.46692	8.23804	1.24039	0.0251897	0.0636372	0.317072	-1.65712	1.19977	0.00352406	0.0147908	2.21827	1.14943
	0.68_744.6401m/z	insig		744.64	1	0.68	0.04245	0	7.29883	2.10645	5.48008	4.26905	5.43116	0	6.46504	11.7509	5.9088	8.14053	10.6329	4.90488	3.57928	8.66746	9.45237	11.3844	12.8287	5.15497	0	8.81123	4.10022	6.39291	0	0.990143	6.97088	7.6636	10.5601	9.60288	7.05963	11.0505	0.803023	0.0313349	0.0733696	0.518452	-0.947719	0.905825	0.0344395	0.072804	2.46814	1.30342
	0.68_716.6881m/z	down in OF		716.688	1	0.68	0.1055	0	72.0457	64.1561	66.9801	12.9746	48.7953	23.5325	13.9353	19.5765	38.4801	22.0473	26.0613	15.0592	1.77486	7.9143	8.29922	19.2569	11.5124	7.75021	87.0674	81.0845	51.986	24.2208	37.9406	31.6481	10.6542	12.8077	15.823	9.01856	16.3751	12.6848	0.90899	0.0519932	0.103986	2.1344	1.09383	1.3346	0.00950608	0.0291883	0.179991	-2.474
	0.68_646.6407m/z	insig		646.641	1	0.68	0.0531	0	15.8614	12.2563	19.3371	0	0	0	5.34085	8.51488	2.55188	14.089	18.1349	27.8963	4.91751	6.95053	7.23938	15.0541	7.07968	7.35787	3.23788	8.90218	1.67606	7.94795	3.68539	0	6.05688	4.15008	2.44873	5.40804	5.72074	4.8374	0.703977	0.392497	0.486915	0.633238	-0.659179	0.84883	0.0873119	0.153338	1.8848	0.914415
	0.68_634.7252m/z	down in OF		634.725	1	0.68	0.1055	0	39.7546	32.222	38.1938	9.50957	26.7807	12.5735	9.60545	15.1203	20.6125	9.3873	13.4242	8.4892	0	0	0	7.84673	2.80145	0	48.6006	49.487	32.6605	11.5997	17.3782	17.3194	7.16315	5.25523	4.386	6.00184	5.95253	6.91114	0.984115	0.0473977	0.0961305	2.07511	1.05319	1.40793	0.00954331	0.0291883	0.0728024	-3.77987
	0.68_556.7221m/z	insig		556.722	1	0.68	0.095	0	30.5706	26.6662	35.4861	4.11673	7.42844	6.41107	12.8683	12.8833	11.32	21.0952	19.659	22.571	6.20609	11.6618	7.47189	16.3603	13.1618	5.44321	22.6079	26.4311	8.14746	16.662	16.8262	9.91544	10.1883	9.06564	12.7769	11.0934	9.67126	14.5126	0.215002	0.786094	0.824754	1.10242	0.140669	0.83778	0.0811087	0.145288	0.599515	-0.738133
	0.68_548.7657m/z	down in OF		548.766	1	0.68	0.126417	0	95.502	80.3175	89.8282	26.3289	85.4882	34.7678	34.9257	33.3129	49.9551	27.7253	36.7173	34.7857	4.39166	14.7154	12.8401	25.0338	19.5005	21.0878	112.644	122.953	67.0294	40.6041	44.8897	53.2828	17.6326	24.0394	22.5572	24.0349	22.9328	22.007	0.971909	0.0452543	0.0927632	1.896	0.922961	1.34688	0.0101217	0.0303125	0.221044	-2.1776
	0.68_464.8046m/z	down in OF		464.805	1	0.68		0	85.8599	80.2575	89.7307	28.8798	67.4683	35.8936	25.9549	30.9958	47.6529	32.9354	36.6778	29.6006	4.54571	13.912	15.2035	27.1714	17.0236	25.0287	102.239	97.7256	58.9807	38.72	41.8514	44.756	22.3382	21.9172	24.7241	23.5233	24.3732	25.8567	1.08071	0.0340044	0.0783462	1.9041	0.929113	1.30507	0.00904382	0.0284164	0.26774	-1.9011
	0.68_394.7558m/z	up in OF		394.756	1	0.68	0.0531	0	12.1365	8.71028	9.25909	1.65518	0	0	2.16066	2.60916	1.15657	11.6055	12.3188	15.2556	7.66723	7.73607	6.8968	8.93559	7.03494	7.59105	1.06369	4.79973	0.547531	4.25877	2.63638	0	2.85995	4.15627	2.84181	2.69736	2.86523	2.80283	0.513101	0.527246	0.603765	0.708994	-0.496155	1.13101	0.00061822	0.00418144	3.41853	1.77338
	0.68_380.8433m/z	down in OF		380.843	1	0.68	0.126417	0	123.572	106.544	125.027	41.2328	107.578	50.1112	39.5938	49.9135	77.1107	48.4305	51.5333	45.5812	16.1918	27.0858	25.7456	47.5417	34.991	27.4771	135.641	132.375	82.1659	56.1967	67.2676	63.9105	35.5648	36.9128	36.1414	40.2089	36.0723	37.3272	0.995338	0.0443569	0.0925708	1.77492	0.827755	1.36183	0.00777642	0.0258465	0.333049	-1.58619
	0.68_298.8802m/z	up in ST; down in OF		298.88	1	0.68	0.115967	0	32.1727	32.0979	38.0098	12.9786	29.3477	22.2276	12.6901	15.1007	23.2842	10.4197	12.1196	12.4069	5.63399	3.77664	2.77487	9.44255	5.82321	6.06789	70.2192	37.42	29.4273	16.8115	21.8807	21.2641	8.22137	11.8541	10.9538	11.0854	9.39124	7.89461	1.20302	0.0119658	0.0378699	1.93945	0.955651	1.41331	0.0191887	0.0488207	0.170128	-2.5553
	0.67_808.6042m/z	down in OF		808.604	1	0.66935	0.1055	0	55.2694	42.605	46.3562	10.0725	9.00113	5.66059	12.703	17.0245	22.7157	19.4897	21.4996	25.9506	3.11694	10.4346	14.0512	15.0757	9.46706	7.65841	40.5921	43.7704	22.0003	15.8135	21.0823	19.761	10.3435	8.33294	10.5478	15.1089	11.4038	13.0131	0.0431795	0.410812	0.502774	1.41532	0.501125	1.22235	0.0145203	0.039758	0.366851	-1.44673
	0.67_822.6500m/z	insig		822.65	1	0.66935	0.0741833	0	6.95645	7.23495	6.52686	5.57287	2.19709	0	9.72415	11.2177	7.8551	5.23635	8.19866	6.00449	6.11575	9.43323	8.85506	7.9411	8.86658	11.1556	4.76865	7.49527	5.27671	6.14555	8.44427	2.88391	8.57208	8.78376	7.09148	9.50568	10.0876	7.74252	0.775588	0.0549737	0.107704	0.599706	-0.737674	1.00818	0.0217845	0.0537601	1.49559	0.580719
	0.67_784.6763m/z	up in ST; down in OF		784.676	1	0.66935	0.126383	0	70.0214	53.7852	63.1808	31.6247	80.9951	51.0759	30.5641	24.6393	31.6437	13.8228	22.3722	12.4047	14.5068	11.8039	13.78	17.3539	12.5699	13.1957	62.6059	70.4907	51.0189	36.7933	47.6944	38.161	17.7434	22.5799	15.6638	23.1242	22.8445	18.3135	1.36071	0.00223078	0.0147693	2.58908	1.37244	1.52971	0.000911129	0.00526445	0.271251	-1.8823
	0.67_780.6157m/z	up in ST		780.616	1	0.66935	0.0741833	0	13.9929	11.601	13.29	16.9457	12.299	16.3119	5.45598	7.15183	4.3364	10.5161	10.596	11.1886	14.8904	14.8933	12.1079	8.8792	8.72	12.3685	2.93903	1.67383	1.31033	15.1275	10.893	7.54019	8.15139	11.3509	9.33824	9.14814	9.44356	12.1319	1.21496	0.00333932	0.0183186	1.7147	0.777957	0.922373	0.0708025	0.130485	1.81997	0.863914
	0.67_708.6688m/z	insig		708.669	1	0.66935	0.095	0	28.8116	29.6971	29.8806	19.9271	18.0159	16.8525	13.5693	14.0524	21.2269	21.1917	20.5307	18.9835	5.85825	14.9878	17.0689	10.458	8.00922	8.88836	23.9933	31.5675	12.0952	16.0552	20.2823	14.6331	12.7528	13.0261	12.715	13.11	14.6391	11.4946	0.856058	0.0917739	0.159222	1.30697	0.386229	1.08519	0.0306555	0.0680576	0.550217	-0.861926
	0.67_706.6710m/z	down in OF		706.671	1	0.66935	0.1055	0	53.9236	56.1118	50.4435	29.6633	36.2235	31.6413	25.7225	26.4744	23.2006	28.8194	36.6186	28.9331	22.8748	23.8235	25.0928	25.2824	20.3449	17.9303	40.489	40.7419	31.3508	35.2913	40.283	31.7358	27.7456	23.3424	27.4969	27.1838	27.7212	25.0592	1.14504	0.0272526	0.0670832	1.51976	0.603842	1.43848	0.000135858	0.00147394	0.615524	-0.700114
	0.67_690.6970m/z	up in ST		690.697	1	0.66935	0.095	0	28.0982	21.6004	18.6864	30.5559	26.145	39.3112	15.4643	11.8596	16.1907	7.44972	8.23677	4.24288	15.9126	16.7611	19.9413	10.4818	17.8748	13.1035	12.372	11.1771	9.9954	19.6193	23.4617	16.1893	16.4763	16.3723	15.572	15.573	19.9576	14.9502	1.33152	0.00117485	0.00995165	2.59122	1.37363	0.121608	0.936629	0.962163	1.01358	0.0194597
	0.67_674.6608m/z	down in ST; up in OF		674.661	1	0.66935	0.0637167	0	5.68607	6.5934	2.25125	0	0	0	9.33193	6.10009	5.90308	13.4147	14.4554	13.7225	5.25607	8.67805	8.13535	8.44546	11.4188	6.34419	0	4.00622	0	2.58424	0	0	6.16475	5.25502	6.21368	6.49812	8.3246	4.80097	1.2158	0.00310155	0.0178231	0.252376	-1.98635	1.34101	0.000150505	0.00160141	5.75321	2.52437
	0.67_638.6843m/z	insig		638.684	1	0.66935	0.1055	0	66.3376	65.5662	81.2685	17.7149	27.994	13.4377	24.8398	27.6287	32.5853	48.2951	38.721	49.8959	10.327	16.3815	18.1514	32.0715	26.8068	22.0317	52.3123	63.0432	24.966	27.7799	30.7514	28.0822	23.9201	17.6879	19.8	16.8747	23.572	18.4117	0.0631574	0.529551	0.605201	1.22685	0.29496	1.0219	0.0505676	0.100071	0.554212	-0.851491
	0.67_628.6683m/z	insig		628.668	1	0.66935	0.095	0	30.9655	23.7019	36.0124	15.2379	6.39786	23.1675	16.0674	17.2736	16.6372	19.7523	21.1136	24.6983	17.3054	29.7237	23.303	22.5633	22.2938	25.0467	10.8815	17.0299	4.76172	20.4244	23.9866	9.01019	17.3673	17.6741	19.0426	16.1953	21.5753	17.2956	0.105261	0.493328	0.570597	1.17258	0.22969	0.958315	0.0305662	0.0680576	1.62886	0.703865
	0.67_622.7096m/z	up in ST		622.71	1	0.66935	0.1055	0	70.0582	56.2691	65.4863	35.5181	42.3487	44.1401	32.3176	29.4356	36.5769	31.3958	28.0594	38.1167	29.4777	32.1318	33.817	29.6088	28.0718	28.23	38.6341	40.9062	32.4147	40.9268	41.868	42.9762	32.4655	29.3995	29.6645	32.5253	28.8595	31.4256	1.28668	0.0160938	0.0468182	1.60193	0.679807	1.38995	0.000781866	0.00488666	0.762798	-0.390626
	0.67_618.7519m/z	up in ST; down in OF		618.752	1	0.66935	0.0951167	0	40.1538	28.2449	28.3373	21.7014	45.147	32.6724	9.03266	14.5174	15.7532	4.39256	8.14478	5.9827	1.06702	1.29517	9.16437	8.81912	8.94787	4.49567	26.1924	30.3558	26.9064	19.0518	25.0523	19.9987	8.85794	16.8054	10.1981	9.12155	11.3578	11.2464	1.44073	0.000487261	0.00665261	3.39408	1.76302	1.30721	1.24156e-05	0.000230289	0.22899	-2.12664
	0.67_612.6941m/z	insig		612.694	1	0.66935	0.0637167	0	13.2121	4.40128	8.90366	14.3996	3.22421	17.3174	3.91818	3.18335	1.79565	2.6813	7.40999	4.04555	20.7375	15.8612	11.8971	5.77029	7.39191	6.62018	0.58017	0.754272	0	11.5475	7.84781	0	9.90686	9.16101	8.07864	8.67787	11.5312	9.82786	1.06648	0.0390304	0.0848822	2.66815	1.41584	1.09564	0.0326483	0.0711047	3.25727	1.70366
	0.67_586.7409m/z	insig		586.741	1	0.66935	0.0531	0	8.77908	6.06351	4.2374	0.172165	0	0	8.73904	4.58383	4.64059	18.8297	8.85941	8.40173	2.41379	11.0523	3.89921	9.18405	6.4567	8.06288	0	5.62955	5.05097	7.24168	4.3168	1.55191	2.25119	5.24521	4.97601	5.70207	6.22629	4.95475	0.970228	0.053932	0.106975	0.357437	-1.48424	0.589031	0.12766	0.208535	1.72375	0.785552
	0.67_566.6352m/z	insig		566.635	1	0.66935	0.03195	0	3.78799	4.83957	10.4359	0	0	0	10.5221	1.27063	0	11.6889	17.7787	23.3367	3.03876	3.70966	2.79697	6.62015	3.7381	0.960205	0	0	0	7.19943	0.896057	0	1.63474	0.780579	1.21091	1.2276	1.8576	1.39743	0.657154	0.106033	0.175	0.302597	-1.72453	1.07408	0.179901	0.268683	2.36757	1.24341
	0.67_540.7464m/z	insig		540.746	1	0.66935	0.095	0	20.3129	16.5574	21.9981	14.8233	18.0309	16.8885	9.62082	10.7968	11.2834	15.4476	16.176	10.1696	8.95575	15.6732	6.81461	7.09177	10.9651	13.7895	16.245	11.7446	11.1663	14.4958	18.7673	12.6984	15.5073	8.43213	14.6778	13.2826	12.1201	13.9214	1.27616	0.00406592	0.0209105	1.47782	0.563471	0.823749	0.085456	0.150728	0.74356	-0.427479
	0.67_534.7905m/z	up in ST; down in OF		534.79	1	0.66935	0.1055	0	35.3219	26.5444	30.1233	20.923	44.8826	31.7009	8.22754	7.74223	12.7068	3.93518	5.92314	1.51862	1.25595	0.775787	3.11295	6.49585	1.03598	2.46045	25.0723	23.5964	21.0283	21.6228	19.1419	18.8469	9.27466	6.84744	7.45351	12.8023	9.04623	9.12596	1.4197	0.000239487	0.00431077	4.73107	2.24217	1.48374	6.59304e-08	1.8955e-05	0.117061	-3.09467
	0.67_522.7742m/z	up in ST		522.774	1	0.66935	0.095	0	22.4051	15.4257	13.7415	37.6079	34.739	33.4421	12.3117	10.068	7.88675	4.11398	9.52219	4.62386	19.7276	15.1625	19.2485	8.83388	7.85416	11.6645	6.82877	9.53418	6.0827	16.1705	19.4915	7.8271	12.6014	10.6032	12.8858	12.7852	12.5709	16.6801	1.34606	0.00662503	0.0270639	3.24279	1.69724	0.498871	0.390897	0.492907	1.2511	0.3232
	0.67_500.7811m/z	down in ST; up in OF		500.781	1	0.66935	0.1055	0	10.5957	12.0316	11.9679	7.78444	3.18729	0.875687	14.0704	14.8295	12.3952	27.8558	23.0243	26.8181	23.9111	30.6634	32.5915	22.3344	16.6323	21.934	12.6608	10.7435	4.8632	11.2775	4.72639	11.4331	11.321	12.6468	16.5126	19.1546	15.0226	14.7143	1.04697	0.00641881	0.0265055	0.390296	-1.35736	1.32153	0.000572744	0.00401619	2.65808	1.41038
	0.67_448.8308m/z	up in ST; down in OF		448.831	1	0.66935	0.11595	0	78.6271	70.4692	62.1892	53.8661	116.519	84.1259	32.2805	35.2581	33.2483	19.2937	26.9113	17.3893	20.9479	29.9273	25.4705	20.5366	26.6264	19.8474	55.9142	57.879	50.6388	43.0113	44.2569	58.7384	28.4044	28.5084	27.309	30.6748	28.6546	41.8684	1.47242	0.00167785	0.0122821	2.83363	1.50265	1.51217	2.54752e-05	0.000418522	0.461786	-1.1147
	0.67_438.8138m/z	up in ST		438.814	1	0.66935	0.095	0	14.0227	7.90341	13.9432	27.0558	24.6944	37.1063	7.79721	9.76581	7.98802	1.16347	2.48532	2.96437	21.3075	12.1044	14.3052	6.54282	5.13029	7.90906	3.5585	3.92906	4.639	13.1562	14.4865	6.42204	11.3702	13.4784	12.2564	15.9123	13.692	16.017	1.23313	0.0154379	0.0460737	3.87778	1.95523	0.596361	0.293237	0.390303	1.45697	0.542968
	0.67_392.7569m/z	insig		392.757	1	0.66935		0	52.046	32.7912	56.9389	21.5801	3.72983	8.61786	48.9219	26.0136	32.6394	54.7917	61.2765	65.0834	36.0109	55.5123	26.3896	23.5367	25.4253	32.6295	38.4915	19.6435	15.7566	23.0967	12.9149	21.418	22.3385	22.8198	25.2036	25.9896	34.5323	38.6305	0.779019	0.122582	0.195587	0.608548	-0.716558	0.921354	0.0931277	0.16129	1.51921	0.603321
	0.67_354.8530m/z	up in ST		354.853	1	0.66935	0.0846167	0	16.3302	6.10623	7.36041	17.7931	21.1065	28.9189	8.17527	8.50511	5.66692	1.37622	1.9678	0.403992	13.1867	13.575	8.87868	4.14764	6.80843	14.033	2.96616	3.60884	4.7316	13.7184	12.1947	5.26547	8.98418	10.9802	9.06994	9.4024	13.2452	7.5096	1.12487	0.0173939	0.0490416	3.74072	1.90332	0.63908	0.260884	0.355469	1.42707	0.513057
	0.67_354.7911m/z	insig		354.791	1	0.66935	0.0532167	0	0	0.507924	0.468735	2.87494	0	0	5.0038	0.599792	0.569794	28.6126	20.0543	23.8888	27.2573	34.7259	5.37004	1.24234	4.6115	5.54817	0	0	0	1.1218	0	0	1.1664	2.11801	2.3792	1.17221	1.79288	1.54988	1.16852	0.0591838	0.114013	0.0524945	-4.25169	1.42439	0.0761368	0.137546	49.5151	5.6298
	0.67_310.7933m/z	up in OF		310.793	1	0.66935	0.095	0	19.1807	13.8796	17.2204	6.88658	0.727753	2.37402	11.5947	10.0986	11.6815	25.417	24.454	33.739	17.8708	30.9106	14.6464	25.7161	13.7607	16.9911	10.5725	6.98246	1.12427	10.0938	7.71918	6.10872	13.3819	9.57724	12.0237	12.4334	14.6545	9.20975	0.801192	0.0947822	0.162002	0.515186	-0.956834	1.14625	0.00393122	0.0154726	2.81439	1.49282
	0.67_302.8393m/z	insig		302.839	1	0.66935	0.115967	0	133.244	133.14	164.491	74.3116	75.1704	93.8509	86.465	79.3011	77.9942	103.837	103.542	112.944	71.6027	84.2405	69.467	93.1504	100.22	91.1585	95.7665	95.4484	63.6965	96.2455	69.9209	77.9228	64.39	72.4336	64.3692	70.6123	64.9315	63.6327	0.500339	0.295889	0.399138	1.19523	0.257285	0.136204	0.821402	0.879528	1.02172	0.0310012
	0.67_220.8749m/z	insig		220.875	1	0.66935	0.095	0	8.09892	8.19531	11.6714	4.14017	0.872421	1.82088	3.47636	5.97177	2.56792	6.00013	6.15324	8.2688	2.06178	3.16139	3.40423	3.07249	1.92738	4.92861	5.61669	6.57172	1.43867	5.57793	4.91118	1.52648	3.12277	3.62726	3.20409	3.4371	3.97556	2.19086	0.192298	0.842526	0.871266	1.07278	0.101354	0.313251	0.279711	0.378432	0.723633	-0.46667
	0.66_768.7017m/z	up in ST; down in OF		768.702	1	0.658633	0.0951167	0	32.4414	24.5707	22.6488	40.1105	73.0331	71.5681	10.1699	12.6449	15.6594	5.4643	2.95903	0.753815	11.8765	8.34025	8.67041	6.11993	7.67575	4.81636	20.2825	21.6089	22.5544	27.1475	28.8289	24.3038	11.7599	12.7085	15.4219	12.723	11.6092	14.152	1.28164	0.0103809	0.0355916	5.54806	2.47198	1.48961	4.15225e-06	0.000113693	0.328201	-1.60735
	0.66_748.7076m/z	down in OF		748.708	1	0.658633	0.105567	0	11.3567	9.63619	12.3123	2.86549	8.87802	3.69238	2.68313	3.86105	6.3851	1.5278	3.22338	3.26331	0.0787949	0	2.16351	4.2637	2.70178	1.54208	16.5676	14.281	10.3043	5.6184	6.18911	7.3893	1.46178	2.39459	1.66593	2.175	3.02235	2.07388	1.04082	0.0343073	0.0784166	2.32724	1.21862	1.09184	0.00505828	0.0186443	0.178387	-2.48691
	0.66_738.6891m/z	up in OF		738.689	1	0.658633	0.0741833	0	5.71805	5.26636	4.78635	5.35172	2.03132	0	4.00641	7.88046	4.38926	3.89887	2.16483	1.21717	5.69861	5.70829	4.48273	4.26355	9.95831	5.63899	1.83563	2.7124	1.2543	3.59603	5.60305	1.59998	5.27234	5.56528	7.63269	7.90274	7.41705	7.02595	0.17379	0.984144	0.984144	0.993218	-0.00981738	1.17982	0.0147273	0.0401337	2.15346	1.10666
	0.66_668.7041m/z	insig		668.704	1	0.658633	0.0951167	0	11.5073	15.3384	16.6809	3.53122	2.43231	1.12524	11.9804	12.3595	17.1746	18.5779	19.1017	23.7389	11.4715	17.401	14.7644	9.61953	17.6303	11.3346	14.5571	11.0756	6.67793	11.2836	5.67526	10.1597	13.0326	12.6832	10.0671	13.8021	13.9519	12.8387	0.967436	0.0299976	0.070814	0.491732	-1.02406	0.839049	0.076308	0.137546	1.38352	0.468341
	0.66_578.7860m/z	down in OF		578.786	1	0.658633	0.116	0	31.6768	31.8199	45.2549	15.6734	36.9258	11.882	19.3777	14.8302	16.5967	15.5426	18.5914	21.8538	4.8505	15.1442	8.11372	11.587	19.3507	9.77017	31.7497	33.0025	25.0496	20.9582	17.9609	22.6253	11.7284	11.0463	13.2803	15.1559	12.99	11.5938	0.81433	0.0872621	0.154655	1.62215	0.697903	1.24267	0.00177955	0.0089758	0.454694	-1.13703
	0.66_568.7681m/z	up in OF		568.768	1	0.658633	0.0951167	0	8.96849	11.6344	9.63821	13.4881	6.6432	1.92206	17.1838	12.8574	14.3409	9.40609	9.26257	9.98504	21.2279	19.4984	16.885	13.4192	14.3234	10.4194	4.51076	8.13451	4.02368	13.2721	8.14238	6.45239	13.9974	13.5486	14.6753	12.5555	15.101	14.6121	0.700102	0.134444	0.211007	0.716011	-0.481946	1.23626	0.00271186	0.0124746	2.15048	1.10466
	0.66_412.8611m/z	insig		412.861	1	0.658633	0.126383	0	30.6909	37.376	42.9812	17.2826	28.0184	12.2389	14.2331	20.1915	20.2499	11.6721	13.5016	12.9316	6.69664	7.87643	10.5563	21.3513	14.4573	13.056	36.4963	28.6989	16.7775	15.9081	20.5745	17.3075	15.2488	9.75023	11.0229	8.77293	13.9622	9.04286	1.02906	0.045073	0.0927632	1.81708	0.861618	1.07322	0.0315821	0.0695774	0.545025	-0.875607
	0.66_400.8457m/z	up in OF		400.846	1	0.658633	0.0846833	0	3.25935	4.37329	3.83365	5.32274	4.07335	3.47705	10.637	14.8131	9.70388	5.44038	5.04926	3.26285	19.7468	21.2504	14.7623	10.1292	8.15001	8.85359	4.86027	3.93965	1.15297	8.40253	5.90957	6.09829	9.8228	6.50845	6.0731	7.91626	9.14614	8.02599	1.00887	0.0684548	0.128856	0.497673	-1.00673	1.14607	0.0110069	0.0322907	2.73001	1.44891
	0.66_342.8779m/z	down in OF		342.878	1	0.658633	0.105567	0	23.7001	22.1826	11.2851	12.5266	15.5533	10.3743	6.26899	1.51907	6.63645	7.21479	6.36316	17.3256	3.64059	4.51866	2.78603	3.64192	6.50656	3.89406	19.2245	16.6398	10.523	27.2666	5.7908	16.319	4.59111	3.7375	6.19291	5.02748	4.19647	4.25908	1.04907	0.0243674	0.0627357	2.10955	1.07694	1.36473	0.0106293	0.0313678	0.260932	-1.93826
	0.66_338.8147m/z	down in ST; up in OF		338.815	1	0.658633	0.0637167	0	0.860657	2.26508	1.72672	1.08842	0	0	25.7504	8.80848	3.73993	17.0862	12.252	14.1276	26.9181	11.5154	10.5495	7.84778	14.6697	6.90965	0	0	0	3.3123	2.93001	0	5.78009	4.22601	6.02138	4.25015	8.60724	5.67905	1.41513	0.00908556	0.032708	0.0768687	-3.70146	1.36992	0.00970098	0.0292261	11.3132	3.49994
	0.65_694.7656m/z	insig		694.766	1	0.647983	0.0846333	0	14.6361	16.5008	17.4617	5.55148	8.06076	3.22571	4.07101	5.80081	9.33716	1.99237	5.61435	7.26025	4.03021	4.99815	4.25351	12.6446	8.26457	4.81805	11.9175	10.269	5.71	9.10927	5.59257	6.41049	4.58362	4.15021	2.19254	4.25905	3.83278	3.24146	0.777914	0.0943704	0.161778	1.92031	0.941342	0.581741	0.365477	0.464932	0.795961	-0.32923
	0.65_692.7674m/z	insig		692.767	1	0.647983		0	20.0465	24.0945	25.26	11.3278	18.8911	5.70667	10.8247	10.9842	10.244	7.94427	6.25226	9.8378	7.89205	9.89799	7.9476	13.1665	14.4283	9.79285	19.2803	16.0647	9.24172	13.8565	9.67816	13.9491	9.35653	8.97749	7.63492	6.75201	7.66545	7.2211	0.947738	0.0452539	0.0927632	1.87791	0.909124	0.739104	0.13284	0.215163	0.769159	-0.378645
	0.65_610.8038m/z	insig		610.804	1	0.647983		0	13.4837	14.827	16.2929	8.32113	8.89492	3.2211	3.83102	6.68019	7.98369	2.44684	5.03799	5.776	6.84366	5.39398	5.10158	12.2712	10.4012	7.83206	12.7295	12.1071	5.92446	7.80453	7.03656	6.81531	4.539	5.54227	4.20234	4.84859	4.96426	3.61678	0.96112	0.0393465	0.0848822	2.04816	1.03433	0.238182	0.656973	0.76315	0.912743	-0.131719
	0.65_562.8119m/z	up in ST		562.812	1	0.647983	0.105567	0	25.101	22.4775	24.4591	24.8933	42.5122	28.516	6.10165	10.6908	9.90272	5.97471	7.73769	7.67205	13.0443	10.6707	8.4501	10.716	11.6586	11.5664	14.85	12.4635	23.1889	19.7735	13.1361	14.5136	10.0926	11.6522	9.61808	9.63689	10.6516	11.7919	1.56311	0.000834317	0.00889938	3.49336	1.80462	1.123	0.0263917	0.0607008	0.675065	-0.566903
	0.65_462.8147m/z	down in ST; up in OF		462.815	1	0.647983	0.0636	0	0	0	0	0	0	0	5.9051	1.8311	4.31288	7.23906	4.70876	8.57856	3.25702	3.02878	3.23634	1.52872	2.87508	5.70355	0	0	0	2.55919	0	0.78287	3.42519	2.58555	2.90805	3.22288	2.748	1.94484	1.62145	0.0028376	0.0169026	0.028839	-5.11584	1.27153	0.00389827	0.0154726	4.94651	2.30641
	0.65_410.8631m/z	down in OF		410.863	1	0.647983	0.147033	0	98.1823	99.847	103.016	55.5064	99.7439	68.3009	47.4854	50.7847	73.6016	56.8177	54.7888	71.6525	35.4395	35.0999	42.3064	61.4285	46.6867	44.4166	106.344	90.7173	66.1341	68.2521	47.5403	73.0776	39.4002	46.5471	43.841	53.4064	49.4957	46.981	1.13701	0.0176802	0.0491153	1.47719	0.562858	1.22316	0.0118629	0.0338178	0.587034	-0.768484
	0.65_310.9273m/z	up in ST		310.927	1	0.647983	0.13665	0	47.219	51.8286	57.9376	66.5743	101.994	100.158	30.2069	35.1026	25.1207	27.2827	15.0744	19.7151	50.391	38.9375	43.5174	52.5543	37.8444	40.987	42.0443	34.6444	34.4137	44.9273	35.6152	37.541	30.9739	31.7566	33.3285	31.3285	31.9786	48.8544	1.43337	0.00472995	0.02215	2.79151	1.48104	0.840088	0.0885965	0.154373	1.15291	0.205285
	0.64_456.8592m/z	insig		456.859	1	0.637367	0.115917	0	35.8532	51.7961	39.5264	23.2582	39.9661	12.8172	20.9683	14.9143	23.0813	38.7151	22.554	60.8986	27.8295	22.8724	22.6604	23.1131	39.5259	34.493	37.7278	29.9843	22.4945	38.9988	18.8881	30.3377	19.9049	18.2284	20.5466	24.5898	20.2847	23.0154	0.258405	0.689305	0.742017	1.12193	0.165984	0.112219	0.7684	0.844799	0.955518	-0.0656445
	0.64_746.7941m/z	insig		746.794	1	0.637367	0.0944833	0	3.14726	3.0928	0.391296	2.52053	9.65148	2.95609	3.4954	0.000127781	5.55029	20.2196	12.8046	31.0654	3.66726	9.6224	1.69243	0.00498046	7.55621	3.50241	5.88492	1.14099	0.676727	19.6767	2.53659	15.0774	5.50525	5.4668	3.52078	7.16429	8.41716	5.23795	0.0974675	0.137646	0.214425	0.297523	-1.74893	0.37058	0.407534	0.510476	0.578879	-0.788665
	0.64_554.8639m/z	up in OF		554.864	1	0.637367	0.105417	0	36.8892	65.5486	48.1845	51.7122	49.9878	28.7224	43.7265	51.2401	42.5743	44.0795	37.9957	33.7401	75.4788	63.7296	65.3356	66.9769	71.2054	75.7456	40.4273	30.1718	30.9395	39.236	33.0555	18.5682	48.5284	43.119	41.2339	49.7327	47.5134	49.7914	0.302518	0.447849	0.53203	1.10929	0.149633	1.47589	5.6511e-06	0.000136047	2.17503	1.12103
	0.64_508.8700m/z	up in OF		508.87	1	0.637367	0.155567	0	26.6219	26.6525	26.7435	36.5818	30.2746	24.6618	12.9562	22.3806	18.2403	18.7451	20.0904	27.7786	48.6906	40.4139	37.839	41.0993	43.8999	38.1503	21.6789	15.818	8.41753	17.8171	19.9752	15.7827	10.5044	10.8377	10.9499	10.7042	10.4991	12.5842	1.17773	0.00957372	0.0342513	1.42719	0.513181	1.45995	1.84183e-06	8.76475e-05	2.51376	1.32985
	0.64_440.8824m/z	up in OF		440.882	1	0.637367	0.115917	0	88.7515	141.834	127.49	93.7505	86.4162	46.6968	77.9015	87.5022	79.9249	63.121	59.2053	93.0256	98.9919	96.8955	91.8791	151.284	124.495	123.218	93.296	74.5998	56.4267	64.8136	50.3596	44.8492	78.4588	74.0296	64.8245	67.9023	61.855	75.964	0.561775	0.206601	0.296763	1.26973	0.344518	1.31543	0.00185191	0.00925956	1.78685	0.837415
	0.63_844.7969m/z	insig		844.797	1	0.6269	0.104783	0	3.43083	7.95517	4.44776	3.77605	9.47057	1.94118	12.9417	2.45027	11.1667	20.7399	13.7913	17.6184	11.0808	8.61047	15.3693	1.10706	10.0003	11.5283	3.39438	5.95925	5.06531	11.2945	2.68968	4.73886	10.3601	10.5883	11.3373	14.7453	8.84195	12.2321	0.977325	0.0256439	0.0644715	0.394133	-1.34325	0.460646	0.111275	0.186539	1.74088	0.799819
	0.63_714.8400m/z	down in ST; up in OF		714.84	1	0.6269	0.0944833	0	9.01074	18.0037	12.7475	18.9814	19.8087	10.7715	28.4474	18.0644	21.9646	30.82	23.4664	18.96	33.7874	26.5504	27.7029	11.6464	26.5591	26.1898	9.38416	8.79256	9.44714	17.6139	10.9411	8.37498	19.7364	19.0256	16.3417	17.6184	13.4027	25.3639	1.16637	0.0112729	0.037317	0.63027	-0.665958	1.32326	0.00291173	0.013183	2.36138	1.23963
	0.63_668.8439m/z	up in OF		668.844	1	0.6269	0.0841833	0	10.6038	21.2577	18.5208	24.5485	10.9196	8.40387	17.8002	17.3514	16.7908	5.92548	7.27426	3.1322	23.6875	26.978	23.6969	37.4801	26.5141	29.6039	8.42377	6.11411	4.74315	9.4494	11.241	6.23792	9.3847	11.1861	9.9144	11.0526	10.1931	13.4115	0.605282	0.28459	0.388141	1.38052	0.465216	1.51317	4.73342e-05	0.000680429	3.63477	1.86187
	0.63_584.8825m/z	up in OF		584.883	1	0.6269	0.0944833	0	5.60135	9.33355	7.6293	11.4091	9.76217	6.11597	12.1078	12.3225	8.61621	7.81138	9.7896	5.51137	10.7849	14.3367	12.8651	10.5594	12.9244	10.378	4.14655	4.84128	2.66554	5.71658	6.22866	4.93414	5.05582	5.08289	6.47481	6.24329	5.48208	5.87042	0.37848	0.473497	0.554338	0.887687	-0.171877	1.45398	9.33717e-06	0.000185134	2.51811	1.33234
	0.63_470.9032m/z	up in OF		470.903	1	0.6269	0.105133	0	17.4918	28.7215	22.7638	30.1128	25.6652	19.9894	23.7175	25.5567	21.255	19.674	16.2093	14.9255	40.4829	30.9971	30.2541	25.052	30.3457	32.3524	20.2672	16.4501	7.50312	20.2322	16.1776	11.9301	22.1974	15.7552	18.9971	17.1378	20.6692	23.083	0.674117	0.170645	0.251525	1.1929	0.254477	1.32945	0.000226398	0.0021541	2.04714	1.03361
	0.63_434.8715m/z	insig		434.871	1	0.6269	0.115983	0	14.0955	11.4425	3.60803	22.8636	46.9367	20.9482	25.176	3.70573	25.5561	59.3084	58.4304	140.272	25.6633	16.8879	20.3146	0	15.468	10.4906	11.7358	10.7322	19.0079	67.6539	21.2203	67.6827	24.7364	19.1981	22.7863	28.9729	17.4441	29.5036	0.615411	0.170977	0.251525	0.383726	-1.38185	0.656829	0.171004	0.260815	0.452178	-1.14504
	0.63_288.9364m/z	down in ST		288.936	1	0.6269	0.195967	0	213.13	369.972	207.467	329.877	414.899	235.905	516.237	312.103	464.142	634.105	580.025	740.055	516.181	503.255	460.901	242.311	425.532	473.259	297.5	284.888	244.812	495.942	314.867	433.537	458.19	419.892	415.894	470.669	433.496	470.066	1.25226	0.00775825	0.0295944	0.545559	-0.874192	0.675272	0.139964	0.223554	1.26545	0.339652
	0.63_146.9613m/z	insig		146.961	1	0.6269	0.217833	0	76.3078	40.2653	38.9721	70.7179	33.4524	88.5177	116.079	11.109	66.7536	106.706	64.0713	122.911	85.519	40.6343	81.0194	47.0306	61.7926	22.5774	22.5744	54.622	14.1834	108.013	37.4008	87.7574	67.0207	50.8693	62.0032	47.8927	27.92	41.4129	0.229903	0.274824	0.378471	0.714133	-0.485735	0.199744	0.90043	0.937947	1.04321	0.0610234
	0.62_890.7914m/z	down in ST		890.791	1	0.6164	0.1267	0	0	4.31128	0	4.64655	12.843	2.02396	52.7024	6.85709	40.3176	79.6867	78.4981	68.3371	12.3062	16.9521	21.7184	0	16.2689	9.87943	4.51765	7.89059	16.317	44.2333	11.7289	36.2724	46.199	33.67	33.2451	44.2339	38.7006	41.1954	1.36909	0.00640405	0.0265055	0.075473	-3.7279	0.424979	0.353539	0.45682	0.640955	-0.641705
	0.62_782.8240m/z	up in OF		782.824	1	0.6164	0.0738333	0	0.91095	5.97522	3.28632	7.80535	4.26578	3.50797	4.21645	5.95647	4.60449	0.505192	1.23596	0.498709	11.7768	9.55203	6.49539	9.40638	7.9559	11.3486	1.24283	0	1.08945	0.8526	4.28085	0	2.30182	3.42911	2.40601	2.92935	4.42923	2.43826	0.570402	0.313593	0.416197	1.51326	0.597662	1.33557	1.90772e-05	0.000334692	7.37554	2.88275
	0.62_760.8340m/z	down in ST		760.834	1	0.6164	0.131667	0	14.562	35.6279	9.55423	42.5846	57.3618	36.2434	180.381	71.2065	144.618	200.857	198.121	151.975	105.931	102.051	109.373	15.4655	64.0731	68.6326	35.991	36.4891	69.9026	107.153	56.7754	86.3443	140.96	142.048	119.373	146.96	133.325	143.081	1.44098	0.000826635	0.00889938	0.206865	-2.27324	0.117738	0.531911	0.645265	1.18558	0.245599
	0.62_646.8542m/z	down in ST		646.854	1	0.6164	0.134333	0	20.5662	46.2478	14.7638	50.5053	74.8859	34.9263	163.39	66.1498	146.177	222.463	227.531	194.306	100.925	92.9835	108.988	17.9411	66.637	66.8417	40.8253	44.5211	77.9386	137.197	85.0234	119.565	143.396	129.401	124.814	142.771	153.12	145.359	1.41128	0.00219544	0.0147043	0.237148	-2.07614	0.22419	0.694285	0.78431	0.89951	-0.152788
	0.62_557.8793m/z	down in ST; up in OF		557.879	1	0.6164	0.1267	0	5.30033	14.9256	9.36802	15.8993	16.0612	8.17754	23.0125	20.8033	20.2388	24.0333	12.3113	16.8343	30.7755	37.3461	26.4481	22.3311	30.375	29.8402	5.13931	8.14468	5.75516	5.79617	9.83594	8.41177	15.8494	24.9566	22.8762	21.5772	19.5522	19.4832	1.09569	0.0119231	0.0378699	0.594813	-0.749493	1.53924	3.36388e-05	0.000537286	4.11104	2.0395
	0.62_532.8742m/z	down in ST		532.874	1	0.6164	0.144983	0	87.9834	149.181	55.5442	142.99	230.378	121.203	393.003	157.855	325.975	526.961	539.696	543.392	249.308	231.233	260.157	49.5545	181.779	194.26	138.486	132.384	172.422	401.003	198.437	364.715	281.402	261.583	268.87	303.992	271.073	297.177	1.34155	0.00485246	0.0225405	0.316573	-1.65939	0.330908	0.503226	0.615649	0.828657	-0.271153
	0.62_191.9463m/z	insig		191.946	1	0.6164	0.136817	0	62.2968	77.2148	66.4855	58.7481	102.039	52.2845	36.8202	22.0752	33.6014	58.4502	43.4025	99.3627	90.6663	73.7902	63.3971	38.3384	55.5464	48.8605	48.5137	51.4847	40.8908	74.2674	25.0475	48.9058	47.2739	56.5116	41.4818	69.1596	43.4269	57.4021	0.858842	0.154039	0.231059	1.4268	0.512783	0.624913	0.2061	0.297758	1.28186	0.358241
	0.61_1218.7536m/z	up in OF		1218.75	1	0.60595	0.10395	0	0	2.65918	0	0	0.980957	0.569092	34.0481	8.38792	13.907	14.4021	13.561	2.50024	14.4359	21.5868	23.744	0.69043	7.02098	10.31	0	0	0	3.19922	0	0	17.5833	13.9795	11.7895	15.8907	21.5346	18.1707	1.44065	0.0248945	0.0631683	0.0524234	-4.25365	1.33964	0.0179645	0.0469526	20.6427	4.36756
	0.61_1120.7524m/z	down in ST		1120.75	1	0.60595	0.115983	0	0	0.601501	0	3.70123	4.01755	2.53564	27.9275	1.01508	18.1606	32.199	28.6699	17.9137	9.91646	10.7955	11.5193	0	1.7298	4.63641	0	0.57428	2.5545	11.4671	0.98053	2.35315	15.9618	15.5369	11.9891	16.3822	15.3324	17.3171	1.22366	0.00877135	0.0319765	0.0880611	-3.50535	0.44589	0.225688	0.318065	2.14539	1.10124
	0.61_1088.7962m/z	up in OF		1088.8	1	0.60595	0.102867	0	0	3.63354	0	5.86737	0	0	47.3227	32.8897	16.1735	10.3155	2.97981	9.44089	32.17	39.7789	39.334	15.5366	18.8973	29.7342	0	0	3.90973	0.0319036	0	0	20.3096	16.233	16.0756	16.3422	13.0096	24.1023	1.28341	0.0449273	0.0927632	0.0799721	-3.64436	1.44615	0.00086171	0.00520339	44.2259	5.46682
	0.61_1005.7733m/z	down in ST		1005.77	1	0.60595	0.10395	0	0	1.37799	0	1.30737	2.25504	0.792114	9.50765	0	6.60871	16.8138	13.4066	10.1788	3.31967	3.64933	4.9277	0	1.9704	2.30127	0	0.783569	1.38208	6.16177	0	4.55713	6.87958	5.58923	7.82864	5.47839	6.29488	6.54332	1.04153	0.0151136	0.0453408	0.106683	-3.2286	0.362275	0.683195	0.784096	1.23694	0.306774
	0.61_990.7944m/z	down in ST		990.794	1	0.60595	0.12095	0	0	5.05338	0	10.3315	9.70856	4.98208	57.9927	16.2648	39.9589	43.8276	44.9175	20.1595	32.9125	34.9808	39.0706	3.61273	19.4602	22.3454	3.12167	5.0376	12.5615	16.7482	8.54526	4.7576	40.1272	33.6861	30.4942	33.2088	37.0779	33.4429	1.35175	0.00364511	0.0196223	0.140391	-2.83248	0.956267	0.0231928	0.0560987	3.00132	1.5856
	0.61_988.7934m/z	down in ST		988.793	1	0.60595	0.115983	0	0	2.99356	0	3.73318	3.98303	1.31171	19.6046	8.08392	10.7489	12.8502	15.701	9.28708	9.82059	18.5657	12.3058	1.69479	4.88303	8.11609	0.654938	2.10028	4.11371	6.34512	3.13306	2.98633	12.0006	12.8728	10.188	15.9731	11.8073	19.2844	1.29137	0.000999376	0.00938218	0.16104	-2.63451	0.892847	0.054946	0.10602	2.86478	1.51842
	0.61_972.8155m/z	up in OF		972.816	1	0.60595		0	0	2.629	0	3.60269	0.592041	1.10168	16.4473	9.68965	6.93004	7.64684	3.32953	0.80719	12.5058	13.3698	15.1724	5.59054	6.75089	9.31223	0.570679	0.739471	4.64831	0	1.12506	0	8.99396	5.58987	7.68008	6.90289	8.54965	8.78452	1.12236	0.0390634	0.0848822	0.181797	-2.4596	1.35329	0.00106641	0.00607115	8.57542	3.10021
	0.61_874.8137m/z	down in ST		874.814	1	0.60595	0.12095	0	2.2742	9.69919	2.90694	11.9613	17.1988	6.02261	52.6132	23.3157	36.8671	50.7548	49.0579	33.557	38.3526	35.107	35.6358	6.01602	23.2751	23.7541	8.36697	9.64896	20.2951	26.7675	17.0085	21.0671	44.5959	40.2753	36.093	48.7183	38.9376	43.4023	1.43135	0.000394668	0.00582894	0.203371	-2.29781	0.53788	0.124268	0.205328	1.57183	0.652444
	0.61_860.8359m/z	down in ST; up in OF		860.836	1	0.60595		0	2.98578	18.2824	6.88003	22.3713	21.2064	8.5025	87.7592	60.9026	49.7585	46.2217	35.8301	18.1383	60.9674	77.4516	74.276	29.0776	40.0426	54.2568	9.34351	7.41809	28.7446	11.6103	12.6579	3.46884	54.7306	54.0928	54.0369	54.273	56.2665	63.5702	1.27477	0.0110987	0.0369528	0.268672	-1.89608	1.38245	0.00132984	0.00708016	4.58844	2.198
	0.61_744.8564m/z	down in ST; up in OF		744.856	1	0.60595	0.134333	0	33.1139	82.1234	37.7486	86.1737	85.261	44.9086	260.21	174.016	184.031	180.481	169.839	106.065	196.298	233.56	233.171	92.5689	145.947	160.12	48.2138	52.6982	102.163	80.1269	67.7568	47.6267	196.014	174.278	177.179	193.832	180.161	200.723	1.43267	0.00099756	0.00938218	0.343676	-1.54088	1.36474	0.00305021	0.0134875	2.66358	1.41337
	0.61_630.8766m/z	down in ST; up in OF		630.877	1	0.60595		0	75.109	161.542	76.046	161.573	161.809	101.275	446.183	272.368	305.626	353.278	327.605	224.612	314.088	344.882	370.302	160.193	239.822	260.56	104.968	109.629	174.976	185.857	135.449	122.761	302.055	302.822	293.131	312.601	300.768	322.366	1.45739	0.000530268	0.00678743	0.382114	-1.38792	1.29556	0.00453276	0.0170349	2.02707	1.01939
	0.61_586.9029m/z	up in OF		586.903	1	0.60595	0.123617	0	8.45744	30.8925	23.29	33.3471	19.4892	12.4443	64.8572	63.3981	33.6119	22.4249	16.1202	6.25922	60.3691	65.5491	70.8697	75.9361	51.8891	62.8761	8.41338	8.59744	11.6246	8.66546	13.2213	1.55997	22.5977	17.1851	16.3548	25.3578	18.478	21.3753	0.382242	0.267822	0.37083	0.618956	-0.69209	1.46645	1.26898e-06	8.58588e-05	7.43996	2.89529
	0.61_516.8969m/z	down in ST; up in OF		516.897	1	0.60595	0.144983	0	253.85	466.199	242.94	464.133	489.006	313.598	1161.44	646.88	827.24	1001.41	938.97	752.192	807.153	846.664	897.816	407.758	627.736	656.568	330.294	329.592	442.178	634.302	413.792	441.03	706.54	662.516	665.325	731.45	684.572	724.315	1.46994	0.000336781	0.00524286	0.418482	-1.25676	1.12248	0.0125789	0.03552	1.63774	0.711708
	0.61_262.9299m/z	down in ST; up in OF		262.93	1	0.60595	0.147467	0	19.4173	35.7608	23.6529	38.8176	32.8782	23.9927	40.8114	67.6655	59.7468	91.0929	57.4465	85.4291	108.691	113.142	111.559	94.8883	99.6177	100.837	42.4922	38.3498	12.7543	23.8829	44.191	37.108	19.4569	14.7882	14.4005	16.7668	16.521	21.6703	1.40423	0.00284645	0.0169026	0.433921	-1.2045	1.42752	1.4932e-06	8.58588e-05	3.163	1.66129
	0.60_730.8785m/z	up in OF		730.879	1	0.595517	0.123617	0	12.6348	44.0551	29.6264	50.5232	27.0708	15.9572	101.833	117.83	63.2408	41.3834	27.4762	12.6502	110.757	142.249	128.899	138.001	89.9942	104.089	14.7311	14.6893	33.2361	10.0437	17.9031	1.94339	70.6709	64.8116	64.0835	75.1357	64.1644	69.3256	0.673132	0.138829	0.214425	0.493581	-1.01864	1.42376	7.90264e-06	0.000168297	7.7149	2.94765
	0.60_614.8991m/z	up in OF		614.899	1	0.595517	0.134333	0	81.9714	178.134	125.842	180.623	126.538	94.0196	413.421	380.636	256.446	187.685	157.526	77.4368	346.203	424.221	426.273	390.504	297.555	328.011	78.8694	84.8825	145.25	86.5596	95.6075	40.8181	251.686	232.322	239.131	258.267	231.864	256.069	0.842298	0.0878215	0.154695	0.534316	-0.904234	1.50406	2.84147e-06	0.000102115	4.15943	2.05639
